# Supplementary material for: Mutually exclusive acetylation and ubiquitylation of the splicing factor SRSF5 control tumor growth
Source: Nat Commun. 2018 Jun 25;9:2464. doi: 10.1038/s41467-018-04815-3 (PMC6018636; doi:10.1038/s41467-018-04815-3)
Supplement: Supplementary file 3 — Supplementary Data 1 [file 41467_2018_4815_MOESM3_ESM.xlsx]

## Sheet: Sheet1
Accession	Description	ΣCoverage	Σ# Unique Peptides	Σ# Peptides	Σ# PSMs	A2: Area L	B2: Area S	C2: Area V	# PSM A4 CCAR1L	# PSM B4 CCAR1S	# PSM C4 Vector	# AAs	MW [kDa]	calc. pI
46852388	cell division cycle and apoptosis regulator protein 1 [Homo sapiens]	40.43	52	52	782	1.57184e+10	20082010882	3.50849e+07	389	385	8	1150	132.739	5.75732
4502027	serum albumin preproprotein [Homo sapiens]	23.48	16	16	114	6.31671e+09	1.04364e+10	1.01176e+10	39	38	37	609	69.3215	6.27783
119395750	keratin, type II cytoskeletal 1 [Homo sapiens]	59.16	44	52	577	1.03509e+10	8.65048e+09	2.01941e+10	192	172	213	644	65.999	8.11865
47132620	keratin, type II cytoskeletal 2 epidermal [Homo sapiens]	81.69	42	52	606	8.5486e+09	7.02063e+09	1.64518e+10	194	166	246	639	65.3932	8.00146
378404908	glyceraldehyde-3-phosphate dehydrogenase isoform 2 [Homo sapiens]	74.74	2	19	405	4.77492e+09	5.53126e+09	1.4035e+10	104	102	199	293	31.528	7.60596
7669492	glyceraldehyde-3-phosphate dehydrogenase isoform 1 [Homo sapiens]	63.88	1	18	407	4.77492e+09	5.53126e+09	1.4035e+10	105	103	199	335	36.0304	8.45557
194018511	keratin, type II cytoskeletal 1b [Homo sapiens]	51.04	24	29	116	6.29119e+09	4.87062e+09	1.1427e+10	39	23	54	578	61.8635	5.98584
195972866	keratin, type I cytoskeletal 10 [Homo sapiens]	47.77	31	37	431	6.8766e+09	4.6483e+09	1.35352e+10	137	116	178	584	58.7656	5.21143
24430192	keratin, type I cytoskeletal 16 [Homo sapiens]	61.95	17	34	174	4.8554e+09	3.62403e+09	8.01004e+09	57	49	68	473	51.2362	5.04639
15431310	keratin, type I cytoskeletal 14 [Homo sapiens]	63.77	13	37	222	4.8554e+09	3.62403e+09	8.01004e+09	72	66	84	472	51.5894	5.16064
67782362	ATP-dependent RNA helicase DHX29 [Homo sapiens]	0.66	1	1	7	3349205363	3.40203e+09	10176700854	2	4	1	1369	155.139	8.08936
55956899	keratin, type I cytoskeletal 9 [Homo sapiens]	80.58	36	37	415	2.97761e+09	2.8398e+09	3.68762e+09	119	142	154	623	62.0268	5.23682
94538345	keratin, type I cuticular Ha5 [Homo sapiens]	20.44	3	8	42	1.76027e+09	2.77651e+09	3.88856e+09	4	1	37	455	50.3285	4.90674
4504927	keratin, type I cuticular Ha6 [Homo sapiens]	17.13	4	9	38	1764407436	2.77651e+09	4.27641e+09	4	1	33	467	52.214	4.94482
116488398	keratin, type I cuticular Ha2 [Homo sapiens]	12.72	1	7	49	1.18203e+09	2.77651e+09	4.75228e+09	6	1	42	448	50.3102	4.84326
14917115	keratin, type I cuticular Ha1 [Homo sapiens]	26.68	1	11	64	1.21736e+09	2.77651e+09	5.75218e+09	9	1	54	416	47.2071	4.88135
10337581	keratin, type I cuticular Ha3-II [Homo sapiens]	23.76	2	11	66	1.21736e+09	2.77651e+09	5.75218e+09	9	1	56	404	46.1845	4.84326
393715095	tubulin alpha-1A chain isoform 2 [Homo sapiens]	51.2	6	20	251	1.52285e+09	2.77314e+09	9.29027e+08	83	104	64	416	46.2678	5.08447
119703753	keratin, type II cytoskeletal 6B [Homo sapiens]	47.16	2	34	207	3.45432e+09	2.6395e+09	6.09029e+09	68	61	78	564	60.0303	8.00146
514052659	tubulin alpha-4A chain isoform 2 [Homo sapiens]	38.57	2	16	224	1.31565e+09	2.47532e+09	7.88443e+08	73	93	58	433	48.2976	5.0083
24234699	keratin, type I cytoskeletal 19 [Homo sapiens]	19.25	1	11	66	2.90561e+09	2.32055e+09	3.46788e+09	24	20	22	400	44.0791	5.13525
24430190	keratin, type I cytoskeletal 15 [Homo sapiens]	16.89	1	11	69	2.90561e+09	2.32055e+09	3.53589e+09	23	20	26	456	49.1671	4.76709
4557701	keratin, type I cytoskeletal 17 [Homo sapiens]	44.68	7	23	99	2.90561e+09	2.32055e+09	3.53589e+09	37	30	32	432	48.076	5.021
21361322	tubulin beta-4A chain [Homo sapiens]	50.23	2	18	251	1.36092e+09	2.21321e+09	7.39098e+08	89	100	62	444	49.5539	4.88135
5174735	tubulin beta-4B chain [Homo sapiens]	51.91	1	19	274	1.36092e+09	2.21321e+09	7.39098e+08	100	103	71	445	49.799	4.89404
29788785	tubulin beta chain [Homo sapiens]	52.03	5	20	299	1.36092e+09	2.21321e+09	7.50036e+08	106	116	77	444	49.639	4.89404
29788768	tubulin beta-2B chain [Homo sapiens]	51.91	1	19	243	1.30728e+09	2.06589e+09	7.50036e+08	88	92	63	445	49.9209	4.89404
4507729	tubulin beta-2A chain [Homo sapiens]	51.91	1	19	243	1.30728e+09	2.06589e+09	7.50036e+08	88	92	63	445	49.875	4.89404
14210536	tubulin beta-6 chain [Homo sapiens]	45.96	7	16	160	1.30728e+09	2.06069e+09	6.55317e+08	60	64	36	446	49.825	4.88135
4503471	elongation factor 1-alpha 1 [Homo sapiens]	53.03	8	17	163	2.23856e+09	1.77826e+09	4.01533e+09	54	46	63	462	50.1091	9.01221
372466577	keratin, type II cytoskeletal 8 isoform 2 [Homo sapiens]	48.65	18	27	120	2.1657e+09	1.7776e+09	4.15334e+09	37	40	43	483	53.6711	5.59229
5729877	heat shock cognate 71 kDa protein isoform 1 [Homo sapiens]	54.33	26	35	316	8.93557e+08	1.77038e+09	3.52439e+08	123	139	54	646	70.8542	5.51611
331999954	keratin, type II cytoskeletal 4 [Homo sapiens]	11.15	2	6	45	2.17378e+09	1.71163e+09	4.1405e+09	15	11	19	520	56.1093	6.60986
5031839	keratin, type II cytoskeletal 6A [Homo sapiens]	50.53	4	37	206	2.33237e+09	1.7026e+09	3.95983e+09	67	62	77	564	60.0083	8.00146
119395754	keratin, type II cytoskeletal 5 [Homo sapiens]	55.59	27	43	284	2.33237e+09	1.7026e+09	3.95983e+09	99	79	106	590	62.34	7.73779
4503475	elongation factor 1-alpha 2 [Homo sapiens]	30.02	2	11	114	2.08289e+09	1.65118e+09	3.91113e+09	39	31	44	463	50.4383	9.02686
11024714	polyubiquitin-B precursor [Homo sapiens]	69.43	7	7	81	3.43599e+08	1.5754e+09	3.64704e+08	13	52	16	229	25.7458	7.43018
167466173	heat shock 70 kDa protein 1A/1B [Homo sapiens]	50.39	12	30	222	6.86393e+08	1.5427e+09	2.97833e+08	83	98	41	641	70.009	5.65576
131412228	keratin, type I cytoskeletal 13 isoform b [Homo sapiens]	20.24	2	11	62	2.03545e+09	1.49889e+09	5.2876e+09	22	16	24	420	45.8086	4.88135
34419635	heat shock 70 kDa protein 6 [Homo sapiens]	17.88	1	11	70	6.52041e+08	1.46623e+09	2.85453e+08	26	27	17	643	70.9842	6.13818
316659409	actin, cytoplasmic 2 [Homo sapiens]	60.53	7	18	209	1.48894e+09	1.46491e+09	5.08522e+09	63	56	90	375	41.7658	5.47803
124256496	heat shock 70 kDa protein 1-like [Homo sapiens]	30.73	1	16	100	604103024	1.36904e+09	2.57641e+08	37	44	19	641	70.3313	6.02393
63055057	beta-actin-like protein 2 [Homo sapiens]	17.82	1	7	59	9.36372e+08	1.33321e+09	3.60488e+09	17	17	25	376	41.976	5.59229
40354195	keratin, type I cytoskeletal 18 [Homo sapiens]	36.51	12	14	40	1.1953e+09	9.49689e+08	2.89074e+09	10	12	18	430	48.0285	5.45264
4501881	actin, alpha skeletal muscle [Homo sapiens]	31.83	1	12	160	1179632517	9.45874e+08	3.70379e+09	50	38	72	377	42.0239	5.38916
28173564	keratin, type II cytoskeletal 73 [Homo sapiens]	7.22	2	5	38	1.36318e+09	8.97457e+08	1.82978e+09	13	12	13	540	58.8867	7.2251
16507237	78 kDa glucose-regulated protein precursor [Homo sapiens]	52.14	31	34	202	4.21159e+08	8.67322e+08	2.02081e+08	70	97	35	654	72.2884	5.16064
4504183	glutathione S-transferase P [Homo sapiens]	55.71	9	9	72	6.32652e+08	7.66289e+08	2.64942e+08	25	27	20	210	23.341	5.64307
4503571	alpha-enolase isoform 1 [Homo sapiens]	60.14	8	26	210	9.67341e+08	7.14869e+08	4.64782e+09	50	42	118	434	47.1393	7.38623
125628632	keratin, type II cytoskeletal 80 isoform K80.1 [Homo sapiens]	22.99	7	8	34	6.29313e+08	6.24302e+08	1.62432e+09	12	6	16	422	47.212	5.30029
154146191	heat shock protein HSP 90-alpha isoform 2 [Homo sapiens]	43.85	20	38	225	3.92954e+08	6.18668e+08	6.30354e+08	72	83	70	732	84.6067	5.021
431822408	heat shock protein HSP 90-beta isoform c [Homo sapiens]	46.78	22	41	284	4.02641e+08	6.18668e+08	6.40043e+08	101	100	83	714	82.2687	5.05908
319996655	c-myc promoter-binding protein-1 isoform MBP-1 [Homo sapiens]	61	1	19	160	796130251	5.95836e+08	4.25208e+09	36	31	93	341	36.9048	6.27783
4504255	histone H2A.Z [Homo sapiens]	17.97	1	2	10	6.25879e+08	5.87274e+08	6.81675e+08	4	2	4	128	13.5446	10.5796
285395246	tubulin alpha chain-like 3 isoform 2 [Homo sapiens]	9.11	1	4	33	2.68269e+08	5.32334e+08	1.36352e+08	14	13	6	406	45.4886	6.31592
14141161	heterogeneous nuclear ribonucleoprotein U isoform b [Homo sapiens]	31.64	23	23	99	2.96121e+08	5.21114e+08	5.16763e+07	41	47	11	806	88.9242	5.78271
6912486	U6 snRNA-associated Sm-like protein LSm4 isoform 1 [Homo sapiens]	5.04	1	1	15	5.33202e+08	5.07732e+08	370487774	3	7	5	139	15.3399	9.99365
60279268	splicing factor U2AF 65 kDa subunit isoform b [Homo sapiens]	40.13	14	14	93	5.42416e+08	5.06627e+08	3.72872e+07	41	47	5	471	53.087	9.08545
41399285	60 kDa heat shock protein, mitochondrial [Homo sapiens]	67.36	40	40	279	6.44523e+08	4.76514e+08	3.08695e+09	73	74	132	573	61.0164	5.87158
4885379	histone H1.4 [Homo sapiens]	28.77	1	9	55	2.80564e+08	4.52274e+08	3.19359e+08	20	19	16	219	21.852	11.0337
4885375	histone H1.2 [Homo sapiens]	29.58	1	9	57	2.80564e+08	4.52274e+08	3.19359e+08	21	19	17	213	21.3517	10.9312
4506725	40S ribosomal protein S4, X isoform X isoform [Homo sapiens]	55.13	19	19	107	4.96574e+08	4.51986e+08	2.52166e+08	40	35	32	263	29.5791	10.1548
18105048	histone H2B type 1-K [Homo sapiens]	41.27	2	6	40	7.21577e+08	4.45035e+08	4.77174e+08	13	12	15	126	13.8816	10.3159
10800140	histone H2B type 1-B [Homo sapiens]	41.27	2	6	36	7.10473e+08	4.3912e+08	4.69853e+08	11	11	14	126	13.9416	10.3159
157412270	heterogeneous nuclear ribonucleoprotein M isoform b [Homo sapiens]	54.99	34	34	170	3.06872e+08	4.17934e+08	4.69434e+07	74	85	11	691	73.5724	8.82178
62414289	vimentin [Homo sapiens]	65.67	30	33	169	5.31505e+08	4.15624e+08	3.41469e+08	70	55	44	466	53.6191	5.12256
24234688	stress-70 protein, mitochondrial precursor [Homo sapiens]	47.13	30	31	164	2.72716e+08	4.08067e+08	3.06909e+08	57	67	40	679	73.6348	6.16357
10800144	histone cluster 1, H2aj [Homo sapiens]	30.47	2	3	23	5.16796e+08	4.08051e+08	2.59686e+08	9	7	7	128	13.9278	10.8872
4504301	histone H4 [Homo sapiens]	53.4	8	8	56	7.3887e+08	3.95415e+08	6.02371e+08	25	15	16	103	11.3604	11.356
4758138	probable ATP-dependent RNA helicase DDX5 [Homo sapiens]	42.02	21	26	111	2.26737e+08	3.77947e+08	5.51667e+07	44	55	12	614	69.1047	8.92432
29029559	exportin-2 isoform 1 [Homo sapiens]	37.28	30	30	136	5.01902e+08	3.62608e+08	1.53393e+08	51	52	33	971	110.346	5.77002
4503529	eukaryotic initiation factor 4A-I isoform 1 [Homo sapiens]	52.96	20	24	144	2.57922e+08	3.55763e+08	1.1058e+09	40	39	65	406	46.1246	5.47803
188528667	histone H3.3C [Homo sapiens]	11.85	2	2	17	6.89727e+08	3.52184e+08	5.28716e+08	6	5	6	135	15.2044	11.1069
378548190	40S ribosomal protein S3 isoform 1 [Homo sapiens]	65.84	18	18	95	2.34208e+08	3.43936e+08	2.12366e+08	32	42	21	243	26.6714	9.65674
38201710	probable ATP-dependent RNA helicase DDX17 isoform 1 [Homo sapiens]	32.65	18	23	73	2.09128e+08	3.41619e+08	4.46727e+07	26	43	4	729	80.222	8.26514
4504897	importin subunit alpha-2 [Homo sapiens]	38	15	15	75	2.5184e+08	3.31283e+08	5.97323e+07	29	32	14	529	57.8259	5.40186
14165435	heterogeneous nuclear ribonucleoprotein K isoform b [Homo sapiens]	40.82	16	16	81	1.82399e+08	3.17363e+08	1.08418e+08	29	39	13	463	50.9444	5.5415
40353734	nucleophosmin isoform 2 [Homo sapiens]	36.98	9	9	65	4.40165e+08	3.12639e+08	4.08654e+08	18	26	21	265	29.4462	4.61475
157738649	neurofilament medium polypeptide isoform 1 [Homo sapiens]	2.07	1	2	6	3.22376e+08	3.07061e+08	8.62078e+07	1	2	3	916	102.411	4.90674
28195394	histone H2A type 2-B [Homo sapiens]	24.62	1	2	10	6.20606e+08	3.01478e+08	6.81675e+08	3	3	4	130	13.9868	10.8872
11559925	probable Xaa-Pro aminopeptidase 3 isoform 1 [Homo sapiens]	2.96	1	2	14	9.30017e+07	2.88999e+08	1.29962e+08	5	4	5	507	56.9968	6.82959
15055539	40S ribosomal protein S2 [Homo sapiens]	39.93	11	11	40	1.24163e+08	2.62678e+08	4.32568e+07	14	20	6	293	31.3046	10.2427
381342476	heterogeneous nuclear ribonucleoprotein H [Homo sapiens]	36.97	7	13	46	1.26487e+08	2.55712e+08	5.28119e+07	13	22	11	449	49.1984	6.30322
16933546	60S acidic ribosomal protein P0 [Homo sapiens]	42.59	13	13	54	1.98787e+08	2.53824e+08	3.48744e+08	20	15	19	317	34.2518	5.97314
410170218	PREDICTED: putative trypsin-6 isoform 1 [Homo sapiens]	8.1	1	1	4	6.16028e+07	253491479	529039137	1	1	2	247	26.5222	6.50732
52632383	heterogeneous nuclear ribonucleoprotein L isoform a [Homo sapiens]	39.39	14	14	56	1.02695e+08	2.45271e+08	6.17642e+07	18	28	10	589	64.0924	8.22119
148470406	heterogeneous nuclear ribonucleoprotein F [Homo sapiens]	27.95	7	9	29	1.24271e+08	2.44121e+08	3.74593e+07	10	16	3	415	45.6429	5.57959
4506743	40S ribosomal protein S8 [Homo sapiens]	34.62	6	6	30	1.37739e+08	2.41446e+08	4.81488e+07	9	13	8	208	24.1902	10.3159
4758012	clathrin heavy chain 1 [Homo sapiens]	34.15	51	51	201	1.65077e+08	2.36344e+08	8.29192e+07	76	88	37	1675	191.493	5.69385
4506723	40S ribosomal protein S3a isoform 1 [Homo sapiens]	35.98	11	11	50	1.72606e+08	2.30012e+08	7.72465e+07	20	22	8	264	29.9257	9.72998
7661920	eukaryotic initiation factor 4A-III [Homo sapiens]	48.66	19	23	102	1.90745e+08	2.28092e+08	4.76469e+08	34	34	34	411	46.8412	6.72705
19923142	importin subunit beta-1 isoform 1 [Homo sapiens]	32.65	23	23	110	1.24517e+08	2.25287e+08	1.03808e+08	32	48	30	876	97.108	4.77979
15431301	60S ribosomal protein L7 [Homo sapiens]	35.08	11	12	30	1.93978e+08	2.22713e+08	2.76231e+07	15	11	4	248	29.2072	10.6528
303227926	matrin-3 isoform a [Homo sapiens]	37.07	24	24	102	1.44881e+08	2.20203e+08	3.54872e+07	41	49	12	847	94.5648	6.25244
440309857	heat shock protein 75 kDa, mitochondrial isoform 2 [Homo sapiens]	44.09	22	23	82	1.23786e+08	2.14187e+08	2.65174e+08	26	20	36	651	74.2207	7.86963
306482694	serine/arginine-rich splicing factor 7 isoform 2 [Homo sapiens]	26.99	6	7	27	1.55179e+08	2.06202e+08	2.84613e+07	12	12	3	226	25.9963	11.7661
78000183	60S ribosomal protein L14 [Homo sapiens]	11.16	2	2	14	1.59772e+08	2.01793e+08	3.61018e+07	6	6	2	215	23.417	10.9312
301171467	ATP-dependent RNA helicase DDX3X isoform 2 [Homo sapiens]	36.76	21	22	60	1.05874e+08	2.01034e+08	3.67723e+06	19	39	2	661	73.111	7.18115
156071459	ADP/ATP translocase 2 [Homo sapiens]	42.95	4	13	67	2.27211e+08	1.98911e+08	6.06719e+07	28	24	15	298	32.8312	9.68604
23308577	D-3-phosphoglycerate dehydrogenase [Homo sapiens]	35.27	16	16	96	2.49481e+08	1.96826e+08	1.45994e+09	25	19	52	533	56.6144	6.7124
14165466	polypyrimidine tract-binding protein 1 isoform c [Homo sapiens]	57.25	17	17	75	1.52198e+08	1.95371e+08	2.93823e+07	29	37	9	531	57.1856	9.17334
4503483	elongation factor 2 [Homo sapiens]	38.58	33	34	156	1.71015e+08	1.88853e+08	4.28482e+08	44	45	67	858	95.277	6.82959
4504511	dnaJ homolog subfamily A member 1 [Homo sapiens]	36.27	9	10	23	5.86624e+07	186809674	5.91159e+07	5	16	2	397	44.8395	7.07861
320461711	peroxiredoxin-1 [Homo sapiens]	58.29	9	11	50	2.57706e+08	1.84866e+08	1.58138e+08	21	14	15	199	22.0963	8.1333
193083110	poly(rC)-binding protein 2 isoform e [Homo sapiens]	37.95	6	8	52	1.5602e+08	1.84823e+08	4.16435e+08	13	17	22	361	38.1264	6.78564
117190254	heterogeneous nuclear ribonucleoproteins C1/C2 isoform b [Homo sapiens]	38.23	6	13	45	1.3707e+08	1.84538e+08	7.5958e+07	16	18	11	293	32.3179	5.08447
15431306	60S ribosomal protein L8 [Homo sapiens]	29.18	6	6	19	1.34541e+08	182387313	54085774	6	12	1	257	28.0073	11.0337
5032179	transcription intermediary factor 1-beta [Homo sapiens]	43.95	27	27	112	1.16456e+08	1.81507e+08	8.04024e+07	38	50	24	835	88.4934	5.77002
4506649	60S ribosomal protein L3 isoform a [Homo sapiens]	29.28	11	11	41	1.28209e+08	1.81395e+08	3.3326e+07	16	21	4	403	46.0798	10.1841
156071462	ADP/ATP translocase 3 [Homo sapiens]	41.61	3	13	59	2.20898e+08	1.81048e+08	6.06719e+07	23	23	13	298	32.8452	9.74463
5174447	guanine nucleotide-binding protein subunit beta-2-like 1 [Homo sapiens]	35.33	12	12	49	9.21763e+07	1.79043e+08	3.77856e+08	11	17	21	317	35.0546	7.69385
11968182	40S ribosomal protein S18 [Homo sapiens]	49.34	10	10	33	2.80919e+08	1.73429e+08	1.2583e+08	12	10	11	152	17.7079	10.9897
50659095	nucleolar RNA helicase 2 isoform 1 [Homo sapiens]	35.5	21	24	68	9.31714e+07	1.73091e+08	1.03824e+07	28	39	1	783	87.2904	9.27588
16579885	60S ribosomal protein L4 [Homo sapiens]	28.1	12	12	48	1.77913e+08	1.71966e+08	3.66122e+07	24	20	4	427	47.6674	11.063
15431290	60S ribosomal protein L11 isoform 1 [Homo sapiens]	19.66	3	3	11	1.88432e+08	1.71832e+08	4.5208e+07	4	4	3	178	20.2396	9.59814
358356404	60S ribosomal protein L15 isoform 1 [Homo sapiens]	41.67	8	8	30	1.21697e+08	1.69926e+08	1.81828e+07	14	13	3	204	24.1311	11.6196
50345984	ATP synthase subunit alpha, mitochondrial isoform a precursor [Homo sapiens]	56.96	28	28	155	1.69301e+08	1.69145e+08	1.40104e+09	33	34	88	553	59.7136	9.12939
15431297	60S ribosomal protein L13 isoform 1 [Homo sapiens]	28.91	6	6	25	1.74689e+08	1.66777e+08	2.43837e+07	12	9	4	211	24.2465	11.6489
38455427	T-complex protein 1 subunit delta isoform a [Homo sapiens]	52.32	24	24	141	1.72741e+08	1.66663e+08	1.77402e+09	32	31	78	539	57.8878	7.82568
55749577	ADP/ATP translocase 1 [Homo sapiens]	32.21	1	10	48	1.93156e+08	1.61378e+08	5.26991e+07	19	18	11	298	33.0432	9.75928
20070220	protein arginine N-methyltransferase 5 isoform a [Homo sapiens]	20.25	11	11	20	1.75187e+07	1.58607e+08	1.67196e+07	4	11	5	637	72.6376	6.29053
5730023	ruvB-like 2 [Homo sapiens]	48.38	22	22	85	8.23601e+07	154704465	7.17502e+07	28	37	20	463	51.1246	5.64307
5453555	GTP-binding nuclear protein Ran [Homo sapiens]	42.59	10	10	57	1.24153e+08	1.54632e+08	7.03329e+08	13	18	26	216	24.4076	7.48877
4506597	60S ribosomal protein L12 [Homo sapiens]	24.24	3	3	44	2.78994e+08	1.52571e+08	216913509	17	10	17	165	17.8075	9.42236
4506753	ruvB-like 1 [Homo sapiens]	48.46	16	16	58	1.12383e+08	1.51465e+08	7.43947e+07	19	26	13	456	50.1963	6.41748
15431288	60S ribosomal protein L10a [Homo sapiens]	27.65	8	8	46	1.24431e+08	1.48922e+08	5.31056e+07	20	19	7	217	24.8155	9.93506
4506661	60S ribosomal protein L7a [Homo sapiens]	33.46	12	12	48	1.38075e+08	1.47995e+08	1.45298e+07	24	21	3	266	29.977	10.6089
63162572	T-complex protein 1 subunit gamma isoform a [Homo sapiens]	43.49	23	23	115	1.17473e+08	1.46799e+08	4.10673e+08	30	33	52	545	60.4953	6.49365
4506619	60S ribosomal protein L24 [Homo sapiens]	19.11	3	3	14	1.29385e+08	1.46775e+08	3.17953e+07	6	4	4	157	17.7679	11.2534
14141193	40S ribosomal protein S9 [Homo sapiens]	37.11	10	10	33	1.04071e+08	1.4494e+08	1.88511e+07	12	18	3	194	22.5776	10.6528
193804929	KRAB domain-containing protein 4 isoform 4 [Homo sapiens]	33.33	1	1	1	0	1.43532e+08	0		1		93	10.503	4.61475
4506901	serine/arginine-rich splicing factor 3 [Homo sapiens]	25.61	3	4	15	1.02695e+08	1.43194e+08	3.68465e+07	6	7	2	164	19.3179	11.6489
66933005	calnexin precursor [Homo sapiens]	28.21	16	16	65	1.45537e+08	1.43122e+08	3.39127e+07	35	24	6	592	67.5259	4.60205
5453607	T-complex protein 1 subunit eta isoform a [Homo sapiens]	44.2	22	22	121	1.08096e+08	1.4275e+08	5.0114e+08	31	35	55	543	59.3289	7.6499
74099697	heterogeneous nuclear ribonucleoprotein H2 [Homo sapiens]	20.27	3	8	22	4.06917e+07	1.42623e+08	3.49486e+07	5	12	5	449	49.2323	6.30322
56699409	RNA-binding motif protein, X chromosome isoform 1 [Homo sapiens]	25.32	8	8	26	9.47043e+07	1.40984e+08	2.14816e+07	11	13	2	391	42.3063	10.0522
16753205	ubiquilin-1 isoform 2 [Homo sapiens]	4.63	1	2	4	8.66854e+06	1.37259e+08	1.03699e+07	1	2	1	561	59.1828	5.09717
21040371	ATP-dependent RNA helicase DDX39A [Homo sapiens]	28.34	2	13	55	1.12773e+08	1.37158e+08	3.13627e+08	15	19	21	427	49.098	5.68115
18375623	spliceosome RNA helicase DDX39B [Homo sapiens]	34.35	4	15	64	1.12773e+08	1.37158e+08	3.13627e+08	16	20	28	428	48.9599	5.66846
207029439	histone-binding protein RBBP4 isoform c [Homo sapiens]	20.51	2	6	27	1.11021e+08	1.36479e+08	9.89823e+07	8	10	9	390	43.455	4.95752
4506439	histone-binding protein RBBP7 isoform 2 [Homo sapiens]	34.12	5	9	42	1.11021e+08	1.36479e+08	9.89823e+07	13	15	14	425	47.7902	5.04639
208973244	14-3-3 protein zeta/delta [Homo sapiens]	45.31	6	9	41	1.17786e+08	1.34028e+08	2.51647e+08	10	12	19	245	27.7277	4.79248
5803227	14-3-3 protein theta [Homo sapiens]	35.1	4	8	31	1.09611e+08	1.32269e+08	2.29728e+08	7	10	14	245	27.7468	4.77979
20127499	serine/arginine-rich splicing factor 6 [Homo sapiens]	14.53	2	5	10	7.20001e+07	1.31842e+08	2.3994e+07	4	4	2	344	39.5634	11.4292
4507677	endoplasmin precursor [Homo sapiens]	28.77	20	22	65	6.82563e+07	1.27386e+08	8.5011e+07	25	21	19	803	92.4113	4.84326
21328448	14-3-3 protein beta/alpha [Homo sapiens]	29.27	3	7	29	1.09323e+08	1.26839e+08	2.22843e+08	7	10	12	246	28.0648	4.83057
17158044	40S ribosomal protein S6 [Homo sapiens]	14.06	3	3	12	6.14221e+07	1.2658e+08	1.2052e+07	5	6	1	249	28.663	10.8433
34147630	elongation factor Tu, mitochondrial precursor [Homo sapiens]	53.19	21	21	95	1.05673e+08	1.26109e+08	2.62331e+08	26	28	41	455	49.8433	7.60596
4504151	granulins precursor [Homo sapiens]	11.13	7	7	25	2.95553e+07	1.25409e+08	3.37278e+07	10	10	5	593	63.4998	6.82959
86991440	serine/arginine-rich splicing factor 5 [Homo sapiens]	16.54	3	4	14	7.1607e+07	1.25368e+08	1.72052e+07	5	6	3	272	31.2453	11.5903
5803225	14-3-3 protein epsilon [Homo sapiens]	49.41	11	13	45	1.07618e+08	1.25201e+08	2.40351e+08	14	12	19	255	29.1554	4.7417
4507691	transformation/transcription domain-associated protein isoform 2 [Homo sapiens]	0.42	1	2	3	1.03597e+08	1.24299e+08	0	2	1		3830	434.134	8.22119
21361282	serine/arginine-rich splicing factor 4 [Homo sapiens]	8.7	1	4	9	7.20001e+07	1.23366e+08	2.3994e+07	4	3	2	494	56.6453	11.5171
18450371	receptor-type tyrosine-protein phosphatase alpha isoform 2 precursor [Homo sapiens]	2.9	1	2	2	0	1.23038e+08	0		2		793	89.646	6.55127
392513662	interleukin enhancer-binding factor 2 isoform 2 [Homo sapiens]	38.64	9	9	45	7.77076e+07	1.22169e+08	5.85865e+07	16	21	8	352	38.8862	4.94482
4507125	small nuclear ribonucleoprotein-associated proteins B and B' isoform B [Homo sapiens]	16.88	5	5	26	1.02256e+08	1.20631e+08	8.08707e+07	7	12	7	231	23.6402	10.9019
283806701	zinc finger BED domain-containing protein 1 [Homo sapiens]	23.92	16	16	49	8.25787e+07	1.19637e+08	0	24	25		694	78.1056	6.1001
21464101	14-3-3 protein gamma [Homo sapiens]	20.24	2	5	18	1.46687e+08	1.17644e+08	2.18505e+08	4	6	8	247	28.2849	4.89404
18104948	60S ribosomal protein L21 [Homo sapiens]	16.25	2	2	17	1.00936e+08	1.17527e+08	3.33075e+07	6	8	3	160	18.5531	10.4917
4507951	14-3-3 protein eta [Homo sapiens]	18.7	2	5	18	9.96546e+07	1.17189e+08	2.15466e+08	5	7	6	246	28.201	4.84326
5454052	14-3-3 protein sigma [Homo sapiens]	20.16	3	6	19	1.46687e+08	1.17189e+08	2.1799e+08	4	5	10	248	27.7567	4.7417
13904870	40S ribosomal protein S5 [Homo sapiens]	32.35	6	6	37	1.09827e+08	1.15673e+08	4.60775e+07	14	15	8	204	22.8621	9.71533
222352151	poly(rC)-binding protein 1 [Homo sapiens]	29.21	4	6	30	9.47678e+07	1.13731e+08	1.85659e+08	9	8	13	356	37.4739	7.09326
122937295	BEN domain-containing protein 3 [Homo sapiens]	39.86	30	30	102	1.3626e+08	1.11504e+08	2.13466e+07	52	45	5	828	94.4154	5.42725
400286379	interferon-induced protein with tetratricopeptide repeats 1 isoform 2 [Homo sapiens]	3.77	1	1	5	77003107	1.10472e+08	0	2	3		478	55.3412	7.1958
113722133	probable helicase senataxin [Homo sapiens]	0.56	1	2	6	5.91059e+07	1.09802e+08	0	3	3		2677	302.689	7.1665
55956788	nucleolin [Homo sapiens]	21.83	14	14	41	7.8733e+07	1.09529e+08	1.87933e+07	14	23	4	710	76.5684	4.70361
5803207	splicing factor U2AF 35 kDa subunit isoform a [Homo sapiens]	22.08	4	4	14	2.92677e+08	1.09483e+08	2.83205e+06	6	7	1	240	27.8545	8.80713
4506625	60S ribosomal protein L27a [Homo sapiens]	19.59	3	3	12	9.53257e+07	1.08888e+08	0	4	8		148	16.551	11.0044
4506607	60S ribosomal protein L18 isoform 1 [Homo sapiens]	21.81	4	4	9	9.89793e+07	1.08367e+08	0	5	4		188	21.6211	11.7222
4506691	40S ribosomal protein S16 [Homo sapiens]	34.93	5	5	20	9.2586e+07	1.075e+08	3.03745e+07	10	8	2	146	16.435	10.2134
12056465	rRNA 2'-O-methyltransferase fibrillarin [Homo sapiens]	31.46	7	7	21	6.26929e+07	1.06044e+08	2.80796e+07	4	15	2	321	33.7634	10.1841
4503481	elongation factor 1-gamma [Homo sapiens]	36.16	14	14	64	9.59481e+07	1.02537e+08	2.35826e+08	19	17	28	437	50.0871	6.66846
59859885	40S ribosomal protein SA [Homo sapiens]	39.66	10	10	39	6.95794e+07	1.01312e+08	1.52214e+08	12	16	11	295	32.8334	4.86865
4506685	40S ribosomal protein S13 [Homo sapiens]	37.75	6	6	24	1.52823e+08	1.00747e+08	4.98802e+07	15	8	1	151	17.2117	10.5356
4506629	60S ribosomal protein L29 [Homo sapiens]	14.47	2	2	5	6.33449e+07	9.99682e+07	0	3	2		159	17.7411	11.6636
46367787	polyadenylate-binding protein 1 [Homo sapiens]	29.4	13	17	55	6.62826e+07	9.87814e+07	4.5531e+07	18	27	10	636	70.6259	9.49561
7657381	pre-mRNA-processing factor 19 [Homo sapiens]	23.02	10	10	28	8.02017e+07	9.83484e+07	2.52423e+07	14	12	2	504	55.1463	6.60986
4502643	T-complex protein 1 subunit zeta isoform a [Homo sapiens]	40.68	18	18	107	1.02423e+08	9.76555e+07	1.00672e+09	23	24	60	531	57.9876	6.68311
83367072	eukaryotic translation initiation factor 3 subunit B [Homo sapiens]	37.84	23	23	69	6.33947e+07	9.69101e+07	3.84895e+07	25	35	9	814	92.4238	4.99561
310750378	xin actin-binding repeat-containing protein 1 isoform 2 [Homo sapiens]	2.14	1	1	1	0	9.64251e+07	0		1		1121	122.059	5.26221
33286418	pyruvate kinase isozymes M1/M2 isoform a [Homo sapiens]	49.15	24	24	89	7.21388e+07	9.62312e+07	5.47735e+08	21	21	47	531	57.9	7.84033
4506697	40S ribosomal protein S20 isoform 2 [Homo sapiens]	24.37	2	3	10	5.04437e+07	9.53995e+07	3.51201e+07	4	2	4	119	13.3643	9.93506
221307584	prohibitin-2 isoform 1 [Homo sapiens]	44.48	11	11	35	9.91282e+07	9.39597e+07	1.98075e+07	18	16	1	299	33.2759	9.83252
226052117	heterogeneous nuclear ribonucleoprotein C-like [Homo sapiens]	21.16	1	8	24	7.41356e+07	9.29231e+07	3.98704e+07	9	10	5	293	32.0098	5.68115
6678271	TAR DNA-binding protein 43 [Homo sapiens]	21.01	7	7	21	6.74634e+07	9.1234e+07	3.14413e+07	6	10	5	414	44.7113	6.18896
5453549	peroxiredoxin-4 precursor [Homo sapiens]	24.35	5	6	19	7.93549e+07	9.06632e+07	6.50501e+07	5	4	10	271	30.5208	6.29053
354983495	protein-L-isoaspartate(D-aspartate) O-methyltransferase isoform 3 [Homo sapiens]	52.8	9	9	35	6.17602e+07	9.0204e+07	3.00473e+07	10	15	10	250	26.6097	8.23584
57863257	T-complex protein 1 subunit alpha isoform a [Homo sapiens]	46.94	23	23	130	7.7784e+07	8.91514e+07	6.029e+08	26	26	78	556	60.3056	6.11279
224028248	non-POU domain-containing octamer-binding protein isoform 2 [Homo sapiens]	34.55	12	13	38	9.19244e+07	8.8786e+07	4.42231e+07	14	15	9	382	43.8381	8.63135
4506669	60S acidic ribosomal protein P1 isoform 1 [Homo sapiens]	14.04	1	1	4	126579491	88363684	9.12825e+07	2	1	1	114	11.5067	4.32275
18105007	CAD protein [Homo sapiens]	25.93	44	44	97	3.98888e+07	8.80251e+07	9.79193e+06	34	59	4	2225	242.829	6.45557
313569776	60S ribosomal protein L17 isoform a [Homo sapiens]	24.46	5	5	30	5.49371e+07	8.78252e+07	3.073e+07	13	14	3	184	21.3833	10.1694
5031755	heterogeneous nuclear ribonucleoprotein R isoform 2 [Homo sapiens]	16.59	7	9	17	3.88291e+07	8.70158e+07	1.50176e+07	3	13	1	633	70.8993	8.1333
33239451	proliferating cell nuclear antigen [Homo sapiens]	37.93	9	9	28	7.7331e+07	8.65783e+07	2.49254e+08	10	6	12	261	28.7503	4.69092
296317339	voltage-dependent anion-selective channel protein 2 isoform 2 [Homo sapiens]	35.03	8	8	24	7.82706e+07	8.53491e+07	21389230	13	8	3	294	31.5465	7.56201
32189392	peroxiredoxin-2 [Homo sapiens]	33.33	6	7	26	1.37975e+08	8.51512e+07	9.52637e+07	12	6	8	198	21.8782	5.97314
119226260	calcium homeostasis endoplasmic reticulum protein [Homo sapiens]	19.76	14	14	31	3.46084e+07	8.48479e+07	0	11	20		916	103.637	9.0415
4506609	60S ribosomal protein L19 [Homo sapiens]	28.57	6	6	19	9.43455e+07	8.47119e+07	1.52094e+07	9	9	1	196	23.4512	11.4731
68509926	putative pre-mRNA-splicing factor ATP-dependent RNA helicase DHX15 [Homo sapiens]	33.08	22	23	65	6.69002e+07	8.39782e+07	1.85939e+07	24	37	4	795	90.8752	7.45947
54792071	small ubiquitin-related modifier 2 isoform b precursor [Homo sapiens]	16.9	1	1	3	0	8.39666e+07	0		3		71	8.106	5.41455
5453603	T-complex protein 1 subunit beta isoform 1 [Homo sapiens]	65.61	32	32	151	7.92553e+07	8.31671e+07	7.80952e+08	36	31	84	535	57.4521	6.45557
4758988	ras-related protein Rab-1A isoform 1 [Homo sapiens]	43.9	1	7	26	1.4095e+08	8.31258e+07	3.91157e+07	11	10	5	205	22.6634	6.21436
13569962	ras-related protein Rab-1B [Homo sapiens]	57.21	3	9	30	1.4095e+08	8.31258e+07	3.91157e+07	12	13	5	201	22.1572	5.73193
4507879	voltage-dependent anion-selective channel protein 1 [Homo sapiens]	40.64	8	9	26	9.018e+07	8.29479e+07	2.31145e+07	10	11	5	283	30.7536	8.54346
5174449	histone H1x [Homo sapiens]	17.37	3	3	15	8.57213e+07	8.28348e+07	5.02134e+07	6	7	2	213	22.4735	10.7554
100913206	ATP-dependent RNA helicase A [Homo sapiens]	21.73	26	26	75	5.28379e+07	8.14758e+07	1.51449e+07	34	39	2	1270	140.869	6.84424
5730027	KH domain-containing, RNA-binding, signal transduction-associated protein 1 isoform 1 [Homo sapiens]	18.06	6	7	29	5.75522e+07	8.04261e+07	1.02459e+07	14	12	3	443	48.1972	8.66064
4504349	hemoglobin subunit beta [Homo sapiens]	59.18	7	7	15	6.38952e+07	7.94601e+07	6.97983e+07	5	8	2	147	15.9883	7.28369
228008396	heterogeneous nuclear ribonucleoprotein Q isoform 2 [Homo sapiens]	22.63	8	10	19	1.71845e+07	7.84704e+07	9.39083e+06	6	11	2	464	52.0142	9.15869
4506621	60S ribosomal protein L26 [Homo sapiens]	38.62	7	7	23	8.54841e+07	7.83776e+07	1.55742e+07	10	10	3	145	17.2475	10.5503
4506707	40S ribosomal protein S25 [Homo sapiens]	29.6	5	5	21	1.53978e+08	78159782	32927877	11	8	2	125	13.7337	10.1108
5031877	lamin-B1 isoform 1 [Homo sapiens]	39.25	21	23	80	9.06809e+07	7.75096e+07	3.73014e+07	31	34	15	586	66.3676	5.16064
41393614	ras-related protein Rab-5C isoform a [Homo sapiens]	42.13	4	7	27	7.15021e+07	7.64213e+07	7.67972e+07	9	10	8	216	23.4678	8.41162
24234750	interleukin enhancer-binding factor 3 isoform a [Homo sapiens]	25.5	20	20	55	5.1256e+07	7.57929e+07	1.14755e+07	24	29	2	894	95.2791	8.76318
4506127	ribose-phosphate pyrophosphokinase 1 isoform 1 [Homo sapiens]	29.87	4	10	43	7.65616e+07	7.52239e+07	2.38896e+08	13	13	17	318	34.8119	6.97607
54112117	splicing factor 3B subunit 1 isoform 1 [Homo sapiens]	32.36	35	35	96	1.00872e+08	7.51193e+07	2.19331e+07	48	44	4	1304	145.738	7.09326
4506129	ribose-phosphate pyrophosphokinase 2 isoform 2 [Homo sapiens]	40.25	6	12	43	6.29238e+07	7.49904e+07	2.1342e+08	11	9	23	318	34.747	6.60986
4506711	40S ribosomal protein S27 [Homo sapiens]	15.48	1	1	5	61023990	7.47888e+07	3.30686e+06	2	2	1	84	9.45484	9.45166
312284072	40S ribosomal protein S17-like [Homo sapiens]	23.7	2	2	10	9.15238e+07	7.34742e+07	2.57664e+07	5	4	1	135	15.5404	9.84717
41281429	basic leucine zipper and W2 domain-containing protein 1 isoform 4 [Homo sapiens]	22.66	10	11	35	4.92917e+07	7.33062e+07	6.93974e+07	13	12	10	353	40.5128	6.45557
208431836	polyadenylate-binding protein 4 isoform 3 [Homo sapiens]	15.21	5	9	20	3.93648e+07	7.23077e+07	3.01328e+07	8	10	2	631	69.5348	9.5249
48762932	T-complex protein 1 subunit theta [Homo sapiens]	43.25	23	23	80	6.48697e+07	7.12273e+07	1.57789e+08	23	27	30	548	59.5825	5.60498
40254924	leucine-rich repeat-containing protein 59 [Homo sapiens]	21.17	6	6	20	8.84489e+07	7.10445e+07	1.44252e+07	9	8	3	307	34.9089	9.56885
118498359	ribosomal L1 domain-containing protein 1 [Homo sapiens]	28.78	13	13	26	4.70432e+07	7.09915e+07	0	10	16		490	54.9389	10.1255
154355000	far upstream element-binding protein 2 [Homo sapiens]	26.72	15	16	48	9.73377e+07	6.9193e+07	3.72327e+07	21	19	8	711	73.07	7.29834
27777675	vomeronasal type-1 receptor 5 [Homo sapiens]	1.96	1	1	6	5.37905e+07	6.89434e+07	5.60653e+08	2	2	2	357	40.7516	9.20264
54112121	splicing factor 3B subunit 3 [Homo sapiens]	28.43	27	27	84	1.29033e+09	6.84623e+07	2.27527e+07	45	33	6	1217	135.492	5.26221
6912634	60S ribosomal protein L13a isoform 1 [Homo sapiens]	27.59	6	6	20	7.6723e+07	6.84184e+07	1.03307e+07	9	10	1	203	23.5624	10.9312
4826675	cyclin-dependent kinase 5 isoform 1 [Homo sapiens]	11.64	3	4	6	5.21746e+07	6.8391e+07	6.82802e+07	1	1	4	292	33.2832	7.66455
21361399	serine/threonine-protein phosphatase 2A 65 kDa regulatory subunit A alpha isoform [Homo sapiens]	29.2	11	14	49	4.93417e+07	6.78961e+07	1.25003e+08	10	16	23	589	65.2669	5.10986
217272894	116 kDa U5 small nuclear ribonucleoprotein component isoform b [Homo sapiens]	33.62	25	26	63	5.45257e+07	6.72023e+07	1.00048e+08	25	31	7	937	105.317	5.22412
375151597	60S ribosomal protein L10 isoform c [Homo sapiens]	29.21	5	5	20	7.89473e+07	6.6688e+07	1.47654e+07	9	8	3	178	20.4528	10.521
4503519	eukaryotic translation initiation factor 3 subunit F [Homo sapiens]	42.3	11	11	38	5.95364e+07	6.6406e+07	4.91723e+07	16	13	9	357	37.5402	5.45264
308193325	trypsin-3 isoform 4 preproprotein [Homo sapiens]	5.42	1	1	4	3.52012e+07	6.6322e+07	1.01151e+08	1	2	1	240	25.8777	5.8335
16933567	ras-related protein Rab-8A [Homo sapiens]	18.36	2	4	19	1.24521e+08	6.59785e+07	2.55484e+07	8	7	4	207	23.6532	9.0708
67189747	60S ribosomal protein L6 [Homo sapiens]	38.89	11	11	39	1.15777e+08	6.56579e+07	1.28555e+07	17	16	6	288	32.7076	10.5796
4502203	ADP-ribosylation factor 3 [Homo sapiens]	58.56	4	9	29	1.13214e+08	6.54048e+07	1.03768e+08	10	8	11	181	20.5877	7.43018
4506623	60S ribosomal protein L27 [Homo sapiens]	36.03	4	4	17	7.98515e+07	6.50482e+07	0	8	8	1	136	15.7877	10.5649
4758638	peroxiredoxin-6 [Homo sapiens]	67.86	13	13	73	9.67462e+07	6.50128e+07	4.76721e+08	22	17	34	224	25.0192	6.37939
336176066	RNA-binding protein 39 isoform d [Homo sapiens]	31.67	10	10	25	31001494	6.47536e+07	2.26793e+07	8	13	4	502	56.332	10.0376
71772415	40S ribosomal protein S15a [Homo sapiens]	46.15	5	5	14	7.29075e+07	6.45428e+07	0	7	7		130	14.83	10.1255
4503513	eukaryotic translation initiation factor 3 subunit I [Homo sapiens]	34.77	10	10	39	4.62626e+07	6.43622e+07	4.21408e+07	11	15	13	325	36.4786	5.64307
4502209	ADP-ribosylation factor 5 [Homo sapiens]	38.33	1	6	22	1.08154e+08	6.42679e+07	9.19943e+07	7	7	8	180	20.5166	6.78564
256222019	ras-related protein Rab-10 [Homo sapiens]	20.5	2	4	17	1.21837e+08	6.3794e+07	5.92603e+07	8	7	2	200	22.5266	8.38232
4506605	60S ribosomal protein L23 [Homo sapiens]	24.29	3	3	10	4.02201e+07	6.37876e+07	18663870	6	3	1	140	14.8561	10.5063
5453998	importin-7 [Homo sapiens]	20.42	16	16	38	2.60137e+07	6.37021e+07	2.92917e+07	11	23	4	1038	119.44	4.81787
117938251	bcl-2-associated transcription factor 1 isoform 2 [Homo sapiens]	9.44	7	7	19	4.70648e+07	6.35719e+07	0	6	13		869	100.172	9.94971
4504445	heterogeneous nuclear ribonucleoprotein A1 isoform a [Homo sapiens]	47.5	11	13	46	3.03342e+07	6.34755e+07	6.8191e+07	12	18	16	320	34.1753	9.23193
4506903	serine/arginine-rich splicing factor 9 [Homo sapiens]	21.72	4	5	12	3.92025e+07	6.32779e+07	1.50332e+07	4	6	2	221	25.5264	8.646
4505773	prohibitin [Homo sapiens]	63.97	13	13	32	7.61793e+07	6.31096e+07	2.02088e+07	17	12	3	272	29.7859	5.75732
33469968	DNA replication licensing factor MCM7 isoform 1 [Homo sapiens]	48.12	28	28	97	4.065e+07	6.25696e+07	9.87881e+07	27	33	37	719	81.2566	6.45557
4503509	eukaryotic translation initiation factor 3 subunit A [Homo sapiens]	24.53	30	30	80	4.58467e+07	6.22132e+07	4.51386e+07	27	36	17	1382	166.468	6.78564
73760405	thymopoietin isoform beta [Homo sapiens]	28.41	4	11	32	6.37008e+07	6.20614e+07	2.11971e+07	16	15	1	454	50.6395	9.37842
32189394	ATP synthase subunit beta, mitochondrial precursor [Homo sapiens]	63.52	23	23	89	8.38665e+07	6.19064e+07	1.72275e+08	37	18	34	529	56.5246	5.40186
14043072	heterogeneous nuclear ribonucleoproteins A2/B1 isoform B1 [Homo sapiens]	41.08	11	13	43	3.09735e+07	6.11948e+07	6.81835e+07	11	18	14	353	37.4067	8.95361
4507943	exportin-1 [Homo sapiens]	30.81	27	27	85	5.28643e+07	6.10185e+07	4.01359e+07	34	37	14	1071	123.306	6.06201
454521557	cellular tumor antigen p53 isoform g [Homo sapiens]	25.71	8	8	19	2.35875e+07	60555782	0	6	13		354	39.2953	7.86963
156523968	poly [ADP-ribose] polymerase 1 [Homo sapiens]	25.54	22	22	45	4.69875e+07	6.05148e+07	2.20397e+07	16	24	5	1014	113.012	8.88037
7705805	28S ribosomal protein S2, mitochondrial [Homo sapiens]	8.78	3	3	3	0	6.04484e+07	0		3		296	33.2281	9.26123
295986608	immunoglobulin lambda-like polypeptide 5 isoform 1 [Homo sapiens]	10.75	2	2	9	1.89465e+07	5.97133e+07	2.73798e+07	3	5	1	214	23.0486	8.83643
4504733	insulin receptor substrate 4 [Homo sapiens]	17.5	18	18	45	3.22159e+07	59466182	0	17	28		1257	133.685	8.44092
19923262	ras-related protein Rab-5A [Homo sapiens]	27.91	2	5	16	5.39048e+07	5.90704e+07	5.97903e+07	6	6	4	215	23.6438	8.14795
5031857	L-lactate dehydrogenase A chain isoform 1 [Homo sapiens]	39.76	17	17	70	6.14335e+07	5.87773e+07	1.03572e+09	10	11	49	332	36.6654	8.26514
4504345	hemoglobin subunit alpha [Homo sapiens]	63.38	7	7	35	5.07796e+07	5.86426e+07	3.59682e+07	15	11	9	142	15.2479	8.67529
41872631	fatty acid synthase [Homo sapiens]	28.71	55	55	176	3.99236e+07	5.82493e+07	9.22294e+07	43	58	75	2511	273.254	6.44287
47132595	phosphate carrier protein, mitochondrial isoform b precursor [Homo sapiens]	17.17	6	6	13	5.75767e+07	5.75487e+07	2.57237e+07	6	6	1	361	39.9326	9.36377
42544123	splicing factor 1 isoform 3 [Homo sapiens]	25.73	9	9	20	5.59346e+07	5.73146e+07	0	10	10		548	59.6739	9.49561
58530840	desmoplakin isoform I [Homo sapiens]	24.94	68	68	202	7.33725e+07	5.70916e+07	1.45279e+08	75	48	79	2871	331.569	6.81494
56237027	insulin-like growth factor 2 mRNA-binding protein 1 isoform 1 [Homo sapiens]	30.16	12	14	23	2.98015e+07	5.63894e+07	6.22148e+06	9	13	1	577	63.4412	9.20264
23510381	transportin-1 isoform 2 [Homo sapiens]	21.46	15	15	31	4.07054e+07	5.63127e+07	1.49032e+07	12	18	1	890	101.244	4.95752
4502205	ADP-ribosylation factor 4 [Homo sapiens]	44.44	3	7	20	9.98575e+07	5.62714e+07	6.48952e+07	6	5	9	180	20.4977	7.13721
5454064	RNA-binding protein 14 isoform 1 [Homo sapiens]	23.47	15	15	37	3.45066e+07	5.61268e+07	2.8298e+06	15	20	2	669	69.4489	9.67139
169404009	translocon-associated protein subunit alpha precursor [Homo sapiens]	8.04	2	2	5	3.62522e+07	5.58285e+07	0	4	1		286	32.2153	4.48779
221316632	coatomer subunit beta [Homo sapiens]	30.22	19	19	41	2.58694e+07	5.57507e+07	6.22552e+06	12	28	1	953	107.074	6.04932
4507555	thymopoietin isoform alpha [Homo sapiens]	39.05	12	19	47	4.72481e+07	5.51102e+07	2.05963e+07	23	18	6	694	75.4456	7.66455
12056468	junction plakoglobin [Homo sapiens]	36.11	23	23	96	7.51549e+07	5.48275e+07	2.23146e+08	32	23	41	745	81.6927	6.13818
119703744	desmoglein-1 preproprotein [Homo sapiens]	29.36	21	21	83	6.41813e+07	5.47992e+07	1.68096e+08	33	17	33	1049	113.676	5.03369
16554611	28S ribosomal protein S15, mitochondrial [Homo sapiens]	6.23	2	2	3	7.12316e+06	5.47135e+07	0	1	2		257	29.8234	10.4771
4826998	splicing factor, proline- and glutamine-rich [Homo sapiens]	23.34	12	13	29	3.66822e+07	5.39804e+07	1.68597e+07	14	13	2	707	76.1016	9.43701
122937227	U2 snRNP-associated SURP motif-containing protein [Homo sapiens]	15.26	14	14	35	6.26216e+07	5.39386e+07	0	18	17		1029	118.219	8.47021
100816392	far upstream element-binding protein 3 [Homo sapiens]	31.64	13	15	41	4.07092e+07	5.37647e+07	2.27682e+07	19	16	6	572	61.6022	8.38232
24307939	T-complex protein 1 subunit epsilon [Homo sapiens]	46.4	25	25	93	5.23412e+07	5.36748e+07	271731172	22	22	49	541	59.6328	5.65576
13129006	ATP-dependent RNA helicase DDX50 [Homo sapiens]	13.98	5	8	13	3.11034e+07	5.36507e+07	0	5	8		737	82.5141	9.17334
4502337	zinc-alpha-2-glycoprotein precursor [Homo sapiens]	35.57	8	8	27	3.9241e+07	5.32289e+07	5.11167e+07	9	9	9	298	34.2371	6.04932
4503659	ubiquitin-like protein fubi and ribosomal protein S30 precursor [Homo sapiens]	8.27	2	2	5	40724921	5.31094e+07	0	4	1		133	14.3808	10.1694
332801090	heterogeneous nuclear ribonucleoprotein D-like isoform b [Homo sapiens]	12.4	3	4	7	2.98681e+07	5.26516e+07	1.67351e+07	3	2	2	363	40.0156	9.96436
38327552	ras GTPase-activating protein-binding protein 1 [Homo sapiens]	32.19	9	10	26	3.8354e+07	5.23796e+07	1.37824e+07	15	10	1	466	52.1321	5.51611
6912734	transportin-3 isoform 1 [Homo sapiens]	17.66	12	12	24	2.02832e+07	5.21656e+07	0	7	16	1	923	104.136	5.56689
389616156	eukaryotic translation initiation factor 3 subunit C [Homo sapiens]	20.59	18	18	65	4.5939e+07	5.18588e+07	2.9524e+07	28	24	13	913	105.278	5.68115
4503521	eukaryotic translation initiation factor 3 subunit E [Homo sapiens]	43.6	17	17	43	5.9952e+07	5.10763e+07	5.81082e+07	15	16	12	445	52.1874	6.03662
345197228	transformer-2 protein homolog beta isoform 2 [Homo sapiens]	36.17	5	6	12	9.33822e+06	5.05938e+07	0	3	9		188	21.9217	10.1548
4503523	eukaryotic translation initiation factor 3 subunit D [Homo sapiens]	27.19	11	11	21	3.27379e+07	5.02727e+07	1.74706e+07	10	9	2	548	63.9324	6.04932
4758340	phenylalanine--tRNA ligase alpha subunit [Homo sapiens]	18.5	9	9	19	3.25097e+07	4.9532e+07	1.66708e+07	7	8	4	508	57.5275	7.79639
14591909	60S ribosomal protein L5 [Homo sapiens]	15.82	4	4	11	1.99762e+07	4.92952e+07	0	3	8		297	34.3407	9.71533
5729730	apoptosis inhibitor 5 isoform b [Homo sapiens]	35.71	17	17	60	4.3731e+07	4.91671e+07	1.43261e+08	16	16	28	504	56.7348	5.92236
55749531	splicing factor 3B subunit 2 [Homo sapiens]	21.45	14	14	31	4.76076e+07	4.88164e+07	1.41668e+07	14	16	1	895	100.165	5.66846
4507241	FACT complex subunit SSRP1 [Homo sapiens]	16.36	11	11	28	3.25612e+07	4.87823e+07	1.02372e+07	11	16	1	709	81.0244	6.87354
83376130	elongation factor 1-beta [Homo sapiens]	16.44	3	3	11	5.93963e+07	4.86676e+07	9.20521e+07	4	4	3	225	24.7483	4.66553
40217847	U5 small nuclear ribonucleoprotein 200 kDa helicase [Homo sapiens]	25.42	42	42	98	3.31552e+07	4.84765e+07	3.06736e+07	37	45	16	2136	244.353	6.06201
45643129	guanine nucleotide-binding protein-like 3 isoform 2 [Homo sapiens]	21.79	8	9	19	2.32239e+07	4.84333e+07	0	8	11		537	60.5025	8.79248
39995082	tRNA (cytosine(34)-C(5))-methyltransferase isoform 1 [Homo sapiens]	42.24	25	25	61	5.02455e+07	4.8024e+07	3.20358e+07	24	26	11	767	86.4158	6.771
190358517	ras-related protein Rab-11B [Homo sapiens]	44.5	9	9	29	6.34486e+07	4.78695e+07	2.6596e+07	12	11	6	218	24.4735	5.93506
4505821	prolactin-inducible protein precursor [Homo sapiens]	39.04	5	5	20	3.7379e+07	4.73018e+07	3.04306e+07	6	8	6	146	16.5618	8.04541
4506675	dolichyl-diphosphooligosaccharide--protein glycosyltransferase subunit 1 precursor [Homo sapiens]	48.11	20	20	53	5.46329e+07	4.72769e+07	1.21911e+07	27	23	3	607	68.5268	6.37939
20127408	trifunctional enzyme subunit alpha, mitochondrial precursor [Homo sapiens]	20.58	13	13	33	2.62826e+07	4.71976e+07	3.2103e+07	13	13	7	763	82.9469	9.0415
94721241	isoleucine--tRNA ligase, cytoplasmic [Homo sapiens]	24.09	27	27	57	3.63805e+07	4.71551e+07	3.29144e+07	21	27	9	1262	144.406	6.15088
89357932	keratin, type II cytoskeletal 78 [Homo sapiens]	30.38	13	16	56	5.53622e+07	4.70019e+07	2.4777e+08	16	18	22	520	56.8305	6.02393
25188179	voltage-dependent anion-selective channel protein 3 isoform 1 [Homo sapiens]	27.56	5	6	13	5.15069e+07	4.69252e+07	13885431	7	5	1	283	30.6393	8.66064
6912280	activator of 90 kDa heat shock protein ATPase homolog 1 [Homo sapiens]	36.98	10	10	27	3.66058e+07	4.67317e+07	6.18477e+07	8	9	10	338	38.2503	5.52881
57864582	hornerin [Homo sapiens]	18.25	11	11	41	2.18178e+07	4.67278e+07	3.32864e+07	14	12	15	2850	282.228	10.0376
4506411	ran GTPase-activating protein 1 [Homo sapiens]	37.31	19	19	60	5.54517e+07	4.66335e+07	1.8301e+08	19	13	28	587	63.5023	4.67822
157694492	myb-binding protein 1A isoform 2 [Homo sapiens]	16.72	20	20	37	3.43094e+07	4.63495e+07	0	19	18		1328	148.762	9.27588
5031741	dnaJ homolog subfamily A member 2 [Homo sapiens]	26.21	9	9	27	2.21713e+07	4.57946e+07	7.29173e+06	11	13	3	412	45.7166	6.48096
10863945	X-ray repair cross-complementing protein 5 [Homo sapiens]	31.42	20	21	56	4.14715e+07	4.57554e+07	7.36732e+07	18	15	23	732	82.6523	5.80811
15149476	arginine--tRNA ligase, cytoplasmic [Homo sapiens]	33.64	20	20	47	3.12302e+07	4.56877e+07	4.54585e+07	12	22	13	660	75.3309	6.68311
4557269	adenylosuccinate lyase isoform a [Homo sapiens]	41.94	12	12	31	4.42715e+07	4.53777e+07	4.74381e+07	10	10	11	484	54.854	7.10791
394582093	DNA replication licensing factor MCM3 isoform 1 [Homo sapiens]	23.56	17	17	49	4.52811e+07	4.51749e+07	3.71683e+07	15	21	13	853	95.8484	5.77002
7706254	nucleolar protein 58 [Homo sapiens]	26.65	10	10	19	2.55299e+07	4.49459e+07	2.93945e+06	8	10	1	529	59.5405	8.92432
4757834	BAG family molecular chaperone regulator 2 [Homo sapiens]	24.64	5	5	9	1.56136e+07	4.47984e+07	4.86632e+06	4	4	1	211	23.7572	6.69775
16751921	dermcidin preproprotein [Homo sapiens]	41.82	5	5	16	4.38807e+07	4.43241e+07	1.19101e+08	4	4	8	110	11.2768	6.53662
118402586	lactoylglutathione lyase [Homo sapiens]	41.85	8	8	22	5.19671e+07	4.41916e+07	6.24715e+07	7	7	8	184	20.7642	5.31299
4503841	X-ray repair cross-complementing protein 6 [Homo sapiens]	38.92	21	21	68	3.92328e+07	4.4119e+07	9.87515e+07	17	18	33	609	69.7991	6.63916
51477708	heterogeneous nuclear ribonucleoprotein D0 isoform d [Homo sapiens]	18.82	3	4	10	3.28346e+07	4.39834e+07	3.45845e+07	3	4	3	287	30.6531	8.41162
17105394	60S ribosomal protein L23a [Homo sapiens]	33.33	6	6	22	3.65948e+07	4.39772e+07	17853115	10	11	1	156	17.6841	10.4478
410170863	PREDICTED: serine/arginine-rich splicing factor 10-like [Homo sapiens]	34.25	4	4	11	1.56162e+07	4.36131e+07	0	5	6		146	17.8549	10.1548
229577398	basic leucine zipper and W2 domain-containing protein 2 [Homo sapiens]	7.4	3	4	12	2.36057e+07	4.35689e+07	3.59713e+07	4	4	4	419	48.132	6.68311
38201714	ELAV-like protein 1 [Homo sapiens]	21.17	6	6	16	3.2044e+07	4.34088e+07	2.98799e+07	6	7	3	326	36.0692	9.17334
9558733	transformer-2 protein homolog alpha [Homo sapiens]	13.83	3	4	7	1.16508e+07	4.33113e+07	0	2	5		282	32.6691	11.2681
34740329	heterogeneous nuclear ribonucleoprotein A3 [Homo sapiens]	24.34	7	8	22	1.50448e+07	4.31074e+07	2.1574e+07	7	10	5	378	39.5706	9.01221
12025678	alpha-actinin-4 [Homo sapiens]	33.92	11	23	50	4.84241e+07	4.283e+07	2.17237e+07	18	21	11	911	104.788	5.43994
4504935	keratin, type II cuticular Hb5 [Homo sapiens]	31.95	8	26	83	5.27988e+07	4.2454e+07	3.05428e+09	10	2	71	507	55.7665	6.55127
169790841	keratin, type II cuticular Hb3 [Homo sapiens]	25.96	6	24	89	5.25284e+07	4.2454e+07	3.68055e+09	13	2	74	493	54.1605	5.64307
148491070	CTP synthase 1 [Homo sapiens]	26.4	14	14	43	3.75721e+07	4.22077e+07	4.87881e+07	14	16	13	591	66.648	6.45557
30795212	insulin-like growth factor 2 mRNA-binding protein 3 [Homo sapiens]	5.7	1	3	5	2.74072e+07	4.21799e+07	0	2	3		579	63.6656	8.86572
49472822	eukaryotic translation initiation factor 3 subunit G [Homo sapiens]	19.06	5	5	16	2.27095e+07	4.20916e+07	30507556	5	6	5	320	35.5889	6.12549
5902076	serine/arginine-rich splicing factor 1 isoform 1 [Homo sapiens]	38.71	9	10	35	4.09836e+07	4.18563e+07	0	16	19		248	27.7278	10.3599
4557894	lysozyme C precursor [Homo sapiens]	18.24	3	3	8	3.45495e+07	4.15639e+07	1.72036e+07	5	1	2	148	16.5263	9.15869
5032087	splicing factor 3A subunit 1 isoform 1 [Homo sapiens]	16.9	10	10	30	5.15556e+07	4.11467e+07	3.68727e+07	13	11	6	793	88.8305	5.22412
20357529	guanine nucleotide-binding protein G(I)/G(S)/G(T) subunit beta-2 [Homo sapiens]	13.53	5	5	10	4.25234e+07	4.11127e+07	2.30147e+07	4	4	2	340	37.3071	5.99854
68160922	40S ribosomal protein S14 [Homo sapiens]	22.52	3	3	10	4.57309e+07	4.10827e+07	31865640	4	5	1	151	16.2625	10.0522
5031635	cofilin-1 [Homo sapiens]	28.31	3	4	12	54436287	4.10673e+07	4.42545e+07	5	4	3	166	18.4907	8.08936
5454158	valine--tRNA ligase [Homo sapiens]	12.9	14	14	35	2.13801e+07	4.09827e+07	1.47072e+07	10	18	7	1264	140.387	7.59131
4506687	40S ribosomal protein S15 [Homo sapiens]	18.62	1	1	4	4.59761e+07	4.09817e+07	0	2	2		145	17.0292	10.3892
62865858	PHD finger protein 6 isoform 1 [Homo sapiens]	12.6	5	5	12	5.077e+07	4.09545e+07	2.59673e+07	4	5	3	365	41.264	8.67529
108773784	ATP-binding cassette sub-family E member 1 [Homo sapiens]	28.05	15	15	40	3.2898e+07	4.08105e+07	9.42928e+07	13	14	13	599	67.271	8.33838
169881252	general transcription factor II-I isoform 4 [Homo sapiens]	17.24	15	15	37	3.0574e+07	4.07828e+07	2.38567e+07	14	18	5	957	107.902	7.94287
24797086	importin-5 [Homo sapiens]	21.61	18	18	50	3.62448e+07	4.06728e+07	2.94043e+07	17	23	10	1115	125.464	4.91943
13128860	histone deacetylase 1 [Homo sapiens]	18.67	3	7	24	3.21705e+07	4.06408e+07	2.39181e+07	10	10	4	482	55.0677	5.47803
50301240	exosome component 10 isoform 1 [Homo sapiens]	10.85	8	8	9	3.84468e+06	4.05843e+07	0	1	8		885	100.768	8.45557
31621305	leucine-rich PPR motif-containing protein, mitochondrial precursor [Homo sapiens]	27.4	31	31	76	3.60358e+07	4.04972e+07	4.31481e+07	23	27	26	1394	157.805	6.12549
62241042	bifunctional glutamate/proline--tRNA ligase [Homo sapiens]	21.16	26	26	53	2.63195e+07	4.04341e+07	4.58483e+07	15	23	15	1512	170.483	7.32764
12667788	myosin-9 [Homo sapiens]	22.65	32	36	88	5.00797e+07	4.03019e+07	2.22292e+07	41	31	16	1960	226.392	5.60498
5729953	nuclear migration protein nudC [Homo sapiens]	37.76	11	11	27	2.92961e+07	3.9996e+07	2.37302e+07	9	14	4	331	38.2191	5.37646
4758356	flap endonuclease 1 [Homo sapiens]	22.89	7	7	21	3.73177e+07	3.99276e+07	1.14856e+08	7	5	9	380	42.5661	8.6167
6912440	zinc finger protein 346 [Homo sapiens]	24.49	7	7	22	3.94429e+07	3.98129e+07	9441555	10	11	1	294	32.9115	9.08545
91208426	pre-mRNA-processing-splicing factor 8 [Homo sapiens]	22.48	46	46	86	2.32894e+07	3.9736e+07	5.06297e+06	33	49	4	2335	273.427	8.83643
306482646	serine/arginine-rich splicing factor 2 [Homo sapiens]	6.79	2	2	4	3.27008e+07	3.95649e+07	0	2	2		221	25.4612	11.854
13376259	nuclear pore complex protein Nup85 [Homo sapiens]	10.21	6	6	10	1.30802e+07	3.94412e+07	0	3	7		656	74.9711	5.5542
13904866	60S ribosomal protein L28 isoform 2 [Homo sapiens]	32.85	5	5	14	3.8746e+07	3.94334e+07	2.82986e+07	6	5	3	137	15.7377	12.0151
6005860	60S ribosomal protein L35 [Homo sapiens]	26.02	3	3	8	5.89278e+07	3.93764e+07	1.01758e+07	3	3	2	123	14.5426	11.0483
293336691	histone deacetylase 2 [Homo sapiens]	21.72	4	8	22	3.07413e+07	3.85257e+07	2.76667e+07	9	10	3	488	55.3288	5.90967
23510448	DNA replication licensing factor MCM5 [Homo sapiens]	28.07	17	17	42	2.6402e+07	3.77534e+07	3.33547e+07	16	17	9	734	82.2332	8.36768
62122917	filaggrin-2 [Homo sapiens]	11.38	12	12	26	6.9553e+07	3.69021e+07	9.84289e+07	9	4	13	2391	247.928	8.30908
7657015	tRNA-splicing ligase RtcB homolog [Homo sapiens]	31.88	14	14	34	2.84904e+07	3.69019e+07	7.77429e+07	9	10	15	505	55.1749	7.2251
20070197	dolichyl-diphosphooligosaccharide--protein glycosyltransferase 48 kDa subunit precursor [Homo sapiens]	22.37	8	8	17	4.72469e+07	3.67183e+07	0	11	6		456	50.6699	6.40479
29568103	U1 small nuclear ribonucleoprotein 70 kDa [Homo sapiens]	15.33	7	7	10	1.44547e+07	3.5965e+07	0	1	9		437	51.5258	9.93506
67782356	corneodesmosin precursor [Homo sapiens]	9.64	3	3	6	1.88125e+07	3.5872e+07	0	5	1		529	51.5483	8.44092
20336746	core histone macro-H2A.1 isoform 1 [Homo sapiens]	14.91	2	4	7	1.93629e+07	3.58715e+07	2.34618e+07	2	4	1	369	39.1592	9.83252
32483374	nucleolar protein 56 [Homo sapiens]	20.88	11	11	25	2.54322e+07	3.58705e+07	0	11	14		594	66.0087	9.18799
45359846	ras GTPase-activating protein-binding protein 2 isoform b [Homo sapiens]	24.72	7	8	15	1.94006e+07	3.58455e+07	1.37824e+07	4	10	1	449	50.7861	5.37646
217416369	GTP-binding protein SAR1a [Homo sapiens]	51.01	4	8	17	4.82822e+07	3.58408e+07	3.2289e+07	7	5	5	198	22.3525	6.68311
4502709	cyclin-dependent kinase 1 isoform 1 [Homo sapiens]	35.69	8	9	13	3.19212e+07	3.57478e+07	8.36017e+07	2	3	8	297	34.0739	8.39697
221219056	dnaJ homolog subfamily C member 7 isoform 2 [Homo sapiens]	24.89	10	10	29	1.77472e+07	3.53777e+07	2.69856e+07	10	12	7	438	50.0648	8.11865
115298668	U5 small nuclear ribonucleoprotein 40 kDa protein [Homo sapiens]	5.88	2	2	5	3.18149e+07	3.51912e+07	8.14669e+06	3	1	1	357	39.2857	8.104
112380628	lysosome-associated membrane glycoprotein 1 precursor [Homo sapiens]	2.64	1	1	3	2.90358e+07	3.51638e+07	2.94142e+07	1	1	1	417	44.8538	8.74854
88853069	vitronectin precursor [Homo sapiens]	3.14	1	1	2	1.92178e+07	3.51204e+07	0	1	1		478	54.2712	5.79541
290542345	YTH domain family protein 2 isoform 1 [Homo sapiens]	7.94	3	4	9	3.37654e+07	3.51121e+07	0	3	6		579	62.2957	8.79248
34147513	ras-related protein Rab-7a [Homo sapiens]	47.83	8	8	17	5.55282e+07	3.50668e+07	3.35393e+07	9	4	4	207	23.4748	6.69775
4506701	40S ribosomal protein S23 [Homo sapiens]	16.08	2	2	8	3.20009e+07	3.50289e+07	0	4	4		143	15.7977	10.4917
256000749	putative pre-mRNA-splicing factor ATP-dependent RNA helicase DHX16 isoform 2 [Homo sapiens]	2.96	2	3	6	4.55026e+07	3.49774e+07	0	2	4		981	112.385	6.91748
312596881	26S protease regulatory subunit 8 isoform 2 [Homo sapiens]	44.97	11	12	36	1.29605e+07	3.49366e+07	7.11176e+07	9	13	14	398	44.7557	8.17725
55770900	ribosome biogenesis protein BRX1 homolog [Homo sapiens]	20.96	6	6	12	1.84192e+07	3.47574e+07	0	4	8		353	41.3749	9.92041
215490009	aminoacyl tRNA synthase complex-interacting multifunctional protein 1 isoform a precursor [Homo sapiens]	17.63	4	4	12	24473609	3.46925e+07	3.86925e+07	3	5	4	312	34.3311	8.42627
4507215	signal recognition particle 54 kDa protein isoform 1 [Homo sapiens]	40.08	17	17	44	5.07614e+07	3.46334e+07	4.56249e+07	19	13	12	504	55.6683	8.74854
30410794	proteasome activator complex subunit 3 isoform 1 [Homo sapiens]	26.77	6	6	18	4.26614e+07	3.44247e+07	8.37359e+07	5	5	8	254	29.4876	5.94775
51599156	chromodomain-helicase-DNA-binding protein 4 [Homo sapiens]	13.65	23	23	50	3.02231e+07	3.43652e+07	1.12816e+07	20	25	5	1912	217.867	5.85889
55953087	nucleolar GTP-binding protein 1 [Homo sapiens]	28.39	14	14	23	2.18239e+07	3.42277e+07	0	8	15		634	73.9178	9.49561
156564403	pyruvate dehydrogenase E1 component subunit beta, mitochondrial isoform 1 precursor [Homo sapiens]	35.93	10	10	28	2.58272e+07	3.41666e+07	1.90457e+08	5	5	18	359	39.208	6.65381
222136639	C-1-tetrahydrofolate synthase, cytoplasmic [Homo sapiens]	43.21	33	33	87	4.32021e+07	3.41436e+07	190868018	18	21	48	935	101.467	7.29834
6005757	FACT complex subunit SPT16 [Homo sapiens]	14.23	12	12	16	1.90796e+07	3.40881e+07	0	7	9		1047	119.838	5.65576
67944630	60S ribosomal protein L9 [Homo sapiens]	48.44	6	6	17	3.29003e+07	3.38747e+07	2.38756e+07	7	6	4	192	21.8498	9.94971
6857818	nucleoplasmin-3 [Homo sapiens]	8.99	1	1	2	3.7789e+07	3.38605e+07	0	1	1		178	19.3314	4.62744
21359867	cytochrome c1, heme protein, mitochondrial [Homo sapiens]	8.62	2	2	3	3.55748e+07	3.33353e+07	0	2	1		325	35.367	8.99756
209862831	annexin A2 isoform 2 [Homo sapiens]	35.99	12	12	33	4.17825e+07	3.33311e+07	7.40834e+07	11	11	11	339	38.5798	7.75244
151101459	serine/threonine-protein phosphatase 6 regulatory subunit 1 [Homo sapiens]	3.86	3	3	4	3.58011e+06	3.33135e+07	0	1	3		881	96.6637	4.55127
56181387	E3 ubiquitin-protein ligase CHIP [Homo sapiens]	18.81	5	5	10	2.03909e+07	3.32782e+07	1.23874e+07	1	6	3	303	34.8342	5.87158
63253298	spermidine synthase [Homo sapiens]	26.82	7	7	18	2.40995e+07	3.32397e+07	4.50873e+07	5	6	7	302	33.8027	5.49072
4826702	desmocollin-1 isoform Dsc1b preproprotein [Homo sapiens]	12.38	9	9	21	3.82659e+07	3.31349e+07	9.13818e+07	7	4	10	840	93.776	5.52881
21703367	GTP-binding protein Di-Ras2 [Homo sapiens]	5.53	1	1	4	3.21437e+07	33127631	46643324	1	2	1	199	22.4706	8.76318
224451133	splicing factor, arginine/serine-rich 15 isoform 2 [Homo sapiens]	3.09	3	3	4	1.94489e+07	3.30714e+07	0	2	2		1132	123.937	9.51025
4504901	importin subunit alpha-4 [Homo sapiens]	7.1	1	3	8	3.70278e+07	3.30688e+07	2.28942e+07	6	1	1	521	57.8506	4.95752
4506643	60S ribosomal protein L37a [Homo sapiens]	19.57	1	1	2	3.31656e+07	3.27872e+07	0	1	1		92	10.2685	10.4331
33469966	sec1 family domain-containing protein 1 isoform a [Homo sapiens]	21.03	9	9	14	1.40042e+07	3.2745e+07	4.70373e+07	4	1	9	642	72.3341	6.26514
55956921	heterogeneous nuclear ribonucleoprotein A/B isoform b [Homo sapiens]	24.91	7	7	14	1.70858e+07	3.27011e+07	3.29356e+07	2	4	8	285	30.5691	7.91357
4502735	cyclin-dependent kinase 4 [Homo sapiens]	16.17	3	4	6	5.21746e+07	3.26443e+07	8.87459e+07	1	3	2	303	33.7084	7.00537
34098946	nuclease-sensitive element-binding protein 1 [Homo sapiens]	34.26	7	7	13	1.27948e+07	3.26035e+07	0	5	8		324	35.9027	9.87646
23397429	eukaryotic translation initiation factor 3 subunit M [Homo sapiens]	22.99	6	6	18	2.94829e+07	3.24404e+07	2.76209e+07	7	7	4	374	42.4758	5.63037
11559929	coatomer subunit gamma-1 [Homo sapiens]	18.42	11	12	28	2.52076e+07	3.2404e+07	1.4402e+07	12	13	3	874	97.6555	5.46533
5729850	guanine nucleotide-binding protein G(k) subunit alpha [Homo sapiens]	7.34	2	2	4	4.30046e+07	3.21857e+07	2.46707e+07	1	2	1	354	40.5063	5.69385
50592988	cytochrome b-c1 complex subunit 2, mitochondrial precursor [Homo sapiens]	26.27	10	10	37	3.46259e+07	3.18315e+07	9.53346e+07	12	8	17	453	48.4129	8.63135
16117789	60S ribosomal protein L34 [Homo sapiens]	12.82	2	2	3	3.17151e+07	3.18303e+07	27500732	1	1	1	117	13.2845	11.4731
24430151	26S protease regulatory subunit 4 [Homo sapiens]	19.32	6	7	18	1.50195e+07	3.17306e+07	5.18414e+07	5	6	7	440	49.1537	6.21436
50345988	ATP synthase subunit gamma, mitochondrial isoform L (liver) precursor [Homo sapiens]	27.52	8	8	21	2.95408e+07	3.17237e+07	5.79418e+07	6	7	8	298	32.9753	9.21729
4506681	40S ribosomal protein S11 [Homo sapiens]	25.32	5	5	12	7.52561e+07	3.17167e+07	3.48377e+07	5	4	3	158	18.419	10.3013
4504425	high mobility group protein B1 [Homo sapiens]	26.51	6	6	22	4.72824e+07	3.15465e+07	4.57079e+07	8	5	9	215	24.8782	5.74463
237681111	sodium/potassium-transporting ATPase subunit alpha-1 isoform d [Homo sapiens]	13.51	11	11	27	3.21811e+07	3.1467e+07	1.69947e+07	11	12	4	992	109.48	5.31299
14277700	40S ribosomal protein S12 [Homo sapiens]	27.27	3	3	8	2.49613e+07	3.12481e+07	5550144	4	3	1	132	14.5055	7.21045
14916501	40S ribosomal protein S24 isoform a [Homo sapiens]	35.38	4	4	9	3.18549e+07	3.11075e+07	1.07364e+07	5	3	1	130	15.0592	10.8872
192807336	serrate RNA effector molecule homolog isoform e [Homo sapiens]	14.01	12	12	18	1.27763e+07	3.09955e+07	1.19334e+07	3	14	1	871	100.085	6.01123
119220557	multifunctional protein ADE2 isoform 2 [Homo sapiens]	33.65	14	14	32	3.84349e+07	3.09377e+07	1.70367e+08	7	5	20	425	47.0491	7.2251
75709204	GTP-binding protein SAR1b [Homo sapiens]	26.77	2	6	13	3.83571e+07	3.08182e+07	3.20603e+07	4	4	5	198	22.3955	6.11279
8051636	exportin-T [Homo sapiens]	9.04	8	8	9	6.05304e+06	3.06119e+07	8.87587e+06	2	3	4	962	109.893	5.38916
374253794	B-cell receptor-associated protein 31 isoform b [Homo sapiens]	10.16	2	2	8	3.69753e+07	3.05565e+07	2.02432e+07	3	3	2	246	27.974	8.44092
13129110	methylosome protein 50 [Homo sapiens]	17.54	4	4	7	1.74442e+07	3.05126e+07	23484802	3	2	2	342	36.7011	5.17334
4758032	coatomer subunit beta' [Homo sapiens]	17.33	13	13	29	2.34416e+07	3.04046e+07	1.40764e+07	13	13	3	906	102.422	5.2749
7705433	eukaryotic translation initiation factor 3 subunit L isoform 1 [Homo sapiens]	42.38	23	23	49	2.47576e+07	3.02555e+07	2.62133e+07	16	23	10	564	66.6844	6.34131
4506773	protein S100-A9 [Homo sapiens]	31.58	3	3	9	4.69455e+07	3.02476e+07	2.17946e+07	3	4	2	114	13.2335	6.12549
314122231	large proline-rich protein BAG6 isoform c [Homo sapiens]	14.84	10	10	26	2.29576e+07	3.02234e+07	3.38802e+07	8	11	7	903	96.7389	6.21436
194097352	alpha-actinin-1 isoform c [Homo sapiens]	18.38	2	14	31	2.86552e+07	3.01906e+07	2.13143e+07	11	12	8	887	102.644	5.50342
4502303	ATP synthase subunit O, mitochondrial precursor [Homo sapiens]	34.27	6	6	16	5.5793e+07	3.01663e+07	3.07403e+07	9	4	3	213	23.2627	9.96436
157694511	nucleolar complex protein 2 homolog [Homo sapiens]	15.09	10	10	19	2.0484e+07	2.96575e+07	0	8	11		749	84.8521	5.61768
5031653	pre-mRNA-splicing factor SPF27 [Homo sapiens]	20.44	4	4	9	2.57904e+07	2.96517e+07	0	5	4		225	26.115	5.65576
17998551	serpin B12 [Homo sapiens]	23.95	10	10	22	3.80726e+07	2.95567e+07	1.06618e+08	5	5	12	405	46.2471	5.52881
21361376	splicing factor 3A subunit 2 [Homo sapiens]	16.59	6	6	19	2.3574e+07	2.94534e+07	14160469	8	10	1	464	49.2243	9.64209
5803036	heterogeneous nuclear ribonucleoprotein A0 [Homo sapiens]	12.46	2	3	9	1.35344e+07	2.93552e+07	8578575	3	4	2	305	30.8218	9.29053
354459356	ras-related protein Rap-1b isoform 4 [Homo sapiens]	8.03	1	1	1	0	2.93287e+07	0		1		137	15.3459	8.1333
60218913	calcyclin-binding protein isoform 2 [Homo sapiens]	58.38	8	8	14	2.33931e+07	2.91706e+07	5.51377e+07	5	4	5	185	21.2149	7.89893
253970504	RNA-binding protein EWS isoform 4 [Homo sapiens]	2.5	1	1	1	0	2.9089e+07	0		1		600	62.469	9.39307
4557581	fatty acid-binding protein, epidermal [Homo sapiens]	18.52	3	3	5	1.82189e+07	2.90243e+07	2.45612e+07	3	1	1	135	15.1546	7.00537
23618867	sideroflexin-1 [Homo sapiens]	34.16	9	9	17	3.09603e+07	2.89417e+07	0	11	6		322	35.5963	9.0708
283436222	ATPase family AAA domain-containing protein 3A isoform 2 [Homo sapiens]	9.39	6	6	9	1.51134e+07	2.87716e+07	0	4	5		586	66.1772	9.24658
11125770	aminoacyl tRNA synthase complex-interacting multifunctional protein 2 [Homo sapiens]	2.81	1	1	3	2.16639e+07	2.84868e+07	2.21755e+07	1	1	1	320	35.3263	8.22119
8923920	core histone macro-H2A.2 [Homo sapiens]	11.02	1	3	5	1.90477e+07	2.83229e+07	2.34618e+07	1	3	1	372	40.0334	9.68604
4885165	cystatin-A [Homo sapiens]	59.18	4	4	10	3.20384e+07	2.82302e+07	3.95652e+07	2	4	4	98	10.9997	5.50342
148536853	coatomer subunit alpha isoform 2 [Homo sapiens]	20.02	20	20	41	2.59063e+07	2.80547e+07	1.8955e+07	18	20	3	1224	138.258	7.66455
14043022	methionine--tRNA ligase, cytoplasmic [Homo sapiens]	22.56	17	17	37	2.30387e+07	2.80199e+07	1.48424e+07	12	18	7	900	101.052	6.16357
4503507	eukaryotic translation initiation factor 2 subunit 3 [Homo sapiens]	17.58	6	6	17	2.01115e+07	2.78354e+07	3.39276e+07	6	6	5	472	51.0772	8.39697
209413738	dolichyl-diphosphooligosaccharide--protein glycosyltransferase subunit 2 isoform 2 precursor [Homo sapiens]	27.8	10	10	15	2.31542e+07	2.77921e+07	0	7	8		615	67.6814	6.06201
148727341	serine-threonine kinase receptor-associated protein [Homo sapiens]	28	8	8	18	1.78618e+07	2.72113e+07	2.65752e+07	5	7	6	350	38.414	5.12256
21361144	26S protease regulatory subunit 6A [Homo sapiens]	32.8	11	11	22	2.1475e+07	2.71904e+07	3.56237e+07	5	9	8	439	49.1725	5.23682
207452735	epiplakin [Homo sapiens]	6.09	3	5	9	1.48917e+07	2.71665e+07	3.38086e+07	5	3	1	5090	555.279	5.60498
5031973	protein disulfide-isomerase A6 precursor [Homo sapiens]	23.64	7	7	18	2.25121e+07	2.71406e+07	7.61561e+07	6	5	7	440	48.0913	5.08447
4504341	histone acetyltransferase type B catalytic subunit [Homo sapiens]	23.39	7	7	13	1.56056e+07	2.70852e+07	2.5368e+07	5	6	2	419	49.4808	5.69385
4759160	small nuclear ribonucleoprotein Sm D3 [Homo sapiens]	20.63	3	3	6	4.34337e+07	2.69713e+07	0	3	3		126	13.9073	10.3159
4507835	uridine 5'-monophosphate synthase [Homo sapiens]	48.75	21	21	54	2.60007e+07	2.68742e+07	1.87274e+08	9	9	36	480	52.1886	7.23975
19923231	ras-related protein Rab-6A isoform a [Homo sapiens]	23.08	3	4	11	6.25812e+07	2.67799e+07	0	8	3		208	23.5339	5.5415
4506209	26S protease regulatory subunit 7 isoform 1 [Homo sapiens]	24.25	9	9	17	6.99481e+06	2.67643e+07	5.0582e+07	3	5	9	433	48.6031	5.94775
385198059	putative ribosomal RNA methyltransferase NOP2 isoform 2 [Homo sapiens]	15.64	12	12	20	2.43273e+07	2.67392e+07	0	8	12		812	89.2471	9.23193
45439306	aspartate--tRNA ligase, cytoplasmic [Homo sapiens]	36.73	16	16	30	3.13817e+07	2.66834e+07	4.99107e+07	12	5	13	501	57.1	6.55127
208609990	nuclear pore complex protein Nup93 isoform 1 [Homo sapiens]	27.84	21	21	46	2.50169e+07	2.65441e+07	1.77407e+07	18	21	7	819	93.4296	5.71924
139394599	hypermethylated in cancer 2 protein [Homo sapiens]	1.63	1	1	2	2.27302e+07	2.63698e+07	0	1	1		615	66.1141	6.37939
155030216	sister chromatid cohesion protein PDS5 homolog A isoform 1 [Homo sapiens]	2.39	3	3	3	8.37763e+06	2.63652e+07	0	2	1		1337	150.734	7.91357
291575128	L-lactate dehydrogenase B chain [Homo sapiens]	41.02	15	15	62	4.18815e+07	2.63172e+07	8.86389e+08	7	9	46	334	36.6151	6.04932
122939157	gem-associated protein 4 [Homo sapiens]	13.04	12	12	22	1.2722e+07	2.63046e+07	0	7	15		1058	119.96	6.03662
27881506	ATP-binding cassette sub-family F member 2 isoform a [Homo sapiens]	17.01	9	9	19	1.76934e+07	2.62719e+07	1.7393e+07	7	7	5	623	71.2446	7.37158
5031569	alpha-centractin [Homo sapiens]	53.72	7	14	37	2.44105e+07	2.62427e+07	2.08661e+08	7	6	24	376	42.5869	6.63916
4504035	GMP synthase [glutamine-hydrolyzing] [Homo sapiens]	47.04	20	20	60	2.05681e+07	2.61746e+07	7.21807e+07	18	16	26	693	76.667	6.87354
5729875	membrane-associated progesterone receptor component 1 [Homo sapiens]	20	5	5	14	3.77153e+07	2.60146e+07	1.68396e+07	7	6	1	195	21.6578	4.70361
21361517	UBX domain-containing protein 1 [Homo sapiens]	16.99	5	5	9	2.34647e+07	2.59081e+07	32067532	1	2	6	312	35.0857	5.35107
296010848	asparagine synthetase [glutamine-hydrolyzing] isoform b [Homo sapiens]	17.96	10	10	30	1.39452e+07	2.58261e+07	3.195e+07	7	11	12	540	62.1287	7.06396
67003568	skin-specific protein 32 [Homo sapiens]	3.2	1	1	3	5.75482e+07	2.56422e+07	6.21527e+07	1	1	1	250	26.2193	7.97217
357933617	lipocalin-1 isoform 1 precursor [Homo sapiens]	6.25	1	1	2	2.90556e+07	2.5624e+07	0	1	1		176	19.2378	5.57959
386642860	threonine--tRNA ligase, cytoplasmic isoform 1 [Homo sapiens]	25.31	17	17	29	1.87785e+07	2.5616e+07	2.20576e+07	7	14	8	723	83.3819	6.66846
23510340	ubiquitin-like modifier-activating enzyme 1 [Homo sapiens]	17.96	15	15	36	2.0192e+07	2.55876e+07	5.13114e+07	10	10	16	1058	117.774	5.75732
388240801	lamin-B2 [Homo sapiens]	11.94	5	7	10	1.65753e+07	2.54148e+07	4.98222e+06	5	3	2	620	69.9057	5.59229
511630715	dolichyl-diphosphooligosaccharide--protein glycosyltransferase subunit STT3A isoform a [Homo sapiens]	8.23	7	7	13	2.80305e+07	2.53795e+07	4.93398e+06	7	5	1	705	80.4768	8.07471
33469919	DNA replication licensing factor MCM4 [Homo sapiens]	27.35	19	19	37	2.07333e+07	2.53624e+07	5.20074e+07	11	13	13	863	96.4976	6.7417
4504505	peroxisomal multifunctional enzyme type 2 isoform 2 [Homo sapiens]	27.17	14	14	25	1.38745e+07	2.53223e+07	3.34033e+07	7	9	9	736	79.6363	8.83643
4506179	proteasome subunit alpha type-1 isoform 2 [Homo sapiens]	31.94	7	7	24	1.79244e+07	2.5321e+07	1.15189e+08	4	5	15	263	29.5369	6.60986
294774574	serine/threonine-protein phosphatase 2A 65 kDa regulatory subunit A beta isoform isoform d [Homo sapiens]	14.93	5	8	13	1.09692e+07	2.52336e+07	3.71529e+07	4	3	6	556	61.2749	4.93213
38327634	ATP-dependent RNA helicase DDX18 [Homo sapiens]	21.94	12	12	24	1.84667e+07	2.51271e+07	0	11	13		670	75.3594	9.49561
38327039	heat shock 70 kDa protein 4 [Homo sapiens]	15	8	10	15	1.73437e+07	25028250	1.03284e+07	5	9	1	840	94.2712	5.18604
312433998	lactotransferrin isoform 2 [Homo sapiens]	1.35	1	1	3	2.43872e+07	2.49853e+07	3.4722e+07	1	1	1	666	73.1142	7.85498
11067747	cell division cycle 5-like protein [Homo sapiens]	17.96	11	11	17	2.04146e+07	2.49768e+07	0	8	9		802	92.1937	8.17725
94721354	bifunctional methylenetetrahydrofolate dehydrogenase/cyclohydrolase, mitochondrial precursor [Homo sapiens]	34.86	8	8	17	1.12987e+07	2.49715e+07	1.26007e+08	3	1	13	350	37.8712	8.73389
153252132	60S ribosomal protein L31 isoform 3 [Homo sapiens]	25.62	3	3	9	2.97752e+07	2.48596e+07	9.21961e+06	3	5	1	121	13.9868	10.7993
61744483	4F2 cell-surface antigen heavy chain isoform f [Homo sapiens]	24.57	9	9	19	3.20182e+07	2.48174e+07	1.09869e+07	9	8	2	529	57.9089	5.35107
209869995	trifunctional purine biosynthetic protein adenosine-3 isoform 1 [Homo sapiens]	17.03	13	13	26	1.63686e+07	2.46709e+07	4.69922e+07	6	7	13	1010	107.699	6.69775
5803167	splicing factor 3A subunit 3 [Homo sapiens]	12.97	7	7	18	3.81762e+07	2.4662e+07	4.77311e+07	10	4	4	501	58.8123	5.37646
55743130	60S ribosomal protein L32 [Homo sapiens]	10.37	1	1	3	2.30614e+07	2.46201e+07	0	2	1		135	15.8498	11.3267
145611430	proteasome inhibitor PI31 subunit [Homo sapiens]	9.96	2	2	5	1.67975e+07	2.46158e+07	3.47662e+07	2	1	2	271	29.798	5.74463
21327708	nucleosome assembly protein 1-like 1 [Homo sapiens]	19.95	5	5	9	1.5609e+07	2.45875e+07	2.34215e+07	2	6	1	391	45.3459	4.4624
42822874	ribonuclease inhibitor [Homo sapiens]	5.64	2	2	4	2.15442e+07	2.45629e+07	8.33217e+06	1	2	1	461	49.9411	4.81787
14141170	metastasis-associated protein MTA2 [Homo sapiens]	16.47	7	10	17	1.13595e+07	2.44755e+07	6.07537e+06	6	8	3	668	74.9757	9.65674
38372921	basigin isoform 3 [Homo sapiens]	13.64	2	2	4	2.88301e+07	2.44208e+07	0	2	2		176	19.4258	6.68311
5031981	26S proteasome non-ATPase regulatory subunit 14 [Homo sapiens]	10.97	3	3	8	2.19899e+07	24366655	1.01959e+07	2	5	1	310	34.5546	6.52197
46249376	serine/threonine-protein phosphatase PP1-beta catalytic subunit isoform 1 [Homo sapiens]	15.9	1	5	12	1.8233e+07	2.4256e+07	1.85891e+07	3	5	4	327	37.1626	6.18896
221316723	N-acetyltransferase 10 isoform a [Homo sapiens]	10.93	9	9	16	1.97698e+07	2.42503e+07	0	8	8		1025	115.631	8.26514
115298657	protein S100-A7 [Homo sapiens]	21.78	2	2	4	2.51175e+07	2.41589e+07	1.54307e+07	1	1	2	101	11.4636	6.771
151301219	protein arginine N-methyltransferase 1 isoform 3 [Homo sapiens]	15.86	5	5	12	1.83208e+07	2.40102e+07	2.35716e+07	4	5	3	353	40.522	5.50342
17402900	far upstream element-binding protein 1 [Homo sapiens]	15.68	6	9	21	2.70605e+07	2.40035e+07	2.12325e+07	8	8	5	644	67.5185	7.60596
30581135	structural maintenance of chromosomes protein 1A [Homo sapiens]	8.03	11	11	27	2.06295e+07	2.39338e+07	6.09083e+06	10	14	3	1233	143.144	7.63525
7661914	26S proteasome non-ATPase regulatory subunit 6 isoform 2 [Homo sapiens]	28.79	9	9	20	1.65168e+07	2.38865e+07	3.98553e+07	4	5	11	389	45.5023	5.61768
150418007	E3 SUMO-protein ligase RanBP2 [Homo sapiens]	9.8	15	26	38	1.8806e+07	2.38602e+07	0	15	23		3224	357.974	6.20166
325651836	SWI/SNF-related matrix-associated actin-dependent regulator of chromatin subfamily A member 5 [Homo sapiens]	14.07	10	16	29	1.75695e+07	2.37436e+07	1.39252e+07	10	18	1	1052	121.828	8.08936
110349788	histone-lysine N-methyltransferase ASH1L [Homo sapiens]	0.37	1	1	1	0	2.37213e+07	0		1		2964	332.003	9.39307
4557495	cleavage stimulation factor subunit 3 isoform 1 [Homo sapiens]	22.87	13	13	20	1.40825e+07	2.37094e+07	1.53413e+07	7	11	2	717	82.8687	8.11865
4502281	sodium/potassium-transporting ATPase subunit beta-3 [Homo sapiens]	21.15	4	4	9	2.88493e+07	2.36614e+07	1.02356e+07	5	2	2	279	31.4921	8.35303
193083122	mitochondrial import receptor subunit TOM40 homolog [Homo sapiens]	20.78	5	5	12	2.34733e+07	2.35199e+07	5.92644e+07	7	4	1	361	37.8691	7.25439
84043963	eukaryotic translation initiation factor 5B [Homo sapiens]	4.75	4	4	8	1.56157e+07	2.34983e+07	1.33282e+07	3	4	1	1220	138.742	5.49072
302699237	eukaryotic translation initiation factor 4 gamma 1 isoform 1 [Homo sapiens]	15.06	21	21	42	2.31309e+07	2.34815e+07	3.51605e+07	13	15	14	1600	175.48	5.32568
117168248	very-long-chain (3R)-3-hydroxyacyl-[acyl-carrier protein] dehydratase 3 [Homo sapiens]	23.76	7	7	10	1.8677e+07	2.34504e+07	0	4	6		362	43.1316	8.93896
4506613	60S ribosomal protein L22 proprotein [Homo sapiens]	8.59	1	1	1	0	2.34022e+07	0		1		128	14.7778	9.18799
9966867	eukaryotic translation initiation factor 5A-2 [Homo sapiens]	12.42	2	2	8	2.02043e+07	2.32891e+07	2.65061e+07	4	3	1	153	16.7822	5.57959
25777602	26S proteasome non-ATPase regulatory subunit 2 [Homo sapiens]	20.04	15	15	45	1.59972e+07	2.31427e+07	3.77639e+07	13	16	16	908	100.136	5.19873
5031777	isocitrate dehydrogenase [NAD] subunit alpha, mitochondrial precursor [Homo sapiens]	28.96	9	9	21	2.43238e+07	2.29822e+07	1.21759e+08	4	5	12	366	39.5661	6.91748
19923483	ras-related protein Rab-14 [Homo sapiens]	36.74	4	5	14	5.69451e+07	2.29428e+07	0	7	7		215	23.8819	6.21436
4502491	complement component 1 Q subcomponent-binding protein, mitochondrial precursor [Homo sapiens]	16.67	3	3	10	8.60241e+06	2.27414e+07	4.45476e+07	1	6	3	282	31.3426	4.84326
10947139	arginase-1 isoform 2 [Homo sapiens]	34.78	9	9	20	2.49396e+07	2.266e+07	3.708e+07	8	5	7	322	34.7133	7.21045
66933016	inosine-5'-monophosphate dehydrogenase 2 [Homo sapiens]	33.27	14	15	37	2.06319e+07	2.26581e+07	1.06325e+08	8	6	23	514	55.7696	6.90283
4506003	serine/threonine-protein phosphatase PP1-alpha catalytic subunit isoform 1 [Homo sapiens]	21.82	3	7	16	1.90334e+07	2.25997e+07	2.01009e+07	4	6	6	330	37.4878	6.32861
4506007	serine/threonine-protein phosphatase PP1-gamma catalytic subunit isoform 1 [Homo sapiens]	20.43	2	6	11	2.18444e+07	2.25367e+07	1.58904e+07	2	5	4	323	36.9597	6.53662
192449449	ubiquitin-conjugating enzyme E2 O [Homo sapiens]	8.44	10	10	15	6.07907e+06	2.25045e+07	5.36308e+06	1	10	4	1292	141.205	5.12256
380837121	vesicle-trafficking protein SEC22b precursor [Homo sapiens]	8.37	2	2	3	1.52739e+07	22484209	0	2	1		215	24.7248	8.51416
5803181	stress-induced-phosphoprotein 1 [Homo sapiens]	23.39	12	12	25	1.99173e+07	2.24302e+07	5.22731e+07	5	8	12	543	62.5994	6.80029
164419749	probable global transcription activator SNF2L1 isoform b [Homo sapiens]	6.24	1	7	14	1.45216e+07	2.23305e+07	1.39252e+07	4	9	1	1042	121.065	8.17725
23110942	proteasome subunit alpha type-5 isoform 1 [Homo sapiens]	26.56	4	4	9	1.32631e+07	2.23248e+07	5.78864e+07	1	4	4	241	26.3942	4.79248
157743245	WD repeat-containing protein 43 [Homo sapiens]	10.49	7	7	12	1.93373e+07	2.22812e+07	0	5	7		677	74.8434	5.56689
38016914	SAM domain and HD domain-containing protein 1 [Homo sapiens]	30.03	16	16	33	3.09265e+07	2.21274e+07	8.04124e+07	8	9	16	626	72.1548	7.13721
11342680	beta-centractin [Homo sapiens]	25.8	1	7	21	2.44105e+07	2.20378e+07	1.54004e+08	4	3	14	376	42.2667	6.40479
256223453	probable ATP-dependent RNA helicase DDX20 [Homo sapiens]	9.59	7	7	9	1.00194e+07	2.19425e+07	0	1	8		824	92.1825	6.94678
28178832	isocitrate dehydrogenase [NADP], mitochondrial precursor [Homo sapiens]	30.75	12	14	38	2.6326e+07	2.19054e+07	92642670	11	6	21	452	50.8769	8.68994
116063573	filamin-A isoform 1 [Homo sapiens]	9.02	15	18	34	1.64019e+07	2.18092e+07	2.29874e+07	8	15	11	2639	279.843	6.04932
23503295	casein kinase II subunit beta [Homo sapiens]	14.42	3	3	9	7.46591e+06	2.17925e+07	6.71797e+06	4	4	1	215	24.926	5.5542
66346730	creatine kinase U-type, mitochondrial precursor [Homo sapiens]	7.43	3	3	6	2.25162e+07	2.17053e+07	2.24082e+07	4	1	1	417	47.0072	8.33838
56550081	mitotic checkpoint protein BUB3 isoform b [Homo sapiens]	24.23	7	7	16	1.47506e+07	2.16163e+07	1.73439e+07	5	6	5	326	36.9311	6.84424
4502285	sarcoplasmic/endoplasmic reticulum calcium ATPase 2 isoform a [Homo sapiens]	13.44	12	12	17	1.81875e+07	2.16143e+07	0	10	7		997	109.62	5.36377
5292161	26S proteasome non-ATPase regulatory subunit 4 [Homo sapiens]	12.73	4	4	6	1.11728e+07	2.15972e+07	1.50051e+07	1	3	2	377	40.7112	4.79248
156631005	26S proteasome non-ATPase regulatory subunit 8 [Homo sapiens]	14.29	5	5	15	2.13833e+07	2.14117e+07	5.52797e+07	3	4	8	350	39.5868	9.70068
394953908	26S proteasome non-ATPase regulatory subunit 11 [Homo sapiens]	43.13	17	17	35	2.16937e+07	2.13824e+07	8.73967e+07	8	10	17	422	47.434	6.48096
37595752	lamin-B receptor [Homo sapiens]	6.18	3	3	6	1.71674e+07	2.13809e+07	0	3	3		615	70.658	9.36377
150170718	zinc finger protein 292 [Homo sapiens]	0.99	1	1	1	0	2.13646e+07	0		1		2723	304.623	7.38623
41322910	plectin isoform 1d [Homo sapiens]	1.17	3	5	10	1.31554e+07	2.10721e+07	3.38086e+07	4	5	1	4515	512.292	5.77002
282403491	ribosomal biogenesis protein LAS1L isoform 2 [Homo sapiens]	14.78	7	7	12	8.80184e+06	2.10635e+07	0	2	10		717	81.1919	4.69092
167234419	thyroid hormone receptor-associated protein 3 [Homo sapiens]	7.85	6	6	12	2.32842e+07	2.10388e+07	0	3	9		955	108.601	10.1548
186928852	28S ribosomal protein S7, mitochondrial [Homo sapiens]	16.53	3	3	4	0	2.1024e+07	0		4		242	28.116	9.99365
145309311	probable ubiquitin carboxyl-terminal hydrolase FAF-X isoform 4 [Homo sapiens]	11.39	24	24	28	2.44252e+06	2.09863e+07	0	3	25		2554	290.278	5.79541
256222415	filamin-B isoform 4 [Homo sapiens]	4.65	8	11	21	1.71579e+07	2.09092e+07	1.77083e+07	8	9	4	2578	275.496	5.78271
116256336	protein transport protein Sec31A isoform 4 [Homo sapiens]	11.57	11	11	22	1.39968e+07	2.09081e+07	8929170	8	13	1	1106	121.575	6.85889
20544151	chromobox protein homolog 3 [Homo sapiens]	8.74	1	1	3	3.7009e+07	2.08769e+07	1.19918e+07	1	1	1	183	20.7984	5.32568
115527080	metastasis-associated protein MTA1 isoform MTA1 [Homo sapiens]	7.69	2	5	11	8.0673e+06	2.08628e+07	1.19203e+07	5	5	1	715	80.7353	9.26123
109134349	coatomer subunit gamma-2 [Homo sapiens]	7.58	5	6	10	1.50229e+07	2.08096e+07	2.12962e+07	4	5	1	871	97.5596	5.80811
18375673	regulator of nonsense transcripts 1 [Homo sapiens]	13.51	13	13	22	5.80395e+06	2.07329e+07	4.40857e+06	5	15	2	1118	122.958	6.68311
54607053	translational activator GCN1 [Homo sapiens]	17.11	40	40	76	1.07118e+07	2.06762e+07	1.32741e+07	23	35	18	2671	292.524	7.43018
4502951	collagen alpha-1(III) chain preproprotein [Homo sapiens]	0.75	1	1	2	0	2.0652e+07	0		2		1466	138.47	6.56592
11415026	60S ribosomal protein L18a [Homo sapiens]	24.43	5	5	16	5.93235e+07	2.06218e+07	0	10	6		176	20.7489	10.7114
57863269	ribosomal RNA processing protein 1 homolog B [Homo sapiens]	6.6	4	4	5	1.33431e+07	2.06147e+07	0	3	2		758	84.3752	9.75928
38149981	U2 small nuclear ribonucleoprotein B'' [Homo sapiens]	11.11	3	3	6	2.15722e+07	2.05985e+07	0	3	3		225	25.4701	9.71533
367460087	myosin-10 isoform 2 [Homo sapiens]	9.87	11	15	29	2.05956e+07	2.05822e+07	5.90816e+06	17	8	4	1976	228.858	5.5415
21396480	RNA-binding protein Raly isoform 2 [Homo sapiens]	9.66	3	3	5	1.38176e+07	2.05597e+07	0	2	3		290	30.3458	9.62744
56549125	dynamin-2 isoform 4 [Homo sapiens]	24.83	1	20	46	2.19657e+07	2.04392e+07	5.17913e+07	12	10	24	866	97.4929	7.6499
56549119	dynamin-2 isoform 3 [Homo sapiens]	24.83	1	20	47	2.19657e+07	2.04392e+07	5.17913e+07	13	10	24	866	97.5909	7.63525
195539395	26S protease regulatory subunit 10B [Homo sapiens]	19.35	6	6	10	14594369	2.0432e+07	1.88153e+07	3	3	4	403	45.768	7.78174
315434216	28S ribosomal protein S29, mitochondrial isoform 3 [Homo sapiens]	36.41	9	9	18	7.42409e+06	2.03165e+07	3.68059e+07	2	4	12	357	41.0184	8.98291
190014623	exosome complex exonuclease RRP44 isoform a [Homo sapiens]	13.57	12	12	28	1.83791e+07	2.02865e+07	2.07729e+07	10	10	8	958	108.934	7.13721
19913369	transducin beta-like protein 3 [Homo sapiens]	11.63	8	8	12	1.3393e+07	2.02598e+07	0	6	6		808	88.9785	6.90283
66932916	mitogen-activated protein kinase 1 [Homo sapiens]	14.72	2	4	12	9.67313e+06	2.02375e+07	2.29138e+07	4	5	3	360	41.3632	6.97607
4502227	ADP-ribosylation factor-like protein 1 [Homo sapiens]	23.76	3	3	4	1.80642e+07	2.02138e+07	0	3	1		181	20.4044	5.71924
194306569	replication factor C subunit 5 isoform 3 [Homo sapiens]	34.12	7	7	11	7.87147e+06	2.01688e+07	1.98083e+07	3	3	5	255	28.8281	6.55127
9910244	28S ribosomal protein S22, mitochondrial [Homo sapiens]	8.61	3	3	5	7.28234e+06	2.01335e+07	0	3	2		360	41.2544	7.89893
7661788	mediator of RNA polymerase II transcription subunit 4 isoform 1 [Homo sapiens]	5.19	1	1	2	1.39382e+07	2.00977e+07	0	1	1		270	29.7269	5.09717
77695912	nucleolysin TIAR isoform 2 [Homo sapiens]	17.35	6	6	9	8.28823e+06	2.00062e+07	0	3	6		392	43.4211	7.98682
42544159	heat shock protein 105 kDa [Homo sapiens]	19.81	12	13	19	9.71746e+06	1.99878e+07	7.27684e+06	4	12	3	858	96.8037	5.38916
46593007	cytochrome b-c1 complex subunit 1, mitochondrial precursor [Homo sapiens]	19.38	6	6	12	2.75085e+07	1.99806e+07	1.40717e+07	5	4	3	480	52.6124	6.3667
5730041	suppressor of G2 allele of SKP1 homolog isoform SGT1A [Homo sapiens]	17.12	5	5	12	1.50788e+07	1.99606e+07	2.80737e+07	4	2	6	333	37.7809	5.21143
284448553	NADH-cytochrome b5 reductase 3 isoform 2 [Homo sapiens]	13.31	3	3	6	2.23464e+07	1.99006e+07	0	4	2		278	31.6084	7.57666
321267511	protein NipSnap homolog 1 isoform 2 [Homo sapiens]	14.39	3	3	9	27109251	19894913	2.90767e+07	3	2	4	264	31.4448	9.11475
116805340	glycine--tRNA ligase precursor [Homo sapiens]	14.75	9	9	20	1.47384e+07	1.98227e+07	2.21776e+07	8	6	6	739	83.1126	7.03467
25777612	26S proteasome non-ATPase regulatory subunit 3 [Homo sapiens]	29.4	14	14	31	1.14279e+07	19799700	2.39399e+07	7	10	14	534	60.9395	8.44092
21614544	protein S100-A8 [Homo sapiens]	27.96	3	3	11	2.68415e+07	1.97644e+07	5.15485e+07	6	4	1	93	10.8276	7.03467
4505343	nuclear cap-binding protein subunit 1 [Homo sapiens]	6.33	5	5	7	6.18921e+06	1.97029e+07	0	2	5		790	91.7805	6.43018
380692342	probable ATP-dependent RNA helicase DDX6 [Homo sapiens]	20.5	7	7	13	1.52178e+07	1.96193e+07	1.89786e+07	4	5	4	483	54.3823	8.66064
108773810	leucine--tRNA ligase, cytoplasmic [Homo sapiens]	26.62	24	24	49	1.46996e+07	1.9611e+07	5.60684e+07	12	14	23	1176	134.379	7.29834
7661568	phosphoacetylglucosamine mutase isoform 2 [Homo sapiens]	16.05	8	8	17	1.39616e+07	1.95993e+07	1.84406e+07	7	7	3	542	59.8143	6.25244
45827771	enhancer of mRNA-decapping protein 4 [Homo sapiens]	16.92	17	17	27	1.35165e+07	1.9589e+07	2.20342e+06	13	13	1	1401	151.567	5.85889
5902072	serpin B3 [Homo sapiens]	17.95	7	7	15	2.85678e+07	1.95532e+07	3.57046e+07	6	4	5	390	44.5365	6.81494
18426904	ATPase WRNIP1 isoform 2 [Homo sapiens]	3.28	2	2	2	0	1.94148e+07	0		2		640	69.4155	6.26514
109638749	signal recognition particle subunit SRP72 isoform 1 [Homo sapiens]	20.12	11	11	20	2.02418e+07	1.93655e+07	0	10	10		671	74.56	9.26123
301601658	double-stranded RNA-specific adenosine deaminase isoform d [Homo sapiens]	11.06	8	8	14	13413034	1.93366e+07	0	6	8		931	103.576	8.66064
93277122	RNA-binding protein 4 isoform 1 [Homo sapiens]	30.22	9	9	11	43800664	1.93287e+07	0	2	9		364	40.2887	7.07861
342672053	pescadillo homolog isoform 2 [Homo sapiens]	9.78	6	6	10	1.18465e+07	1.93238e+07	0	5	5		583	67.4138	7.53271
194239731	elongation factor 1-delta isoform 2 [Homo sapiens]	29.54	7	7	23	3.67124e+07	1.92933e+07	6.63969e+07	8	8	7	281	31.1028	5.0083
5174655	reticulon-3 isoform a [Homo sapiens]	8.05	2	2	8	4.02954e+07	1.92553e+07	2.74232e+07	3	3	2	236	25.5926	8.51416
4503535	eukaryotic translation initiation factor 4E isoform 1 [Homo sapiens]	9.68	2	2	6	1.6848e+07	1.91978e+07	6.10302e+06	2	3	1	217	25.0815	6.15088
34485722	importin subunit alpha-3 [Homo sapiens]	17.08	4	6	13	3.97974e+07	1.9161e+07	1.45282e+07	9	2	2	521	57.7748	4.94482
109948304	WD40 repeat-containing protein SMU1 [Homo sapiens]	17.54	6	6	12	1.40748e+07	1.91254e+07	1.05733e+07	4	6	2	513	57.5072	7.18115
311771637	cullin-2 isoform c [Homo sapiens]	2.15	1	2	2	0	1.91123e+07	0		2		745	86.9268	6.91748
5453994	double-strand-break repair protein rad21 homolog [Homo sapiens]	7.29	4	4	9	1.23573e+07	1.90684e+07	0	4	4	1	631	71.6447	4.65283
112382377	ubiquitin-conjugating enzyme E2 S [Homo sapiens]	15.32	3	3	9	2.0344e+07	1.8976e+07	1.31191e+07	3	4	2	222	23.8305	8.38232
62460637	importin-4 [Homo sapiens]	9.16	8	8	18	1.675e+07	1.89716e+07	1.93004e+07	8	6	4	1081	118.64	4.95752
6005747	E3 ubiquitin-protein ligase RING2 [Homo sapiens]	4.17	1	1	2	1.56396e+07	1.89663e+07	0	1	1		336	37.6316	6.84424
77404397	staphylococcal nuclease domain-containing protein 1 [Homo sapiens]	21.98	16	16	28	1.12148e+07	1.89619e+07	2.89549e+07	7	12	9	910	101.934	7.1665
31880783	protein pelota homolog [Homo sapiens]	6.23	2	2	3	1.70787e+07	18957414	0	1	2		385	43.332	6.34131
7657347	mitochondrial carrier homolog 2 [Homo sapiens]	2.64	1	1	2	1.73928e+07	1.89544e+07	0	1	1		303	33.3089	7.97217
24475816	very-long-chain enoyl-CoA reductase [Homo sapiens]	12.01	4	4	9	2.1148e+07	1.89276e+07	8.90857e+06	4	3	2	308	36.0108	9.45166
222144293	importin subunit alpha-1 [Homo sapiens]	16.17	9	9	23	3.77611e+07	1.89272e+07	2.2575e+07	13	9	1	538	60.1836	5.0083
9966881	nuclear pore complex protein Nup107 [Homo sapiens]	18.38	14	14	18	1.78273e+07	1.88446e+07	0	7	11		925	106.307	5.42725
217035107	cleavage and polyadenylation specificity factor subunit 7 isoform 3 [Homo sapiens]	6.93	3	3	5	1.06387e+07	1.8827e+07	0	3	2		462	51.0648	7.78174
7706322	UPF0568 protein C14orf166 [Homo sapiens]	35.25	7	7	14	1.59126e+07	1.87176e+07	0	7	7		244	28.0507	6.65381
392494084	eukaryotic translation initiation factor 6 isoform a [Homo sapiens]	22.86	3	3	8	1.66486e+07	1.86869e+07	2.25282e+07	3	3	2	245	26.5822	4.67822
33636719	mitochondrial import inner membrane translocase subunit TIM44 [Homo sapiens]	30.75	14	14	34	2.13615e+07	1.86774e+07	1.34102e+08	8	4	22	452	51.3235	8.32373
27262651	ataxin-2-like protein isoform D [Homo sapiens]	8.52	7	7	10	1.52941e+07	18636466	0	2	8		1044	110.258	8.85107
49472841	A-kinase anchor protein 8-like [Homo sapiens]	10.99	5	5	5	0	1.86266e+07	0		5		646	71.6037	5.07178
4506221	26S proteasome non-ATPase regulatory subunit 12 isoform 1 [Homo sapiens]	27.41	11	11	21	1.30784e+07	1.86169e+07	4.7944e+07	6	5	10	456	52.8706	7.6499
54859722	nuclear pore complex protein Nup160 [Homo sapiens]	5.22	6	6	9	7.63843e+06	1.86083e+07	0	3	6		1436	162.017	5.50342
186928850	28S ribosomal protein S27, mitochondrial [Homo sapiens]	21.01	7	7	8	0	1.8605e+07	5.60283e+06		7	1	414	47.5814	6.17627
189458821	protein-glutamine gamma-glutamyltransferase E [Homo sapiens]	22.94	13	13	25	1.37949e+07	1.86027e+07	5.23593e+07	6	5	14	693	76.5836	5.85889
289577116	eukaryotic translation initiation factor 4 gamma 2 isoform 1 [Homo sapiens]	22.05	18	18	32	1.68521e+07	1.85519e+07	3.10673e+07	9	10	13	907	102.297	7.13721
4758256	eukaryotic translation initiation factor 2 subunit 1 [Homo sapiens]	12.7	4	4	7	1.60868e+07	1.85068e+07	8.78777e+06	2	3	2	315	36.0894	5.08447
6005942	transitional endoplasmic reticulum ATPase [Homo sapiens]	17.25	11	11	20	1.39741e+07	1.84653e+07	1.41696e+07	7	10	3	806	89.2657	5.26221
4502261	antithrombin-III precursor [Homo sapiens]	1.94	1	1	1	0	1.84243e+07	0		1		464	52.5689	6.7124
4503143	cathepsin D preproprotein [Homo sapiens]	23.3	8	8	20	3.44076e+07	1.83993e+07	4.7094e+07	7	4	9	412	44.5236	6.53662
4506189	proteasome subunit alpha type-7 [Homo sapiens]	45.16	8	8	13	13081199	1.83972e+07	4.30612e+07	3	3	7	248	27.8696	8.45557
4504327	trifunctional enzyme subunit beta, mitochondrial precursor [Homo sapiens]	18.57	9	9	18	1.95847e+07	1.83654e+07	2.017e+07	5	6	7	474	51.2615	9.40771
41327730	calponin-2 isoform b [Homo sapiens]	10.37	1	2	4	1.55836e+07	1.83546e+07	29284160	2	1	1	270	29.4812	6.99072
4557014	catalase [Homo sapiens]	20.49	9	9	12	1.28148e+07	1.8323e+07	2.03567e+07	5	1	6	527	59.7188	7.38623
4506741	40S ribosomal protein S7 [Homo sapiens]	27.32	4	4	10	3.67944e+07	1.82928e+07	2.23345e+07	4	2	4	194	22.1133	10.0962
27477136	zinc finger CCCH-type antiviral protein 1 isoform 1 [Homo sapiens]	10.86	7	7	10	4.11975e+06	1.82313e+07	0	3	7		902	101.367	8.39697
281604151	serine/threonine-protein phosphatase PGAM5, mitochondrial isoform 3 [Homo sapiens]	10.59	3	3	4	9.98879e+06	1.82205e+07	0	3	1		255	28.0025	7.25439
21536320	heterogeneous nuclear ribonucleoprotein U-like protein 1 isoform d [Homo sapiens]	6.22	4	4	8	9.67351e+06	1.82038e+07	0	4	4		756	84.741	8.77783
11321607	pachytene checkpoint protein 2 homolog isoform 1 [Homo sapiens]	29.17	10	10	23	1.66358e+07	1.81961e+07	3.33383e+07	8	8	7	432	48.5205	6.0874
157502193	26S proteasome non-ATPase regulatory subunit 13 isoform 1 [Homo sapiens]	32.71	11	11	20	1.65249e+07	1.81576e+07	5.42133e+07	4	5	11	376	42.9181	5.80811
7661968	clathrin interactor 1 isoform 2 [Homo sapiens]	19.04	9	9	20	2.23411e+07	1.81146e+07	8.31058e+06	9	9	2	625	68.2158	6.41748
4506489	replication factor C subunit 3 isoform 1 [Homo sapiens]	16.57	5	5	5	7534966	1.81015e+07	3.63487e+06	1	2	2	356	40.5299	8.33838
19920317	cytoskeleton-associated protein 4 [Homo sapiens]	21.43	10	10	18	2.0342e+07	1.81009e+07	3.81565e+06	9	8	1	602	65.9827	5.92236
33188463	28S ribosomal protein S9, mitochondrial [Homo sapiens]	6.31	2	2	2	0	1.80661e+07	0		2		396	45.8058	9.51025
24497620	signal recognition particle subunit SRP68 isoform 1 [Homo sapiens]	23.13	14	14	22	1.70438e+07	1.80232e+07	0	11	11		627	70.6856	8.55811
57222563	cytoskeleton-associated protein 5 isoform b [Homo sapiens]	9.79	17	17	28	1.15161e+07	1.79944e+07	5.48121e+06	11	15	2	1972	218.387	8.06006
15826852	Golgi resident protein GCP60 [Homo sapiens]	12.5	6	6	9	1.05888e+07	17896452	0	2	7		528	60.556	5.05908
5901922	hsp90 co-chaperone Cdc37 [Homo sapiens]	10.85	3	3	7	1.24338e+07	1.78938e+07	2.24223e+07	2	2	3	378	44.44	5.24951
23110944	proteasome subunit alpha type-6 [Homo sapiens]	10.16	2	2	4	1.53981e+07	1.78539e+07	2.08455e+07	1	2	1	246	27.3818	6.75635
42734503	caprin-1 isoform 2 [Homo sapiens]	11.1	6	6	9	1.18544e+07	1.78219e+07	7488798	3	5	1	694	76.8143	5.12256
183227678	protein DJ-1 [Homo sapiens]	34.39	5	5	14	2.24862e+07	1.7802e+07	6.50986e+07	4	3	7	189	19.8785	6.78564
116812577	putative RNA-binding protein Luc7-like 2 isoform 1 [Homo sapiens]	10.71	4	4	9	1.47154e+07	1.77903e+07	7.99525e+06	4	4	1	392	46.4856	10.0083
151101292	thioredoxin-related transmembrane protein 1 precursor [Homo sapiens]	14.64	4	4	9	2.06559e+07	1.77642e+07	0	5	4		280	31.7708	4.98291
4506029	serine/threonine-protein phosphatase 6 catalytic subunit isoform b [Homo sapiens]	17.38	4	4	6	1.163e+07	1.77467e+07	0	1	5		305	35.1215	5.69385
29826335	eukaryotic translation initiation factor 2 subunit 2 [Homo sapiens]	7.21	3	3	5	1.2113e+07	1.76674e+07	15351424	2	2	1	333	38.3644	5.79541
221307607	ranBP2-like and GRIP domain-containing protein 3 [Homo sapiens]	7.74	1	12	17	1.4474e+07	1.76364e+07	0	6	11		1758	197.364	6.32861
4505941	DNA-directed RNA polymerase II subunit RPB2 [Homo sapiens]	10.56	11	11	21	9.59206e+06	1.75823e+07	5.89791e+06	7	13	1	1174	133.811	6.87354
54607135	mitochondrial import receptor subunit TOM70 [Homo sapiens]	10.86	6	6	11	1.31939e+07	1.75514e+07	0	4	7		608	67.412	7.12256
306774089	protein TFG isoform 2 [Homo sapiens]	2.53	1	1	3	8.61739e+06	1.75268e+07	2.0755e+07	1	1	1	396	42.994	5.17334
300388183	26S proteasome non-ATPase regulatory subunit 1 isoform 2 [Homo sapiens]	14.97	11	11	25	1.16181e+07	1.75224e+07	2.57996e+07	7	9	9	922	102.193	5.2749
24430146	nuclear pore complex protein Nup153 isoform 2 [Homo sapiens]	14.64	15	15	23	1.32002e+07	1.75135e+07	0	9	14		1475	153.843	8.73389
323276700	40S ribosomal protein S10 [Homo sapiens]	23.64	3	3	10	2.7754e+07	1.73857e+07	2.09378e+07	4	3	3	165	18.8859	10.1548
5901948	FAS-associated factor 1 [Homo sapiens]	3.08	2	2	3	1.99089e+07	1.73759e+07	0	1	2		650	73.9076	4.88135
25777615	26S proteasome non-ATPase regulatory subunit 7 [Homo sapiens]	27.16	7	7	19	1.5195e+07	1.73099e+07	4.67817e+07	4	5	10	324	37.0025	6.771
66346683	plasminogen activator inhibitor 1 RNA-binding protein isoform 3 [Homo sapiens]	11.96	4	4	11	1.53288e+07	1.72062e+07	6.94509e+06	5	4	2	393	43.1096	8.44092
42716280	vigilin isoform a [Homo sapiens]	16.32	17	17	41	1.80675e+07	1.71138e+07	5.86499e+07	11	10	20	1268	141.352	6.87354
111548660	myb/SANT-like DNA-binding domain-containing protein 1 [Homo sapiens]	7.55	1	1	1	0	17102307	0		1		278	31.612	8.82178
38683855	pentatricopeptide repeat domain-containing protein 3, mitochondrial precursor [Homo sapiens]	7.11	5	5	7	6.83023e+06	1.70527e+07	0	2	5		689	78.4997	6.41748
4506407	ran-specific GTPase-activating protein [Homo sapiens]	20.9	4	4	6	1.61412e+07	1.70309e+07	8.54977e+06	2	2	2	201	23.2956	5.2876
4758332	long-chain-fatty-acid--CoA ligase 4 isoform 1 [Homo sapiens]	11.34	4	5	8	1.38679e+07	1.70195e+07	2.15527e+07	3	2	3	670	74.3879	8.03076
4506631	60S ribosomal protein L30 [Homo sapiens]	17.39	2	2	3	1.23783e+07	1.6982e+07	0	2	1		115	12.7757	9.62744
77812670	exosome complex component RRP45 isoform 2 [Homo sapiens]	4.78	2	2	3	1.06989e+07	1.69648e+07	0	1	2		439	48.9181	5.2876
157388904	HEAT repeat-containing protein 2 [Homo sapiens]	19.06	15	15	23	1.33868e+07	1.69568e+07	8.7444e+06	7	14	2	855	93.4621	6.41748
19913406	DNA topoisomerase 2-alpha [Homo sapiens]	4.96	3	7	10	1.50305e+07	1.69536e+07	0	6	4		1531	174.276	8.71924
21361741	vacuolar protein sorting-associated protein VTA1 homolog [Homo sapiens]	7.82	2	2	4	9.92247e+06	1.69451e+07	2.43341e+07	2	1	1	307	33.8579	6.29053
15011916	H/ACA ribonucleoprotein complex subunit 1 [Homo sapiens]	7.37	2	2	5	1.34415e+07	1.69178e+07	0	3	2		217	22.3342	10.9165
18860847	menin isoform 2 [Homo sapiens]	5.9	3	3	4	0	1.68765e+07	1.40662e+07		1	3	610	67.4246	6.55127
4502923	calponin-3 [Homo sapiens]	29.18	6	7	19	2.55096e+07	1.68581e+07	3.17196e+07	7	5	7	329	36.3908	6.04932
4507711	tetratricopeptide repeat protein 1 [Homo sapiens]	7.88	2	2	6	1.18115e+07	1.67929e+07	1.11393e+07	2	2	2	292	33.5052	4.84326
325910904	aldehyde dehydrogenase, mitochondrial isoform 2 precursor [Homo sapiens]	8.3	2	3	3	0	1.67901e+07	8.02073e+06		1	2	470	50.9568	6.20166
4505541	general vesicular transport factor p115 [Homo sapiens]	22.25	17	17	31	1.72064e+07	1.67862e+07	3.38407e+07	7	9	15	962	107.84	4.90674
7305503	stomatin-like protein 2, mitochondrial [Homo sapiens]	8.99	2	2	4	2.21764e+07	1.67714e+07	1.27351e+07	1	1	2	356	38.5102	7.38623
4506365	ras-related protein Rab-2A isoform a [Homo sapiens]	20.28	4	4	6	1.80028e+07	1.67591e+07	0	4	2		212	23.5308	6.53662
28416940	ribosome maturation protein SBDS [Homo sapiens]	32	8	8	13	2.58844e+07	1.67367e+07	3.17932e+07	5	4	4	250	28.7453	8.74854
217272890	palmitoyl-protein thioesterase 1 isoform 2 precursor [Homo sapiens]	8.37	1	1	4	1.04467e+07	1.67285e+07	12340387	1	2	1	203	23.0787	5.97314
5174529	S-adenosylmethionine synthase isoform type-2 [Homo sapiens]	16.71	6	6	13	1.98586e+07	1.67271e+07	4.21614e+07	6	3	4	395	43.6333	6.48096
4506583	replication protein A 70 kDa DNA-binding subunit [Homo sapiens]	17.86	8	8	16	1.56525e+07	1.67269e+07	1.8956e+07	5	4	7	616	68.0953	7.21045
41327776	probable ATP-dependent RNA helicase DDX47 isoform 2 [Homo sapiens]	13.05	5	5	10	1.30292e+07	1.6693e+07	0	4	6		406	45.141	9.24658
9951915	adenosylhomocysteinase isoform 1 [Homo sapiens]	35.19	12	13	24	8.50935e+06	1.66914e+07	7.51843e+07	3	6	15	432	47.6852	6.34131
205360840	dnaJ homolog subfamily A member 3, mitochondrial isoform 2 [Homo sapiens]	3.53	1	1	3	9.68921e+06	1.66351e+07	0	2	1		453	49.5802	9.39307
4826686	ATP-dependent RNA helicase DDX1 [Homo sapiens]	25.68	15	15	24	1.27682e+07	1.65307e+07	2.5108e+07	6	10	8	740	82.3798	7.2251
4506787	ras GTPase-activating-like protein IQGAP1 [Homo sapiens]	6.34	9	9	12	1.39984e+07	1.647e+07	2.39898e+07	3	7	2	1657	189.134	6.48096
410651502	ribosome biogenesis protein NSA2 homolog isoform 2 [Homo sapiens]	6.88	1	1	2	9.61066e+06	1.64301e+07	0	1	1		189	22.6384	10.4478
26051235	nuclear pore complex protein Nup133 [Homo sapiens]	10.9	11	11	18	1.20165e+07	1.63403e+07	0	7	11		1156	128.898	5.09717
23111038	sorting nexin-2 isoform 1 [Homo sapiens]	25.43	10	11	18	1.52588e+07	1.63256e+07	9.81942e+06	9	8	1	519	58.4347	5.12256
50053872	60S ribosomal protein L7-like 1 [Homo sapiens]	20.33	4	4	6	1.14718e+07	1.62446e+07	0	3	3		246	28.6431	10.5063
17986258	myosin light polypeptide 6 isoform 1 [Homo sapiens]	27.15	3	3	5	8.82021e+07	1.61376e+07	0	3	2		151	16.9191	4.65283
21281677	WD repeat-containing protein 36 [Homo sapiens]	5.89	5	5	10	1.12144e+07	1.61315e+07	0	5	5		951	105.255	7.53271
31881687	replication factor C subunit 4 [Homo sapiens]	25.07	8	8	14	1.3734e+07	1.61283e+07	2.22185e+07	5	5	4	363	39.6569	8.01611
39930469	ribosome production factor 2 homolog [Homo sapiens]	8.17	2	2	4	1.31993e+07	1.61275e+07	0	2	2		306	35.5602	9.99365
338968934	cold shock domain-containing protein E1 isoform 2 [Homo sapiens]	8.87	6	6	8	5.91828e+06	1.61058e+07	0	2	6		767	85.6934	6.20166
188595687	filamin-C isoform b [Homo sapiens]	1.49	1	4	8	1.93971e+07	1.60982e+07	1.73805e+07	3	3	2	2692	287.102	5.97314
283135173	RNA-binding protein FUS isoform 3 [Homo sapiens]	8.62	3	3	5	3.34659e+06	1.60784e+07	0	1	4		522	53.1657	9.36377
7661950	RNA polymerase-associated protein CTR9 homolog [Homo sapiens]	4.35	4	4	4	0	1.60696e+07	0		4		1173	133.42	6.771
5031873	protein ERGIC-53 precursor [Homo sapiens]	16.08	4	4	6	2.27908e+07	1.60534e+07	0	3	3		510	57.513	6.771
378744165	RNA polymerase II-associated factor 1 homolog isoform 2 [Homo sapiens]	18.14	7	7	7	0	1.59921e+07	0		7		485	55.4377	5.36377
38202257	neutral alpha-glucosidase AB isoform 2 precursor [Homo sapiens]	14.51	12	12	19	1.34326e+07	15965261	2.53006e+07	7	6	6	944	106.807	6.13818
6912676	SNW domain-containing protein 1 [Homo sapiens]	1.49	1	1	4	1.50636e+07	1.59215e+07	0	2	2		536	61.4565	9.5249
22748747	protein LSM12 homolog [Homo sapiens]	18.97	2	2	3	8.53887e+06	1.58702e+07	0	1	2		195	21.6871	7.73779
40018633	isopentenyl-diphosphate Delta-isomerase 1 [Homo sapiens]	16.2	4	4	7	8.23851e+06	1.58576e+07	1.64409e+07	4	1	2	284	32.4647	7.88428
13376735	N-alpha-acetyltransferase 50 [Homo sapiens]	21.3	3	3	3	1.08751e+07	1.57875e+07	0	1	2		169	19.386	8.80713
503774453	proline-, glutamic acid- and leucine-rich protein 1 isoform 1 [Homo sapiens]	5.17	6	6	15	1.10803e+07	1.57278e+07	8.46098e+06	5	8	2	1180	124.865	4.41162
5174615	ER membrane protein complex subunit 8 isoform 1 [Homo sapiens]	4.29	1	1	2	1.30738e+07	1.57e+07	0	1	1		210	23.7577	6.40479
156713442	proteasome subunit alpha type-4 isoform 1 [Homo sapiens]	16.86	5	5	10	14182413	1.5653e+07	3.1201e+07	2	3	5	261	29.4652	7.72314
50592994	thioredoxin isoform 1 [Homo sapiens]	23.81	2	2	4	1.69437e+07	15636058	4.92829e+07	1	1	2	105	11.7297	4.91943
19913408	DNA topoisomerase 2-beta [Homo sapiens]	5.24	4	8	12	1.1721e+07	1.56095e+07	0	5	7		1621	182.548	8.06006
33356547	DNA replication licensing factor MCM2 [Homo sapiens]	15.38	11	11	22	9.34441e+06	1.55191e+07	3.09822e+07	7	8	7	904	101.832	5.51611
4557761	DNA mismatch repair protein Msh2 isoform 1 [Homo sapiens]	14.99	13	13	22	1.08635e+07	1.55176e+07	1.10814e+07	8	11	3	934	104.677	5.77002
4885399	structural maintenance of chromosomes protein 3 [Homo sapiens]	11.67	12	12	25	1.38692e+07	1.5481e+07	8.73177e+06	10	11	4	1217	141.454	7.18115
40217805	polynucleotide 5'-hydroxyl-kinase NOL9 [Homo sapiens]	1.71	1	1	1	0	1.54791e+07	0		1		702	79.2262	9.15869
192807320	transcription activator BRG1 isoform F [Homo sapiens]	7.63	11	11	17	1.31711e+07	1.54381e+07	0	8	9		1613	181.147	7.98682
40805827	coatomer subunit epsilon isoform c [Homo sapiens]	12.11	2	2	3	1.00181e+07	1.54076e+07	0	2	1		256	28.7546	5.2876
24797106	FAS-associated factor 2 [Homo sapiens]	13.48	4	4	6	9.01437e+06	1.53705e+07	0	3	3		445	52.5905	5.61768
21327667	ribosome biogenesis protein BOP1 [Homo sapiens]	6.57	5	5	6	8.17119e+06	1.53608e+07	0	1	5		746	83.5772	6.18896
10863927	peptidyl-prolyl cis-trans isomerase A [Homo sapiens]	18.18	3	3	6	1.79369e+07	1.52221e+07	4.82603e+07	2	2	2	165	18.0009	7.81104
509155837	nuclear pore complex protein Nup155 isoform 3 [Homo sapiens]	14.69	15	15	29	1.63337e+07	1.52189e+07	4.91065e+06	13	12	4	1327	148	6.30322
4557469	AP-2 complex subunit beta isoform b [Homo sapiens]	8.22	2	7	12	1.6939e+07	1.5189e+07	1.50757e+07	8	2	2	937	104.486	5.37646
48762926	periodic tryptophan protein 2 homolog [Homo sapiens]	11.1	10	10	15	9.99345e+06	1.51866e+07	0	6	9		919	102.387	6.15088
320118865	pleiotropic regulator 1 isoform 2 [Homo sapiens]	14.26	7	7	12	7.44732e+06	1.51824e+07	0	5	7		505	56.2547	9.17334
284795266	signal recognition particle receptor subunit beta [Homo sapiens]	25.46	5	5	8	2.40947e+07	1.51793e+07	0	3	5		271	29.6838	9.0415
194018522	eukaryotic peptide chain release factor GTP-binding subunit ERF3A isoform 3 [Homo sapiens]	7.82	3	3	5	9.03234e+06	1.5135e+07	0	3	2		499	55.7203	5.61768
21361794	cullin-associated NEDD8-dissociated protein 1 [Homo sapiens]	23.58	23	23	75	2.46385e+07	1.50517e+07	1.83393e+08	13	8	54	1230	136.289	5.78271
42794754	long-chain-fatty-acid--CoA ligase 3 [Homo sapiens]	4.31	1	2	4	19878396	1.50279e+07	3.42887e+07	1	2	1	720	80.3683	8.38232
201023341	pre-mRNA 3'-end-processing factor FIP1 isoform 3 [Homo sapiens]	6.35	2	2	2	0	1.50276e+07	0		2		520	58.3407	5.5542
186928854	28S ribosomal protein S31, mitochondrial [Homo sapiens]	4.3	2	2	2	0	1.50225e+07	0		2		395	45.2905	9.29053
260436864	AP-1 complex subunit beta-1 isoform c [Homo sapiens]	9.47	3	8	14	1.6939e+07	1.49491e+07	1.40894e+07	8	3	3	919	101.253	5.10986
24797097	pyrroline-5-carboxylate reductase 1, mitochondrial isoform 1 [Homo sapiens]	42.63	9	9	21	1.11912e+07	1.49336e+07	4.85615e+07	3	5	13	319	33.3396	7.60596
14150171	THO complex subunit 3 [Homo sapiens]	5.41	2	2	3	7.92544e+06	1.49196e+07	0	1	2		351	38.7468	6.0874
62912457	delta-1-pyrroline-5-carboxylate synthase isoform 2 [Homo sapiens]	28.37	19	19	42	8.83765e+06	1.48968e+07	1.07745e+08	4	7	31	793	87.0344	7.12256
5729770	tripeptidyl-peptidase 1 preproprotein [Homo sapiens]	9.77	3	3	10	2.18253e+07	1.487e+07	45585291	4	3	3	563	61.2096	6.48096
238776833	THO complex subunit 4 [Homo sapiens]	4.17	1	1	4	1.31407e+07	1.48241e+07	1.43064e+07	2	1	1	264	27.5409	11.0483
47419920	tryptophan--tRNA ligase, cytoplasmic isoform b [Homo sapiens]	15.81	5	5	6	4.24706e+06	1.48188e+07	1.85741e+07	1	2	3	430	48.8204	6.48096
5729794	CUGBP Elav-like family member 1 isoform 1 [Homo sapiens]	13.07	5	5	7	9.40892e+06	1.47976e+07	1.07732e+07	1	4	2	482	51.5126	8.47021
223029410	talin-1 [Homo sapiens]	17.36	32	32	66	1.62411e+07	1.46127e+07	3.10886e+07	25	18	23	2541	269.599	6.07471
4759344	centromere/kinetochore protein zw10 homolog [Homo sapiens]	8.09	5	5	7	1.83627e+07	1.4563e+07	1.75562e+07	2	4	1	779	88.7729	6.26514
304376301	treacle protein isoform g [Homo sapiens]	7.38	9	9	17	2.18118e+07	1.45433e+07	7.90983e+06	8	8	1	1450	148.165	8.92432
7661922	ras-related protein Rab-21 [Homo sapiens]	21.78	5	5	9	9.67822e+06	1.45241e+07	1.19104e+07	3	4	2	225	24.3323	7.94287
4503097	casein kinase II subunit alpha' [Homo sapiens]	4.86	1	2	3	13840178	1.44906e+07	0	1	2		350	41.1871	8.55811
73623033	serpin B8 isoform b [Homo sapiens]	4.13	1	1	3	2.18208e+07	1.44416e+07	2.13005e+07	1	1	1	242	27.6546	4.89404
312836806	adenylate kinase 2, mitochondrial isoform c [Homo sapiens]	12.05	2	2	3	1.25844e+07	1.44415e+07	1.48348e+07	1	1	1	224	24.6327	6.69775
5803023	vesicular integral-membrane protein VIP36 precursor [Homo sapiens]	16.29	4	4	7	2.09941e+07	1.44387e+07	0	4	3		356	40.2031	6.94678
61743967	C-terminal-binding protein 1 isoform 2 [Homo sapiens]	15.15	4	5	11	7.5738e+06	1.43689e+07	3.52811e+07	2	3	6	429	46.3758	6.65381
338797808	farnesyl pyrophosphate synthase isoform b [Homo sapiens]	11.05	3	3	7	1.21905e+07	1.43563e+07	5.66346e+07	1	1	5	353	40.5066	5.17334
291084757	pyruvate dehydrogenase E1 component subunit alpha, somatic form, mitochondrial isoform 4 precursor [Homo sapiens]	22.56	7	7	20	1.18112e+07	1.43534e+07	5.89951e+07	5	5	10	359	40.1621	8.27979
330688443	mitochondrial antiviral-signaling protein isoform 2 [Homo sapiens]	7.77	1	1	1	0	1.43048e+07	0		1		399	40.4432	5.50342
193794814	fructose-bisphosphate aldolase A isoform 1 [Homo sapiens]	21.43	6	6	10	7.55286e+06	14279548	4.76765e+07	2	1	7	364	39.3953	8.08936
16950603	28S ribosomal protein S35, mitochondrial isoform 1 precursor [Homo sapiens]	3.1	1	1	2	5.75676e+06	1.4267e+07	0	1	1		323	36.8211	8.23584
117676403	KRR1 small subunit processome component homolog [Homo sapiens]	7.87	3	3	4	2.42206e+07	1.4208e+07	0	2	2		381	43.6377	9.77393
31377722	p53 apoptosis effector related to PMP-22 [Homo sapiens]	8.81	1	1	3	2.3982e+07	1.41799e+07	3.42042e+07	1	1	1	193	21.3717	7.03467
4506647	60S ribosomal protein L39 [Homo sapiens]	19.61	1	1	1	0	1.41659e+07	0		1		51	6.40265	12.5571
154354966	mitochondrial inner membrane protein isoform 3 [Homo sapiens]	21.15	12	12	22	17243213	1.41617e+07	0	12	10		747	82.5738	6.56592
21361454	pyrroline-5-carboxylate reductase 2 isoform 1 [Homo sapiens]	27.5	8	8	14	7.39376e+06	1.41579e+07	6.46852e+07	2	2	10	320	33.6157	7.76709
40807485	pre-mRNA-processing factor 6 [Homo sapiens]	14.03	13	13	20	1.47919e+07	1.41554e+07	0	7	13		941	106.858	8.25049
5032215	ribonuclease UK114 [Homo sapiens]	7.3	1	1	2	2.9915e+07	1.41282e+07	0	1	1		137	14.4846	8.67529
291084508	NF-kappa-B-repressing factor isoform 2 [Homo sapiens]	8.84	6	6	7	0	1.40942e+07	0		7		690	77.6242	8.79248
4758958	cAMP-dependent protein kinase type II-alpha regulatory subunit [Homo sapiens]	14.36	5	5	11	1.18757e+07	1.40752e+07	2.09736e+07	4	4	3	404	45.49	5.07178
4885371	histone H1.0 [Homo sapiens]	6.7	1	1	2	1.28707e+07	1.40688e+07	0	1	1		194	20.8502	10.8433
24308207	leucine-rich repeat-containing protein 47 [Homo sapiens]	18.35	9	9	20	1.10128e+07	1.40419e+07	5.19119e+07	2	6	12	583	63.4337	8.27979
31652264	RNA-binding protein 26 [Homo sapiens]	2.76	3	3	6	8.08885e+06	1.4024e+07	4.80731e+06	2	3	1	980	110.598	9.0708
82659089	double-stranded RNA-binding protein Staufen homolog 1 isoform a [Homo sapiens]	13.71	6	6	8	8.21707e+06	1.39927e+07	0	4	4		496	54.8996	9.51025
11056044	inorganic pyrophosphatase [Homo sapiens]	18.34	3	4	7	1.6812e+07	1.39719e+07	2.87102e+07	3	2	2	289	32.6392	5.85889
41327773	probable ATP-dependent RNA helicase DDX46 [Homo sapiens]	15.71	16	16	29	1.25779e+07	1.39559e+07	2.53159e+07	10	13	6	1031	117.29	9.29053
4507129	small nuclear ribonucleoprotein E [Homo sapiens]	11.96	1	1	2	2.65024e+07	13869049	0	1	1		92	10.7966	9.43701
40288288	histone-arginine methyltransferase CARM1 [Homo sapiens]	3.13	2	2	2	0	1.38646e+07	0		2		608	65.8114	6.72705
296179386	clathrin light chain A isoform e [Homo sapiens]	10.12	2	2	3	1.05681e+07	1.38526e+07	1.23333e+07	1	1	1	168	18.0856	4.43701
40018640	parafibromin [Homo sapiens]	7.34	4	4	8	1.10555e+07	1.38381e+07	0	5	3		531	60.5391	9.61279
39725636	transmembrane emp24 domain-containing protein 9 precursor [Homo sapiens]	12.77	4	4	6	1.83164e+07	1.38381e+07	0	4	2		235	27.2602	8.01611
66392203	NME1-NME2 protein [Homo sapiens]	12.73	1	1	3	2.41602e+07	1.38053e+07	4.19368e+07	1	1	1	267	30.1176	8.92432
336455101	putative adenosylhomocysteinase 2 isoform b [Homo sapiens]	3.52	1	2	4	8.78483e+06	1.36735e+07	7.53318e+06	1	1	2	483	53.7189	7.44482
29826323	alpha-adducin isoform c [Homo sapiens]	2.06	1	1	1	0	1.36714e+07	0		1		631	69.9413	6.45557
6912286	caspase-14 precursor [Homo sapiens]	22.73	7	7	15	1.31442e+07	1.36531e+07	3.17379e+07	6	2	7	242	27.662	5.57959
214830451	sequestosome-1 isoform 2 [Homo sapiens]	8.15	2	2	2	0	1.36403e+07	0		2		356	38.6045	5.46533
190194386	transmembrane 9 superfamily member 3 precursor [Homo sapiens]	1.7	1	1	2	16581069	1.35629e+07	0	1	1		589	67.8431	7.21045
149999611	signal recognition particle 14 kDa protein [Homo sapiens]	17.65	2	2	3	1.46298e+07	1.35343e+07	0	2	1		136	14.5608	10.0376
47174861	suppressor of SWI4 1 homolog [Homo sapiens]	12.26	6	6	8	7.30047e+06	1.35286e+07	0	3	5		473	53.1608	10.1255
52426743	luc7-like protein 3 [Homo sapiens]	14.12	5	5	12	1.17478e+07	1.3526e+07	1.94361e+07	5	6	1	432	51.4351	9.78857
21361468	nucleolar protein 11 [Homo sapiens]	10.29	5	5	8	1.08534e+07	1.34812e+07	0	3	5		719	81.0719	6.07471
6631100	NK-tumor recognition protein [Homo sapiens]	4.1	5	5	6	1.06337e+07	1.33766e+07	0	1	5		1462	165.577	9.99365
11863154	coatomer subunit delta isoform 1 [Homo sapiens]	37.77	16	16	37	1.29704e+07	1.33665e+07	5.91816e+07	6	8	23	511	57.1741	6.21436
301069416	nuclear pore glycoprotein p62 [Homo sapiens]	16.09	7	7	16	1.94663e+07	1.33317e+07	2.32724e+07	5	4	7	522	53.2225	5.31299
266453278	ataxin-10 isoform 2 [Homo sapiens]	18.73	7	7	15	9.86978e+06	1.33236e+07	2.50206e+07	4	4	7	411	46.2572	5.08447
5729991	26S protease regulatory subunit 6B isoform 1 [Homo sapiens]	23.68	8	8	15	6.65784e+06	1.33063e+07	3.0947e+07	2	3	10	418	47.3365	5.21143
24308201	adipocyte plasma membrane-associated protein [Homo sapiens]	7.21	3	3	6	1.54883e+07	1.32974e+07	0	4	2		416	46.4509	6.16357
4506289	tyrosine-protein phosphatase non-receptor type 1 [Homo sapiens]	7.36	3	3	6	1.52513e+07	1.32818e+07	0	4	2		435	49.9348	6.26514
38569423	ATP-citrate synthase isoform 2 [Homo sapiens]	21.54	19	19	27	9.61019e+06	1.32677e+07	3.2021e+07	6	8	13	1091	119.695	7.32764
4757714	low molecular weight phosphotyrosine protein phosphatase isoform c [Homo sapiens]	18.99	3	3	5	1.78859e+07	1.32568e+07	0	3	2		158	18.0308	6.7417
22748937	exportin-5 [Homo sapiens]	5.07	5	5	10	9.84473e+06	1.32551e+07	1.23735e+07	4	5	1	1204	136.222	5.79541
193211614	sterol-4-alpha-carboxylate 3-dehydrogenase, decarboxylating [Homo sapiens]	6.43	2	2	3	1.28721e+07	1.32235e+07	0	2	1		373	41.8736	8.06006
60097902	filaggrin [Homo sapiens]	1.33	5	5	19	5.07909e+07	1.31753e+07	2.82821e+07	10	5	4	4061	434.922	9.24658
156627581	tetratricopeptide repeat protein 4 [Homo sapiens]	8.27	3	3	3	1.29826e+07	1.30703e+07	0	1	1	1	387	44.6503	5.60498
31543831	tubulin gamma-1 chain [Homo sapiens]	24.83	10	10	19	1.58538e+07	1.30503e+07	7.42967e+07	1	3	15	451	51.1378	6.13818
5032069	splicing factor 3B subunit 4 [Homo sapiens]	9.43	2	2	5	1.09125e+07	1.30096e+07	0	3	2		424	44.3571	8.55811
91199540	dihydrolipoyl dehydrogenase, mitochondrial precursor [Homo sapiens]	35.95	14	14	40	1.48485e+07	1.29785e+07	2.93323e+08	3	2	35	509	54.143	7.85498
21361356	mitochondrial import receptor subunit TOM34 [Homo sapiens]	30.1	7	7	18	2.51477e+07	1.29686e+07	4.53832e+07	5	4	9	309	34.5378	8.98291
4826659	F-actin-capping protein subunit beta isoform 1 [Homo sapiens]	13.97	4	4	8	2.37457e+07	12941269	3.14803e+07	2	1	5	272	30.6094	5.99854
75709220	cleavage stimulation factor subunit 1 [Homo sapiens]	12.53	4	4	5	8.25128e+06	1.29279e+07	0	1	4		431	48.3267	6.58057
124028525	phenylalanine--tRNA ligase beta subunit [Homo sapiens]	21.22	11	11	22	1.34602e+07	1.2915e+07	5.67349e+07	4	5	13	589	66.0735	6.84424
5803048	ER lumen protein retaining receptor 1 [Homo sapiens]	14.15	2	2	3	7.28399e+06	1.28481e+07	0	2	1		212	24.526	8.6167
23308607	minor histocompatibility antigen H13 isoform 1 [Homo sapiens]	6.9	3	3	4	1.03578e+07	1.28096e+07	0	3	1		377	41.4616	6.43018
5803221	WD repeat-containing protein 3 [Homo sapiens]	4.56	4	4	5	8.67369e+06	1.2773e+07	0	3	2		943	106.032	6.63916
4758762	asparagine--tRNA ligase, cytoplasmic [Homo sapiens]	7.12	4	4	6	3.36241e+06	1.27613e+07	1.20546e+07	1	4	1	548	62.9025	6.25244
300244569	serine/arginine-rich splicing factor 11 isoform 2 [Homo sapiens]	2.9	1	1	2	1.73528e+07	12739393	0	1	1		483	53.3821	10.521
260275230	enoyl-CoA delta isomerase 2, mitochondrial isoform 1 [Homo sapiens]	15.93	5	5	15	1.7875e+07	1.27348e+07	5.46469e+07	4	3	8	364	40.1576	8.76318
11321583	succinyl-CoA ligase [ADP-forming] subunit beta, mitochondrial precursor [Homo sapiens]	30.02	12	12	23	1.27717e+07	1.27042e+07	1.07204e+08	4	5	14	463	50.2852	7.41553
148529014	DNA damage-binding protein 1 [Homo sapiens]	4.65	6	6	6	1.07804e+07	1.26895e+07	0	2	4		1140	126.887	5.26221
157649073	adenylyl cyclase-associated protein 1 [Homo sapiens]	9.05	3	3	11	1.79804e+07	1.26508e+07	1.93474e+07	4	2	5	475	51.6406	8.01611
7427519	DNA replication licensing factor MCM6 [Homo sapiens]	20.71	14	14	24	1.43007e+07	1.26392e+07	3.38244e+07	9	7	8	821	92.8312	5.41455
28882049	replication factor C subunit 2 isoform 2 [Homo sapiens]	14.69	4	4	9	1.2235e+07	1.26366e+07	1.53858e+07	2	3	4	320	35.2209	5.5415
23111032	sorting nexin-1 isoform b [Homo sapiens]	5.47	1	2	3	6.92562e+06	1.26162e+07	0	2	1		457	51.7805	5.64307
34147637	COP9 signalosome complex subunit 6 [Homo sapiens]	11.62	3	3	5	1.04192e+07	1.25807e+07	1.30132e+07	2	2	1	327	36.1402	5.73193
18426973	dr1-associated corepressor [Homo sapiens]	5.37	1	1	3	12207638	1.25749e+07	1.12327e+07	1	1	1	205	22.3359	5.17334
237649015	probable rRNA-processing protein EBP2 isoform 2 [Homo sapiens]	7.52	2	2	2	0	1.2552e+07	0		2		306	34.8304	10.0962
288915539	plastin-3 isoform 2 [Homo sapiens]	29.35	15	15	27	1.27765e+07	1.25411e+07	5.13074e+07	5	4	18	603	67.5566	5.65576
4505255	RNA-binding protein Musashi homolog 1 [Homo sapiens]	6.35	1	2	3	0	1.2539e+07	0		2	1	362	39.0993	7.85498
108796653	phosphoglycolate phosphatase [Homo sapiens]	21.18	6	6	12	1.48068e+07	1.25362e+07	5.32238e+07	2	1	9	321	33.9845	6.13818
4557493	cleavage stimulation factor subunit 2 [Homo sapiens]	9.71	4	4	8	1.2991e+07	1.25358e+07	1.63089e+07	3	3	2	577	60.9205	6.82959
239049591	glycogen [starch] synthase, muscle isoform 2 [Homo sapiens]	1.19	1	1	1	0	12523693	0		1		673	76.4348	6.53662
19557691	surfeit locus protein 4 [Homo sapiens]	2.97	1	1	2	2.04675e+07	12520941	0	1	1		269	30.3738	7.78174
4507791	NEDD8-conjugating enzyme Ubc12 [Homo sapiens]	25.14	5	5	12	1.91683e+07	1.24855e+07	3.24868e+07	3	4	5	183	20.8866	7.69385
71774083	myc proto-oncogene protein [Homo sapiens]	3.08	1	1	1	0	1.24184e+07	0		1		454	50.5338	5.42725
388454220	CCR4-NOT transcription complex subunit 1 isoform c [Homo sapiens]	4.13	10	10	12	8.58171e+06	1.24172e+07	0	5	7		2371	266.211	7.04932
110349772	collagen alpha-1(I) chain preproprotein [Homo sapiens]	1.64	2	2	3	0	1.24005e+07	0		3		1464	138.827	5.79541
4504483	hypoxanthine-guanine phosphoribosyltransferase [Homo sapiens]	33.03	6	6	14	7.73584e+06	1.23956e+07	1.58714e+08	3	2	9	218	24.5636	6.68311
7019569	vacuolar protein sorting-associated protein 4A [Homo sapiens]	11.67	4	4	10	9.62441e+06	12377792	1.97256e+07	4	3	3	437	48.867	7.79639
124028529	symplekin [Homo sapiens]	10.99	10	10	16	1.2816e+07	1.22981e+07	0	7	9		1274	141.059	6.12549
42560246	DNA-directed RNA polymerases I and III subunit RPAC1 [Homo sapiens]	14.74	4	4	4	0	1.22767e+07	1.40294e+07		2	2	346	39.225	5.50342
188536047	SWI/SNF complex subunit SMARCC1 [Homo sapiens]	2.9	3	3	3	5.25921e+06	1.22217e+07	0	1	2		1105	122.79	5.75732
5901926	cleavage and polyadenylation specificity factor subunit 5 [Homo sapiens]	14.1	3	3	5	1.37822e+07	1.22132e+07	0	2	3		227	26.2107	8.82178
122937211	proteasome-associated protein ECM29 homolog [Homo sapiens]	6.49	11	11	14	7.27273e+06	1.22091e+07	6.52698e+06	4	8	2	2017	223.552	8.74854
194272168	putative helicase MOV-10 [Homo sapiens]	4.89	4	4	4	0	1.21529e+07	0		4		1003	113.599	8.82178
21264365	nuclear pore complex protein Nup98-Nup96 isoform 1 [Homo sapiens]	4.78	8	8	12	1.93694e+07	1.21528e+07	8.96586e+06	6	5	1	1800	195.696	6.3667
193211480	superkiller viralicidic activity 2-like 2 [Homo sapiens]	7.39	7	7	12	9.7812e+06	1.21485e+07	8602697	4	7	1	1042	117.729	6.52197
31541941	heat shock 70 kDa protein 4L [Homo sapiens]	5.72	2	4	5	3.11935e+06	1.20972e+07	0	2	3		839	94.4525	5.88428
23110939	proteasome subunit alpha type-3 isoform 2 [Homo sapiens]	14.11	3	3	7	5.22666e+06	1.20507e+07	1.86794e+07	2	3	2	248	27.6297	5.32568
18426915	drebrin isoform a [Homo sapiens]	9.24	5	5	8	6.47639e+06	1.20384e+07	2.13954e+07	1	1	6	649	71.3955	4.44971
56676330	heterochromatin protein 1-binding protein 3 [Homo sapiens]	10.85	6	6	9	1.0129e+07	1.20077e+07	0	4	5		553	61.1693	9.67139
339275976	A-kinase anchor protein 1, mitochondrial precursor [Homo sapiens]	2.44	2	2	3	13407571	1.19576e+07	0	1	2		903	97.2809	4.94482
5453597	F-actin-capping protein subunit alpha-1 [Homo sapiens]	20.28	2	4	9	2.00837e+07	1.19529e+07	3.56511e+07	3	2	4	286	32.9023	5.69385
55741709	RNA-binding protein 25 [Homo sapiens]	8.78	6	6	13	1.55835e+07	1.19496e+07	1.147e+07	6	3	4	843	100.124	6.31592
20270303	mitochondrial Rho GTPase 2 [Homo sapiens]	3.07	2	2	3	6.5396e+06	1.19446e+07	0	2	1		618	68.0747	5.85889
83921614	cytochrome b5 type B [Homo sapiens]	6	1	1	3	2.09429e+07	1.19384e+07	0	2	1		150	16.6841	4.97021
4506193	proteasome subunit beta type-1 [Homo sapiens]	4.15	1	1	2	0	1.19346e+07	0		1	1	241	26.4724	8.1333
325120984	RNA-binding protein 10 isoform 4 [Homo sapiens]	11.3	8	8	11	2.72674e+07	1.18801e+07	0	8	3		929	103.37	5.97314
33350932	cytoplasmic dynein 1 heavy chain 1 [Homo sapiens]	5.08	20	20	32	9.69359e+06	1.18414e+07	0	14	18		4646	532.072	6.40479
33946329	ras-related protein Ral-A precursor [Homo sapiens]	5.34	1	1	2	13469858	1.1822e+07	0	1	1		206	23.552	7.10791
150378533	ubiquitin carboxyl-terminal hydrolase 7 [Homo sapiens]	6.44	5	5	8	1.04237e+07	1.18219e+07	2.71343e+06	2	5	1	1102	128.22	5.5542
283046708	la-related protein 4 isoform e [Homo sapiens]	6.52	2	2	2	0	1.17854e+07	0		2		445	49.9202	5.42725
255958306	perilipin-3 isoform 3 [Homo sapiens]	13.74	4	4	11	1.37213e+07	1.17541e+07	1.52672e+07	3	4	4	422	45.7752	5.42725
47419936	SRSF protein kinase 1 [Homo sapiens]	10.84	6	6	7	4.40853e+06	1.17341e+07	0	1	6		655	74.2784	6.16357
38570062	Golgi to ER traffic protein 4 homolog [Homo sapiens]	11.62	3	3	4	4.87529e+06	1.1673e+07	0	1	3		327	36.481	5.41455
56699482	protein FAM98A [Homo sapiens]	5.21	2	2	5	1.25711e+07	1.16503e+07	0	2	3		518	55.2382	8.95361
18860916	5'-3' exoribonuclease 2 [Homo sapiens]	6.74	6	6	7	8.87693e+06	1.16405e+07	0	2	5		950	108.513	7.47412
33946297	DBIRD complex subunit ZNF326 isoform 1 [Homo sapiens]	11.86	5	5	6	0	1.16394e+07	0		6		582	65.6131	5.14795
295054220	telomere-associated protein RIF1 isoform 2 [Homo sapiens]	6.3	11	11	13	1.14842e+07	1.16118e+07	0	6	7		2446	271.52	5.41455
25777730	aldehyde dehydrogenase X, mitochondrial precursor [Homo sapiens]	16.83	5	6	8	7.04362e+06	1.16029e+07	2.54755e+07	1	2	5	517	57.2132	6.99072
120953251	neuron navigator 3 [Homo sapiens]	0.3	1	1	1	0	1.15865e+07	0		1		2363	252.866	8.60205
26051237	nucleoporin p54 isoform 1 [Homo sapiens]	28.8	12	12	26	1.15124e+07	1.15809e+07	42539491	6	7	13	507	55.4014	7.02002
5453599	F-actin-capping protein subunit alpha-2 [Homo sapiens]	21.33	2	4	8	1.57297e+07	1.15624e+07	3.18499e+07	3	1	4	286	32.9286	5.84619
337756507	monofunctional C1-tetrahydrofolate synthase, mitochondrial isoform 3 [Homo sapiens]	13.69	10	10	17	1.44825e+07	1.15392e+07	3.00521e+07	5	5	7	913	99.2493	7.26904
4506695	40S ribosomal protein S19 [Homo sapiens]	38.62	6	6	8	1.39187e+07	1.15246e+07	0	6	2		145	16.0505	10.3159
158138507	mitogen-activated protein kinase 3 isoform 3 [Homo sapiens]	10.45	1	3	9	6.37599e+06	1.15206e+07	9.81748e+06	3	3	3	335	38.2505	6.20166
13491166	pumilio homolog 1 isoform 2 [Homo sapiens]	6.66	7	7	8	6.60681e+06	1.15016e+07	0	4	4		1186	126.395	6.84424
7710152	alpha-1,3-mannosyl-glycoprotein 4-beta-N-acetylglucosaminyltransferase B isoform 1 precursor [Homo sapiens]	3.28	1	1	1	0	11485991	0		1		548	63.1588	7.86963
284807159	peroxisome proliferator-activated receptor delta isoform 4 [Homo sapiens]	2.04	1	1	1	0	1.14459e+07	0		1		343	38.83	6.25244
116256489	septin-9 isoform c [Homo sapiens]	20.77	10	10	22	1.21018e+07	1.13625e+07	3.54419e+07	5	5	12	568	63.6259	8.39697
98986464	transmembrane emp24 domain-containing protein 10 precursor [Homo sapiens]	14.61	3	3	6	2.64446e+07	1.13349e+07	0	4	2		219	24.96	7.44482
4504957	lysosome-associated membrane glycoprotein 2 isoform A precursor [Homo sapiens]	1.95	1	1	2	1.75924e+07	1.13263e+07	0	1	1		410	44.9323	5.63037
32528286	cytosolic acyl coenzyme A thioester hydrolase isoform hBACHd [Homo sapiens]	24.92	6	6	12	1.27365e+07	1.13064e+07	3.82052e+07	4	2	6	329	36.5446	7.78174
20336290	putative ATP-dependent RNA helicase DHX30 isoform 2 [Homo sapiens]	9.96	10	10	13	7.73767e+06	1.12959e+07	0	4	9		1155	129.357	8.52881
7706427	cleavage and polyadenylation specificity factor subunit 3 [Homo sapiens]	4.24	3	3	5	8.02844e+06	1.12764e+07	0	2	3		684	77.4362	5.60498
209969703	protein RCC2 [Homo sapiens]	8.05	3	3	5	9.38699e+06	1.12375e+07	0	2	3		522	56.0492	8.77783
4504191	DNA mismatch repair protein Msh6 [Homo sapiens]	4.56	5	5	6	1.22117e+07	1.12334e+07	3.3857e+07	3	2	1	1360	152.689	6.90283
24497447	nuclear pore complex protein Nup50 isoform a [Homo sapiens]	3.18	1	1	1	0	1.12183e+07	0		1		440	46.8337	8.26514
14589951	DNA-directed RNA polymerases I, II, and III subunit RPABC1 [Homo sapiens]	20	4	4	4	8.13415e+06	1.1214e+07	0	3	1		210	24.5957	5.94775
50511943	exosome complex component RRP40 isoform 1 [Homo sapiens]	15.27	3	3	4	1.27494e+07	1.11928e+07	0	1	2	1	275	29.5534	8.104
296317324	guanine nucleotide-binding protein-like 3-like protein [Homo sapiens]	5.84	2	3	4	9.66876e+06	1.1146e+07	0	2	2		582	65.5316	8.44092
19923403	exosome complex component RRP4 [Homo sapiens]	12.97	3	3	5	7.83568e+06	1.11361e+07	0	2	3		293	32.7681	7.50342
223941785	paired amphipathic helix protein Sin3a [Homo sapiens]	0.86	1	1	1	0	1.1123e+07	0		1		1273	145.085	7.25439
112382250	spectrin beta chain, non-erythrocytic 1 isoform 1 [Homo sapiens]	7.45	15	16	27	1.12335e+07	1.11172e+07	9.19263e+06	12	8	7	2364	274.439	5.56689
207113199	band 4.1-like protein 2 isoform b [Homo sapiens]	4.75	3	3	5	7.63349e+06	1.11081e+07	0	3	2		673	76.0062	6.96143
156231349	fumarylacetoacetate hydrolase domain-containing protein 2A [Homo sapiens]	19.75	4	4	13	1.00524e+07	1.10509e+07	4.63041e+07	4	2	7	314	34.5741	8.23584
4503247	ribosomal RNA processing protein 1 homolog A [Homo sapiens]	4.12	2	2	4	9.01615e+06	1.10261e+07	0	2	2		461	52.8066	9.33447
441478305	glutamine--tRNA ligase isoform b [Homo sapiens]	14.79	10	10	16	9.5884e+06	1.10157e+07	2.68904e+07	3	4	9	764	86.5242	7.04932
83281438	eukaryotic translation initiation factor 3 subunit J [Homo sapiens]	8.53	2	2	3	6.86666e+06	1.10107e+07	0	1	2		258	29.0445	4.83057
237820620	glutamate-rich WD repeat-containing protein 1 [Homo sapiens]	10.54	3	3	4	5.68781e+06	1.09688e+07	0	1	3		446	49.3882	4.91943
345842445	transcription factor p65 isoform 4 [Homo sapiens]	5.13	2	2	3	0	1.09341e+07	1.4639e+06		2	1	448	49.538	7.40088
14141159	heterogeneous nuclear ribonucleoprotein H3 isoform b [Homo sapiens]	6.95	2	2	3	1.18724e+07	1.09324e+07	0	1	2		331	35.2164	6.87354
4757718	actin-like protein 6A isoform 1 [Homo sapiens]	12.82	4	4	7	9.01246e+06	1.0919e+07	1.395e+08	3	3	1	429	47.4303	5.60498
410171311	PREDICTED: RNA-binding protein 8A-like isoform 1 [Homo sapiens]	6.32	1	1	1	0	1.08611e+07	0		1		174	19.8767	5.71924
166795297	cytoplasmic dynein 1 light intermediate chain 1 [Homo sapiens]	8.22	4	4	4	4.61364e+06	1.08473e+07	2.21567e+07	1	2	1	523	56.544	6.41748
55743075	angio-associated migratory cell protein [Homo sapiens]	9.45	3	3	4	9.93986e+06	1.08401e+07	0	3	1		434	46.7214	4.42432
10835049	transforming protein RhoA precursor [Homo sapiens]	4.15	1	1	3	1.22819e+07	1.08302e+07	1.69244e+07	1	1	1	193	21.7541	6.1001
352962149	transcription factor Sp1 isoform c [Homo sapiens]	3.8	1	1	1	0	1.08231e+07	0		1		737	75.7773	8.04541
163660387	ubiquitin-conjugating enzyme E2 K isoform 3 [Homo sapiens]	11.41	2	2	4	1.00601e+07	1.08089e+07	2.38517e+07	2	1	1	149	16.6076	6.55127
148539844	deleted in malignant brain tumors 1 protein isoform c precursor [Homo sapiens]	6.99	1	1	1	0	1.08086e+07	0		1		2403	259.547	5.42725
4503895	galactokinase [Homo sapiens]	37.5	10	10	18	1.62625e+07	1.07961e+07	6.29346e+07	2	2	14	392	42.2456	6.45557
7705855	estradiol 17-beta-dehydrogenase 12 [Homo sapiens]	10.9	3	3	5	1.16576e+07	1.07917e+07	0	3	2		312	34.3022	9.31982
259155317	mitochondrial 2-oxoglutarate/malate carrier protein isoform 3 [Homo sapiens]	22.05	5	5	9	1.06799e+07	1.0784e+07	3.18446e+06	3	5	1	263	28.4759	9.89111
189458819	transferrin receptor protein 1 [Homo sapiens]	12.5	8	8	11	1.9975e+07	1.07817e+07	0	7	4		760	84.8179	6.60986
17158023	protein FAM207A [Homo sapiens]	4.78	1	1	1	0	1.07625e+07	0		1		230	25.4408	11.0776
41350320	melanoma-associated antigen D2 [Homo sapiens]	8.42	4	5	9	8.04198e+06	1.07614e+07	7.24797e+06	3	5	1	606	64.9144	9.31982
57165352	gem-associated protein 2 isoform gamma [Homo sapiens]	2.8	1	1	2	7.34613e+06	1.07594e+07	0	1	1		250	28.1374	6.75635
31711992	dihydrolipoyllysine-residue acetyltransferase component of pyruvate dehydrogenase complex, mitochondrial precursor [Homo sapiens]	4.95	3	3	5	8.25683e+06	1.07366e+07	1.28383e+07	2	2	1	647	68.9531	7.84033
73695475	HEAT repeat-containing protein 1 [Homo sapiens]	5.36	11	11	15	1.13861e+07	10734997	0	8	7		2144	242.215	6.53662
4503515	eukaryotic translation initiation factor 3 subunit H [Homo sapiens]	20.45	6	6	9	1.16997e+07	1.07142e+07	3.03365e+07	4	3	2	352	39.9051	6.53662
22027538	programmed cell death 6-interacting protein isoform 1 [Homo sapiens]	17.28	14	14	30	9.92536e+06	1.06962e+07	3.5889e+07	8	7	15	868	95.9631	6.52197
13027604	28S ribosomal protein S34, mitochondrial [Homo sapiens]	16.97	4	4	6	7.37535e+06	1.06828e+07	0	2	4		218	25.6345	9.979
68563515	keratinocyte proline-rich protein [Homo sapiens]	5.53	2	2	6	4.34044e+07	1.06727e+07	5.6789e+07	3	1	2	579	64.0932	8.26514
205277386	glutamine--fructose-6-phosphate aminotransferase [isomerizing] 1 isoform 2 [Homo sapiens]	11.75	7	7	11	6.38582e+06	1.06709e+07	9.23454e+06	4	5	2	681	76.7103	6.84424
4506019	serine/threonine-protein phosphatase 2A 55 kDa regulatory subunit B alpha isoform isoform 1 [Homo sapiens]	2.46	1	1	1	0	1.06653e+07	0		1		447	51.6595	6.20166
114155142	nucleoprotein TPR [Homo sapiens]	2.24	6	6	9	1.07839e+07	1.06611e+07	1.17849e+07	5	3	1	2363	267.131	5.021
295821207	cell division control protein 45 homolog isoform 3 [Homo sapiens]	1.92	1	1	2	0	1.064e+07	1.23215e+07		1	1	520	60.206	5.80811
387527974	dynactin subunit 2 isoform 3 [Homo sapiens]	34.41	10	10	17	1.03773e+07	1.06243e+07	2.05144e+07	5	5	7	401	44.2039	5.21143
255918198	serine/threonine-protein phosphatase 6 regulatory subunit 3 isoform 2 [Homo sapiens]	9.83	7	7	10	1.89402e+06	1.06046e+07	1.20961e+06	2	7	1	844	94.3852	4.61475
51173724	bystin [Homo sapiens]	11.21	5	5	10	7.23364e+06	1.06004e+07	9.85941e+06	4	5	1	437	49.57	8.11865
4506195	proteasome subunit beta type-2 isoform 1 [Homo sapiens]	10.45	2	2	6	8.61405e+06	1.0598e+07	7.08328e+06	3	2	1	201	22.8217	7.02002
125987603	cleavage and polyadenylation specificity factor subunit 4 isoform 2 [Homo sapiens]	4.92	1	1	1	0	1.05747e+07	0		1		244	27.5283	8.22119
5031875	lamin isoform C [Homo sapiens]	18.53	10	11	20	1.66511e+07	1.05698e+07	2.09302e+07	8	6	6	572	65.0956	6.84424
4502211	ADP-ribosylation factor 6 [Homo sapiens]	21.71	2	2	2	3.52259e+06	1.05377e+07	0	1	1		175	20.0694	8.95361
4504517	heat shock protein beta-1 [Homo sapiens]	17.56	3	3	5	0	1.05305e+07	5.36323e+07		2	3	205	22.7685	6.40479
208431829	interferon-induced, double-stranded RNA-activated protein kinase isoform b [Homo sapiens]	2.35	1	1	2	8.02034e+06	1.0526e+07	0	1	1		510	57.3552	8.03076
70980549	protein RRP5 homolog [Homo sapiens]	6.15	10	10	16	1.59579e+07	1.05212e+07	0	7	9		1871	208.57	8.86572
25121993	RNA-binding protein Musashi homolog 2 isoform b [Homo sapiens]	14.34	2	3	4	0	1.0514e+07	0		3	1	251	28.4021	8.49951
20357568	L-aminoadipate-semialdehyde dehydrogenase-phosphopantetheinyl transferase [Homo sapiens]	6.15	2	2	3	0	10501193	9.35377e+06		2	1	309	35.7531	6.80029
5031571	actin-related protein 2 isoform b [Homo sapiens]	32.74	9	10	23	9.73595e+06	10495024	2.04282e+08	2	2	19	394	44.7322	6.7417
4557367	bleomycin hydrolase [Homo sapiens]	19.56	7	7	16	4.5203e+07	10458134	8.11627e+07	8	1	7	455	52.528	6.26514
5803092	methionine aminopeptidase 2 [Homo sapiens]	5.02	3	3	10	9.12827e+06	1.04312e+07	1.32868e+07	4	4	2	478	52.8581	5.8208
195546902	transcription elongation factor SPT5 isoform b [Homo sapiens]	6.28	5	5	6	6.3205e+06	1.04205e+07	0	3	3		1083	120.424	5.09717
4506921	small glutamine-rich tetratricopeptide repeat-containing protein alpha [Homo sapiens]	11.5	3	3	7	7.11096e+06	1.04106e+07	0	4	3		313	34.0417	4.86865
194294525	intersectin-2 isoform 2 [Homo sapiens]	3.12	3	3	5	1.04147e+07	1.03946e+07	0	2	3		1249	141.731	7.75244
162417971	signal peptidase complex subunit 2 [Homo sapiens]	17.26	3	3	6	1.63105e+07	1.03843e+07	2.85117e+06	3	2	1	226	24.9867	8.47021
4506717	40S ribosomal protein S29 isoform 1 [Homo sapiens]	19.64	1	1	4	1.06664e+07	1.03538e+07	0	2	2		56	6.6723	10.1255
189083688	exosome complex component RRP42 [Homo sapiens]	3.78	1	1	2	1.03044e+07	1.03121e+07	0	1	1		291	31.8011	5.18604
4758648	kinesin-1 heavy chain [Homo sapiens]	12.36	9	9	16	9.13474e+06	1.02774e+07	0	7	9		963	109.617	6.50732
154448890	THO complex subunit 1 [Homo sapiens]	3.96	3	3	6	8.65398e+06	1.02744e+07	0	3	3		657	75.6185	4.98291
48762920	6-phosphofructokinase, liver type [Homo sapiens]	9.62	2	5	13	7.996e+06	1.02399e+07	3.06977e+07	1	5	7	780	84.9642	7.50342
6912398	general transcription factor 3C polypeptide 3 isoform 1 [Homo sapiens]	6.32	5	5	7	4.44946e+06	1.02075e+07	0	2	5		886	101.208	5.07178
23110925	proteasome subunit beta type-6 isoform 1 proprotein [Homo sapiens]	12.97	3	3	7	8.70569e+06	1.02065e+07	1.07945e+07	3	3	1	239	25.3414	4.91943
315467838	glutaredoxin-3 [Homo sapiens]	16.12	5	5	9	9.00963e+06	1.02055e+07	2.38076e+07	2	2	5	335	37.4082	5.38916
266453768	6-phosphofructokinase, muscle type isoform 2 [Homo sapiens]	8.59	3	5	11	7.996e+06	1.01958e+07	2.74491e+07	1	3	7	780	85.1284	7.98682
151301228	pre-mRNA-processing factor 40 homolog A [Homo sapiens]	6.88	6	6	8	1.39563e+07	1.01856e+07	2.0542e+07	5	2	1	930	105.86	7.98682
148536864	SWI/SNF-related matrix-associated actin-dependent regulator of chromatin subfamily D member 2 [Homo sapiens]	1.69	1	1	1	0	1.01853e+07	0		1		531	58.8836	9.64209
4758876	polyadenylate-binding protein 2 [Homo sapiens]	3.59	1	1	3	1.06268e+07	1.01376e+07	0	1	2		306	32.729	5.05908
4758504	3-hydroxyacyl-CoA dehydrogenase type-2 isoform 1 [Homo sapiens]	39.85	6	6	6	0	1.01319e+07	1.61694e+07		1	5	261	26.9061	7.78174
110347459	myc-associated zinc finger protein isoform 2 [Homo sapiens]	5.88	3	3	7	5.30801e+06	1.01287e+07	5.11555e+06	2	4	1	493	51.0397	9.1001
385648280	isocitrate dehydrogenase [NAD] subunit beta, mitochondrial isoform d [Homo sapiens]	24.47	7	7	13	1.13414e+07	1.01065e+07	4.38154e+07	1	3	9	376	41.1932	8.08936
4759276	U3 small nucleolar RNA-interacting protein 2 [Homo sapiens]	3.58	1	1	2	1.06905e+07	1.00932e+07	0	1	1		475	51.8085	7.85498
4504201	general transcription factor IIH subunit 4 [Homo sapiens]	1.73	1	1	2	6.90335e+06	1.00548e+07	0	1	1		462	52.1533	9.0415
171460918	dynamin-1-like protein isoform 3 [Homo sapiens]	8.15	5	5	9	8.16517e+06	1.00513e+07	1.50633e+07	2	4	3	699	78.0512	6.81494
356461016	gem-associated protein 5 isoform 2 [Homo sapiens]	3.98	6	6	6	3.16431e+06	1.00275e+07	0	1	5		1507	168.354	6.65381
57634534	nuclear pore complex protein Nup205 [Homo sapiens]	5.91	11	11	18	8.96653e+06	1.00161e+07	0	8	9	1	2012	227.775	6.21436
11321601	6-phosphofructokinase type C isoform 1 [Homo sapiens]	8.29	3	5	7	8.36135e+06	1.00069e+07	2.42066e+07	1	2	4	784	85.5415	7.54736
22325377	serine/threonine-protein kinase RIO3 [Homo sapiens]	1.73	1	1	1	0	9.9988e+06	0		1		519	59.0553	5.75732
45359859	growth factor receptor-bound protein 2 isoform 2 [Homo sapiens]	10.8	2	2	5	8.61714e+06	9.98346e+06	0	2	3		176	20.544	5.84619
112789530	cohesin subunit SA-2 isoform b [Homo sapiens]	8.69	9	9	13	9.44429e+06	9.95854e+06	5.0636e+06	6	6	1	1231	141.235	5.42725
343887347	CD2 antigen cytoplasmic tail-binding protein 2 [Homo sapiens]	7.04	2	2	2	0	9.94841e+06	0		2		341	37.6232	4.61475
388240808	structural maintenance of chromosomes protein 2 [Homo sapiens]	2.42	3	3	3	1.02255e+07	9.94691e+06	1.02905e+07	1	1	1	1197	135.572	8.42627
194018537	phosphoribosyl pyrophosphate synthase-associated protein 1 [Homo sapiens]	30.13	6	8	20	1.28781e+07	9.87578e+06	3.73637e+07	6	4	10	385	42.4404	8.47021
6912582	peflin [Homo sapiens]	14.79	4	4	8	7.18474e+06	9.86658e+06	2.78338e+07	1	3	4	284	30.3613	6.53662
4506181	proteasome subunit alpha type-2 [Homo sapiens]	14.96	2	2	5	4.47749e+06	9.83521e+06	8.36667e+06	1	3	1	234	25.8823	7.43018
4506671	60S acidic ribosomal protein P2 [Homo sapiens]	69.57	4	4	13	1.08071e+07	9.81739e+06	4.25462e+07	1	2	10	115	11.6578	4.53857
145580578	C-terminal-binding protein 2 isoform 1 [Homo sapiens]	15.96	5	6	11	0	9.7847e+06	3.21256e+07	1	3	7	445	48.9141	6.94678
61743969	nucleoporin SEH1 isoform 2 [Homo sapiens]	9.72	2	2	4	8.60205e+06	9.71346e+06	5.06672e+06	1	1	2	360	39.6234	8.08936
50658065	structural maintenance of chromosomes protein 4 [Homo sapiens]	6.68	8	8	11	8.568e+06	9.71159e+06	4.52266e+07	5	2	4	1288	147.091	6.78564
25121987	condensin complex subunit 2 [Homo sapiens]	1.35	1	1	1	0	9.70764e+06	0		1		741	82.5113	5.05908
378786658	aurora kinase B isoform 2 [Homo sapiens]	9.57	2	2	2	0	9.68999e+06	0		2		303	34.7382	9.05615
13376212	ubiquitin-like modifier-activating enzyme 5 isoform 1 [Homo sapiens]	16.83	4	4	5	0	9.6681e+06	4.89854e+07		1	4	404	44.8343	4.84326
339882741	HLA class I histocompatibility antigen, Cw-1 alpha chain precursor [Homo sapiens]	7.38	2	2	4	1.3421e+07	9.65426e+06	0	2	2		366	40.6849	5.87158
17999541	vacuolar protein sorting-associated protein 35 [Homo sapiens]	11.43	8	8	15	5.02609e+07	9.65404e+06	1.88025e+07	4	4	7	796	91.6489	5.49072
58761546	lysine-specific histone demethylase 1A isoform b [Homo sapiens]	7.75	4	4	4	0	9.62882e+06	0		4		852	92.8447	6.52197
53729344	plakophilin-1 isoform 1a [Homo sapiens]	8.26	6	6	14	1.00149e+07	9.60974e+06	3.50112e+07	4	4	6	726	80.4455	8.96826
34101286	zinc finger RNA-binding protein [Homo sapiens]	3.17	3	3	3	6.36559e+06	9.60873e+06	0	1	2		1074	116.939	9.0415
23238222	COP9 signalosome complex subunit 3 isoform 1 [Homo sapiens]	10.87	4	4	9	1.3174e+07	9.59816e+06	1.51182e+07	3	2	4	423	47.842	6.65381
186928847	cirhin [Homo sapiens]	7.87	4	4	6	6.22615e+06	9.59347e+06	0	3	3		686	76.8414	8.85107
321117185	ubiquitin-conjugating enzyme E2 E1 isoform 3 [Homo sapiens]	6.88	1	1	2	1.48305e+07	9.55384e+06	0	1	1		160	17.9882	8.77783
4826932	peptidyl-prolyl cis-trans isomerase D [Homo sapiens]	9.19	4	4	6	1.18359e+07	9.54326e+06	1.52793e+07	4	1	1	370	40.7379	7.21045
209862837	epoxide hydrolase 1 precursor [Homo sapiens]	8.57	3	3	5	1.25073e+07	9.50935e+06	0	3	2		455	52.915	7.25439
11225260	DNA topoisomerase 1 [Homo sapiens]	8.89	6	6	7	7.84752e+06	9.49363e+06	0	2	5		765	90.6689	9.30518
125625324	nuclear RNA export factor 1 isoform 2 [Homo sapiens]	4.21	1	1	2	6.87913e+06	9.43796e+06	0	1	1		356	40.4507	8.99756
123173757	ribonucleoprotein PTB-binding 1 [Homo sapiens]	7.8	4	4	7	5.03475e+06	9.42603e+06	8.27889e+06	3	2	2	756	79.5292	8.92432
153251297	translation machinery-associated protein 16 [Homo sapiens]	7.39	1	1	1	0	9.41975e+06	0		1		203	23.8494	9.26123
178056552	condensin complex subunit 1 [Homo sapiens]	5.35	7	7	9	8.83438e+06	9.40374e+06	5002375	2	6	1	1401	157.082	6.60986
4505371	NADH dehydrogenase [ubiquinone] iron-sulfur protein 8, mitochondrial precursor [Homo sapiens]	4.29	1	1	2	1.1142e+07	9.3886e+06	0	1	1		210	23.6896	6.34131
148539848	desmocollin-3 isoform Dsc3b preproprotein [Homo sapiens]	7.27	4	4	12	1.65482e+07	9.38079e+06	3.45913e+07	5	2	5	839	93.3952	6.31592
51094101	ATP-dependent RNA helicase DDX54 isoform 2 [Homo sapiens]	2.84	3	3	3	5.4982e+06	9.33669e+06	0	1	2		881	98.5342	10.0229
192449445	cartilage intermediate layer protein 1 preproprotein [Homo sapiens]	0.84	1	1	1	0	9.32633e+06	0		1		1184	132.481	8.33838
6912482	LETM1 and EF-hand domain-containing protein 1, mitochondrial precursor [Homo sapiens]	8.25	5	5	8	6.95211e+06	9.3113e+06	0	3	5		739	83.302	6.69775
56788377	nucleoporin p58/p45 isoform b [Homo sapiens]	10.9	4	4	5	1.05658e+07	9.29588e+06	1.63612e+07	1	2	2	587	59.717	9.33447
45446747	ATP-dependent RNA helicase DDX42 [Homo sapiens]	6.82	6	6	10	1.60893e+07	9.27587e+06	0	5	5		938	102.912	7.02002
4759202	synaptogyrin-2 [Homo sapiens]	8.93	2	2	3	1.49156e+07	9.26547e+06	0	2	1		224	24.7941	4.94482
115387094	succinate dehydrogenase [ubiquinone] iron-sulfur subunit, mitochondrial precursor [Homo sapiens]	5.71	2	2	2	0	9.25179e+06	0		2		280	31.6088	8.76318
215598561	enhancer of mRNA-decapping protein 3 [Homo sapiens]	7.09	3	3	5	1.02367e+07	9.24908e+06	1.30678e+07	1	3	1	508	56.0424	7.10791
291045307	aladin isoform 2 [Homo sapiens]	2.34	1	1	2	9.91039e+06	9.24482e+06	0	1	1		513	55.7785	7.32764
24432106	DBIRD complex subunit KIAA1967 [Homo sapiens]	2.17	2	2	2	0	9.24324e+06	0		2		923	102.838	5.22412
40805860	tumor protein D54 isoform e [Homo sapiens]	26.21	5	5	8	1.48082e+07	9.24157e+06	0	5	3		206	22.2243	5.36377
78482617	general transcription factor 3C polypeptide 2 [Homo sapiens]	2.09	2	2	2	1.40896e+06	9.19292e+06	0	1	1		911	100.616	7.31299
163644321	cytochrome b-c1 complex subunit Rieske, mitochondrial [Homo sapiens]	10.58	2	2	4	9.27831e+06	9.1848e+06	1.18962e+06	2	1	1	274	29.6494	8.32373
29826282	protein phosphatase 1G [Homo sapiens]	11.54	6	6	11	9.39546e+06	9.17798e+06	1.01738e+07	3	5	3	546	59.2347	4.36084
217416379	heterogeneous nuclear ribonucleoprotein L-like isoform 2 [Homo sapiens]	1.86	1	1	1	0	9.16445e+06	0		1		537	59.6098	7.72314
333360851	serpin H1 precursor [Homo sapiens]	48.33	17	17	30	1.20883e+07	9.15104e+06	1.97305e+08	2	2	26	418	46.4112	8.68994
61835172	fragile X mental retardation syndrome-related protein 1 isoform c [Homo sapiens]	9.14	3	4	4	1.44423e+07	9.1487e+06	0	1	3		536	59.8831	6.771
395394071	thiosulfate sulfurtransferase [Homo sapiens]	15.15	4	4	5	0	9.12098e+06	5.48407e+07		2	3	297	33.4078	7.25439
38492356	DNA polymerase delta subunit 3 [Homo sapiens]	2.79	1	1	2	0	9.11075e+06	0	1	1		466	51.3683	9.34912
4507669	translationally-controlled tumor protein [Homo sapiens]	15.7	2	2	6	8.4143e+06	9.1039e+06	2.05342e+07	2	1	3	172	19.5826	4.93213
48762934	collagen alpha-2(I) chain precursor [Homo sapiens]	3	4	4	6	8.10368e+06	9.07034e+06	0	2	4		1366	129.235	8.95361
372266129	protein flightless-1 homolog isoform 3 [Homo sapiens]	4.61	4	4	6	4.47464e+06	9.06866e+06	0	2	4		1214	138.405	6.07471
9966805	ATP-dependent RNA helicase DDX24 [Homo sapiens]	2.21	2	2	4	4.41227e+06	9.04722e+06	0	2	2		859	96.2715	9.05615
291219876	alpha-globin transcription factor CP2 isoform 3 [Homo sapiens]	4	1	1	1	0	9.02625e+06	0		1		450	51.2758	5.43994
7661532	RNA-binding protein NOB1 [Homo sapiens]	2.18	1	1	2	0	9006043	6.08027e+06		1	1	412	46.6458	7.18115
217330644	ribosome biogenesis protein WDR12 [Homo sapiens]	9.93	3	3	3	1.08386e+07	8.99936e+06	0	2	1		423	47.6777	5.89697
50428938	ATPase ASNA1 [Homo sapiens]	12.36	4	4	4	1.50803e+07	8.97872e+06	0	3	1		348	38.7674	4.90674
13259527	survival motor neuron protein isoform a [Homo sapiens]	3.19	1	1	2	6.72185e+06	8.95776e+06	0	1	1		282	30.4308	5.52881
116812595	3'(2'),5'-bisphosphate nucleotidase 1 [Homo sapiens]	16.88	5	5	9	1.0007e+07	8.9538e+06	4.53265e+07	1	2	6	308	33.3712	5.69385
194097365	pre-rRNA processing protein FTSJ3 [Homo sapiens]	3.19	2	2	3	1.11522e+07	8.93737e+06	0	1	2		847	96.4992	8.39697
5453958	serine/threonine-protein phosphatase 5 isoform 1 [Homo sapiens]	6.01	3	3	5	3.64305e+06	8.93681e+06	1.0962e+07	1	3	1	499	56.8423	6.27783
18379366	CAAX prenyl protease 1 homolog [Homo sapiens]	5.05	2	2	3	2.57113e+06	8.89498e+06	0	1	2		475	54.7775	7.48877
82546879	GTP-binding protein 1 [Homo sapiens]	5.83	3	3	3	0	8.88655e+06	0		3		669	72.408	8.33838
4502193	serine/threonine-protein kinase A-Raf isoform 1 [Homo sapiens]	3.8	2	2	2	0	8884703	0		2		606	67.5423	9.01221
4506017	serine/threonine-protein phosphatase 2A catalytic subunit alpha isoform [Homo sapiens]	12.94	2	2	2	0	8.87454e+06	0		2		309	35.5714	5.5415
385648259	epidermal growth factor receptor substrate 15-like 1 isoform 4 [Homo sapiens]	1.33	1	1	2	8.79902e+06	8.87032e+06	0	1	1		601	66.438	5.26221
18379334	RNA-binding protein with serine-rich domain 1 [Homo sapiens]	9.51	3	3	4	14848095	8.87013e+06	0	2	2		305	34.1877	11.8394
47078240	COP9 signalosome complex subunit 1 isoform 2 [Homo sapiens]	7.13	3	3	6	1.06647e+07	8.86849e+06	2.02099e+07	3	2	1	491	55.5012	6.7417
20070130	transcription factor BTF3 isoform B [Homo sapiens]	15.43	2	2	3	6.29238e+06	8.86734e+06	1.86654e+07	1	1	1	162	17.6882	7.50342
24762236	pre-mRNA-splicing factor 38A [Homo sapiens]	2.56	1	1	1	0	8.83425e+06	0		1		312	37.4534	9.96436
4503503	translation initiation factor eIF-2B subunit alpha [Homo sapiens]	5.25	2	2	4	8.6933e+06	8.82621e+06	2.58009e+07	2	1	1	305	33.6908	7.32764
98986457	host cell factor 1 [Homo sapiens]	4.91	6	6	9	3.53804e+06	8.78346e+06	8.49968e+06	1	4	4	2035	208.602	7.45947
291621647	membrane-associated progesterone receptor component 2 [Homo sapiens]	6.07	2	2	3	1.54956e+07	8.76745e+06	0	1	2		247	26.1539	5.31299
108936958	DDB1- and CUL4-associated factor 7 [Homo sapiens]	4.39	1	1	1	0	8.74861e+06	0		1		342	38.9011	5.51611
409264581	zinc finger protein 598 [Homo sapiens]	1.99	2	2	2	0	8.72393e+06	0		2		904	98.6052	8.39697
5031815	lysine--tRNA ligase isoform 2 [Homo sapiens]	11.39	6	6	11	9.51057e+06	8.718e+06	7.01935e+06	4	4	3	597	68.0046	6.354
239787844	testis-expressed sequence 10 protein isoform 2 [Homo sapiens]	3.29	3	3	4	4.71931e+06	8.71618e+06	0	2	2		913	103.85	9.36377
224591430	cell growth-regulating nucleolar protein [Homo sapiens]	8.44	2	2	3	1.87075e+06	8.70419e+06	0	1	2		379	43.6069	9.56885
7019419	nucleolar GTP-binding protein 2 [Homo sapiens]	1.09	1	1	2	5.71211e+06	8.67566e+06	0	1	1		731	83.6034	9.24658
291327480	oxysterol-binding protein-related protein 10 isoform 2 [Homo sapiens]	1.43	1	1	2	8.74794e+06	8666415	0	1	1		700	77.1858	7.69385
21359945	condensin complex subunit 3 [Homo sapiens]	3.45	3	3	3	0	8.64208e+06	2.88582e+06		2	1	1015	114.262	5.59229
31563503	activity-dependent neuroprotector homeobox protein [Homo sapiens]	3.36	3	3	5	7.69791e+06	8.62869e+06	0	2	3		1102	123.485	7.34229
10801345	eukaryotic translation initiation factor 3 subunit K [Homo sapiens]	14.68	3	3	5	7.79526e+06	8.62342e+06	7.66387e+06	3	1	1	218	25.0434	4.93213
56243583	WD repeat-containing protein 18 [Homo sapiens]	11.11	4	4	9	8.4197e+06	8.57903e+06	1.54161e+07	3	3	3	432	47.375	6.69775
16332360	cyclin-dependent kinase 11B isoform 3 [Homo sapiens]	3.61	2	2	3	4.81979e+06	8.54678e+06	0	1	2		526	59.2361	4.58936
14150100	cancer-related nucleoside-triphosphatase [Homo sapiens]	5.79	1	1	4	7.05096e+06	8.52409e+06	0	2	2		190	20.7001	9.53955
481026591	YTH domain family protein 3 isoform c [Homo sapiens]	4.31	1	2	3	0	8.51522e+06	0		3		534	58.2752	9.23193
50593002	U2 small nuclear ribonucleoprotein A' [Homo sapiens]	19.22	4	4	8	1.26358e+07	8.49735e+06	1.97244e+07	3	2	3	255	28.3981	8.6167
18699734	uridine-cytidine kinase 2 [Homo sapiens]	20.31	4	4	6	1.16809e+07	8.47873e+06	7.27051e+07	1	1	4	261	29.2811	6.69775
189217919	protein PAT1 homolog 1 [Homo sapiens]	3.77	2	2	4	5.59602e+06	8.4785e+06	1.50501e+07	1	1	2	770	86.7956	6.66846
29789283	WD repeat-containing protein 75 [Homo sapiens]	1.33	1	1	2	5.08043e+06	8.46282e+06	0	1	1		830	94.4385	5.96045
13699824	kinesin-like protein KIF11 [Homo sapiens]	7.2	6	6	10	4.72399e+06	8.45558e+06	4.43015e+06	3	6	1	1056	119.085	5.64307
374081856	ras-related protein Rab-18 isoform 3 [Homo sapiens]	5.58	1	1	2	7.75971e+06	8.39351e+06	0	1	1		197	22.444	8.96826
163965364	nascent polypeptide-associated complex subunit alpha isoform b [Homo sapiens]	13.02	2	2	2	0	8.28399e+06	13834768		1	1	215	23.3697	4.56396
260166619	zinc phosphodiesterase ELAC protein 2 isoform 3 [Homo sapiens]	7.89	4	4	4	5.1455e+06	8.25936e+06	0	1	3		786	87.508	7.97217
162329583	cleavage and polyadenylation specificity factor subunit 6 [Homo sapiens]	2	1	1	1	0	8.2548e+06	0		1		551	59.1734	7.15186
170763506	general transcription factor 3C polypeptide 5 isoform 2 [Homo sapiens]	9.25	3	3	3	0	8.24616e+06	0		3		519	59.5331	6.90283
16753207	ubiquilin-2 [Homo sapiens]	4.17	1	2	4	8.66854e+06	8.21889e+06	1.03699e+07	1	2	1	624	65.6546	5.22412
16554604	28S ribosomal protein S23, mitochondrial [Homo sapiens]	10.53	2	2	2	0	8.20592e+06	0		2		190	21.7573	8.89502
255653002	glycogen phosphorylase, liver form isoform 2 [Homo sapiens]	15.99	12	12	15	6.14892e+06	8.20311e+06	4.085e+07	1	1	13	813	93.0751	7.29834
222418639	melanoma-associated antigen B2 [Homo sapiens]	7.21	2	2	4	4.03157e+06	8.20027e+06	3.77384e+06	1	2	1	319	35.2551	8.76318
379056369	borealin [Homo sapiens]	15.71	4	4	7	5.80115e+06	8.19498e+06	0	4	3		280	31.3038	9.86182
215599015	H/ACA ribonucleoprotein complex subunit 4 isoform 2 [Homo sapiens]	7.07	3	3	7	6.72553e+06	8.19117e+06	0	3	4		509	56.9965	9.46631
13129018	gamma-glutamylcyclotransferase isoform 1 [Homo sapiens]	10.11	2	2	4	9.29485e+06	8.19006e+06	1.99862e+07	2	1	1	188	20.9943	5.13525
11055992	retinoid-inducible serine carboxypeptidase precursor [Homo sapiens]	4.87	2	2	3	9.14817e+06	8.1872e+06	4.84203e+06	1	1	1	452	50.7977	5.80811
296040443	UDP-glucose 6-dehydrogenase isoform 2 [Homo sapiens]	25.53	9	9	14	9.793e+06	8.18317e+06	1.48634e+07	6	4	4	427	47.5723	5.92236
4759034	eukaryotic peptide chain release factor subunit 1 [Homo sapiens]	15.79	7	7	12	9.93391e+06	8.17424e+06	3.22178e+07	1	2	9	437	49.0002	5.70654
7549793	transducin beta-like protein 2 precursor [Homo sapiens]	2.91	1	1	2	6.07197e+06	8.1519e+06	0	1	1		447	49.7662	9.43701
259906024	apoptotic chromatin condensation inducer in the nucleus isoform 5 [Homo sapiens]	5.15	3	3	8	7.35829e+06	8.14085e+06	5.92446e+06	3	4	1	583	67.5255	7.59131
39725634	la-related protein 1 [Homo sapiens]	2.65	2	2	3	4.71252e+06	8.12718e+06	0	2	1		1019	116.393	9.08545
188497750	hexokinase-1 isoform HKI-td [Homo sapiens]	7.62	4	7	10	7.83551e+06	8.11815e+06	1.72816e+07	3	1	6	905	101.02	6.90283
149193319	G-rich sequence factor 1 isoform 2 [Homo sapiens]	10.06	2	2	4	4.32082e+06	8.11397e+06	1.92569e+06	2	1	1	318	36.5902	5.69385
27886582	39S ribosomal protein L39, mitochondrial isoform a [Homo sapiens]	3.25	1	1	1	0	8.08693e+06	0		1		338	38.6967	7.6499
164519146	transcriptional repressor p66-alpha [Homo sapiens]	9.16	4	5	8	4.00956e+06	8.08293e+06	3.62783e+06	2	5	1	633	68.0205	9.93506
50980309	U3 small nucleolar RNA-associated protein 15 homolog [Homo sapiens]	3.67	2	2	4	5.994e+06	8.05909e+06	0	2	2		518	58.3786	9.11475
4507955	transcriptional repressor protein YY1 [Homo sapiens]	11.59	4	4	8	6.97313e+06	8.04239e+06	9.58885e+06	2	4	2	414	44.6847	6.25244
21361565	ATP synthase subunit b, mitochondrial precursor [Homo sapiens]	7.81	2	2	3	1.01797e+07	8.02256e+06	0	2	1		256	28.8903	9.36377
167830477	lactadherin isoform b precursor [Homo sapiens]	3.88	1	1	1	0	8021617	0		1		335	37.4808	8.14795
7019415	protein transport protein Sec61 subunit alpha isoform 1 [Homo sapiens]	4.2	2	2	3	1.35024e+07	7.98335e+06	0	2	1		476	52.2305	8.06006
145580615	protein KRI1 homolog [Homo sapiens]	1.27	1	1	1	0	7.93918e+06	0		1		709	83.2008	5.17334
13129068	nucleolar complex protein 4 homolog [Homo sapiens]	5.23	2	2	4	1.17364e+07	7.90848e+06	0	2	2		516	58.4307	7.48877
151301215	protein Wiz [Homo sapiens]	1.13	1	1	2	4.89639e+06	7.88697e+06	0	1	1		794	85.3268	9.05615
224549005	splicing factor 45 [Homo sapiens]	10.97	4	4	8	1.4017e+07	7.87182e+06	16598274	3	3	2	401	44.9339	5.97314
50233814	zinc finger CCCH domain-containing protein 14 isoform 3 [Homo sapiens]	4.9	3	3	5	6.02851e+06	7.85264e+06	0	2	3		571	64.4612	8.14795
379317149	sorcin isoform D [Homo sapiens]	10.56	2	2	5	1.30941e+07	7831286	2.44933e+07	2	1	2	180	19.9937	5.63037
21361499	sentrin-specific protease 3 [Homo sapiens]	5.4	3	3	5	5.72858e+06	7.82301e+06	0	2	3		574	64.9687	8.55811
4758788	NADH dehydrogenase [ubiquinone] iron-sulfur protein 3, mitochondrial precursor [Homo sapiens]	21.21	4	4	6	1.27783e+07	7.80031e+06	1.09068e+07	1	4	1	264	30.2227	7.50342
190610012	zinc finger protein 24 [Homo sapiens]	2.72	1	1	2	7.39651e+06	7.78352e+06	0	1	1		368	42.1291	6.21436
6005824	SEC23-interacting protein [Homo sapiens]	5.9	5	5	6	8.48691e+06	7.78312e+06	0	2	4		1000	111.007	5.5415
29570791	casein kinase II subunit alpha isoform a [Homo sapiens]	6.65	2	3	7	3.32526e+06	7.77623e+06	4.70701e+06	2	4	1	391	45.1148	7.73779
5032093	neutral amino acid transporter B(0) isoform 1 [Homo sapiens]	2.03	1	1	2	9.71431e+06	7.75925e+06	0	1	1		541	56.5623	5.47803
39753959	BTB/POZ domain-containing protein KCTD9 [Homo sapiens]	21.59	6	6	11	1.4331e+07	7.75728e+06	1.07851e+07	5	4	2	389	42.5396	6.3667
33356550	G patch domain-containing protein 4 isoform 2 [Homo sapiens]	2.97	1	1	2	7.43015e+06	7.73985e+06	0	1	1		370	42.0293	9.30518
23111047	sorting nexin-5 [Homo sapiens]	13.86	5	5	8	8.85367e+06	7.73023e+06	9618278	4	3	1	404	46.7872	6.75635
40217812	protein TBRG4 isoform 1 [Homo sapiens]	11.09	5	5	14	6.24758e+06	7.71682e+06	3.10265e+07	3	2	9	631	70.6934	7.41553
299890871	dynactin subunit 1 isoform 5 [Homo sapiens]	7.61	8	8	17	6.05703e+06	7.69703e+06	1.35078e+07	5	4	8	1236	136.735	5.40186
109948279	galectin-7 [Homo sapiens]	8.82	1	1	5	2.48378e+07	7.67836e+06	1.32845e+07	2	2	1	136	15.0658	7.62061
20149598	mitochondrial dicarboxylate carrier isoform 2 [Homo sapiens]	5.57	2	2	4	8.71895e+06	7.62908e+06	0	2	2		287	31.2623	9.53955
38569394	elongator complex protein 1 [Homo sapiens]	2.4	3	3	6	3.53475e+06	7.59618e+06	4.80798e+06	2	3	1	1332	150.159	5.93506
189027129	2',5'-phosphodiesterase 12 [Homo sapiens]	1.64	1	1	3	8.45836e+06	7.57206e+06	1.36895e+07	1	1	1	609	67.3089	6.56592
208879470	eukaryotic translation elongation factor 1 epsilon-1 isoform 2 [Homo sapiens]	7.91	1	1	2	1.19676e+07	7.57026e+06	0	1	1		139	15.5382	8.33838
313851173	programmed cell death protein 2 isoform 4 [Homo sapiens]	3.86	1	1	1	0	7.56062e+06	0		1		311	35.2672	5.2876
14719402	ribosome biogenesis regulatory protein homolog [Homo sapiens]	9.86	3	3	6	1.15686e+07	7.55602e+06	0	3	3		365	41.1682	10.6968
149944548	neurobeachin-like protein 2 [Homo sapiens]	0.44	1	1	1	0	7.55527e+06	0		1		2754	302.326	6.37939
4505939	DNA-directed RNA polymerase II subunit RPB1 [Homo sapiens]	2.59	5	5	7	3.18658e+06	7.4909e+06	0	3	4		1970	217.069	7.37158
401709927	nitric oxide synthase-interacting protein [Homo sapiens]	4.98	1	1	3	5.69217e+06	7490036	8.16242e+06	1	1	1	301	33.151	8.82178
57634536	la-related protein 4B [Homo sapiens]	3.66	2	2	3	4.69523e+06	7.47656e+06	0	1	2		738	80.5026	6.91748
305855090	ras-related protein Rab-9A [Homo sapiens]	13.43	2	2	3	1.37609e+07	7.44424e+06	0	1	2		201	22.8232	5.46533
94557305	39S ribosomal protein L19, mitochondrial [Homo sapiens]	3.08	1	1	1	0	7416462	0		1		292	33.5136	9.49561
5453638	AT-rich interactive domain-containing protein 3B [Homo sapiens]	1.43	1	1	3	5.00468e+06	7.3876e+06	8.30325e+06	1	1	1	560	60.5288	7.51807
42741682	zinc finger Ran-binding domain-containing protein 2 isoform 2 [Homo sapiens]	3.13	1	1	1	0	7.38729e+06	0		1		320	36.2965	9.75928
221316570	cysteine and histidine-rich domain-containing protein 1 isoform b [Homo sapiens]	12.46	3	3	6	0	7.35013e+06	2.05059e+07		1	5	313	35.2636	7.76709
55769546	p21-activated protein kinase-interacting protein 1 [Homo sapiens]	7.65	3	3	4	4.58454e+06	7.33968e+06	0	2	2		392	43.9359	8.90967
24430132	WW domain-binding protein 2 [Homo sapiens]	3.83	1	1	3	5.68155e+06	7.33916e+06	1.17072e+07	1	1	1	261	28.0684	5.90967
332688220	catenin delta-1 isoform 3A [Homo sapiens]	3	3	3	3	0	7.30983e+06	0		3		832	92.6178	7.15186
147904340	WD repeat-containing protein 82 [Homo sapiens]	13.1	3	3	7	9.52974e+06	7.30475e+06	9.04208e+06	3	1	3	313	35.0565	7.69385
14702171	DNA-directed RNA polymerase II subunit RPB3 [Homo sapiens]	8.73	2	2	4	0	7.29652e+06	1.93859e+06		3	1	275	31.4217	4.91943
225545550	telomere length regulation protein TEL2 homolog [Homo sapiens]	0.96	1	1	1	0	7.28875e+06	0		1		837	91.6892	5.75732
5031977	nicotinamide phosphoribosyltransferase precursor [Homo sapiens]	26.88	9	9	18	4.08199e+06	7.27263e+06	5.8749e+07	2	3	13	491	55.4866	7.15186
39777604	rho guanine nucleotide exchange factor 1 isoform 3 [Homo sapiens]	3.98	3	3	4	0	7.23343e+06	3.89398e+06		2	2	879	98.7065	5.56689
13027602	DDRGK domain-containing protein 1 precursor [Homo sapiens]	10.19	2	2	3	6.19822e+06	7.20591e+06	0	2	1		314	35.5895	5.12256
14150015	DCN1-like protein 5 [Homo sapiens]	12.66	3	3	8	5.27527e+06	7.20232e+06	1.37733e+07	2	3	3	237	27.4906	5.57959
15811782	G patch domain and KOW motifs-containing protein [Homo sapiens]	4.2	2	2	3	8.99568e+06	7.19785e+06	0	2	1		476	52.1966	6.15088
7657427	origin recognition complex subunit 6 [Homo sapiens]	7.14	2	2	2	0	7.18643e+06	0		2		252	28.0887	8.66064
224593278	probable ATP-dependent RNA helicase DDX27 [Homo sapiens]	5.28	4	4	5	7.4345e+06	7.171e+06	0	2	3		796	89.7792	9.27588
21914927	lymphoid-specific helicase [Homo sapiens]	3.94	3	3	5	6458726	7.16892e+06	1.17885e+07	1	1	3	838	97.0122	7.92822
15553127	hexokinase-2 [Homo sapiens]	5.89	2	5	8	7.83551e+06	7.15682e+06	1.41847e+07	3	3	2	917	102.313	6.04932
4503987	gamma-glutamyl hydrolase precursor [Homo sapiens]	7.23	2	2	3	7.38937e+06	7.09296e+06	5499371	1	1	1	318	35.9412	7.10791
24308039	E3 UFM1-protein ligase 1 [Homo sapiens]	9.07	7	7	11	9.22432e+06	7.07326e+06	0	6	5		794	89.5398	6.78564
52632379	melanoma-associated antigen D1 isoform b [Homo sapiens]	4.5	2	3	3	0	7.07008e+06	0		3		778	86.1073	5.8335
197927454	protein DEK isoform 2 [Homo sapiens]	3.81	1	1	2	1.04489e+07	7.0615e+06	0	1	1		341	38.6807	8.14795
6912396	glyoxylate reductase/hydroxypyruvate reductase [Homo sapiens]	34.15	8	8	16	9.16083e+06	7.04254e+06	7.40378e+07	4	3	9	328	35.6457	7.38623
11968047	DNA-directed RNA polymerase I subunit RPA49 [Homo sapiens]	5.49	2	2	3	6.56776e+06	7.04188e+06	0	1	2		419	47.2304	8.93896
27777657	serpin A12 precursor [Homo sapiens]	6.76	3	3	7	5.87121e+06	7.03511e+06	8.95947e+06	4	1	2	414	47.145	9.29053
31881770	disintegrin and metalloproteinase domain-containing protein 30 preproprotein [Homo sapiens]	1.39	1	1	2	0	7.00295e+06	6.86907e+07		1	1	790	88.8817	7.60596
384871583	PCI domain-containing protein 2 isoform 3 [Homo sapiens]	5.54	2	2	5	5.61257e+06	6.98454e+06	0	2	2	1	397	45.7427	8.52881
4758896	peroxisomal membrane protein PEX14 [Homo sapiens]	3.18	1	1	2	6.95277e+06	6.97904e+06	0	1	1		377	41.2117	4.94482
170763479	MMS19 nucleotide excision repair protein homolog [Homo sapiens]	6.89	5	5	10	6.85454e+06	6.96734e+06	2.52633e+06	3	5	2	1030	113.217	6.354
205277378	olfactory receptor 51E1 [Homo sapiens]	8.49	1	1	1	0	6.96162e+06	0		1		318	35.3789	8.39697
414144878	casein kinase I isoform alpha isoform 3 [Homo sapiens]	9.23	3	3	6	4.43176e+06	6.95099e+06	3.79135e+06	2	3	1	325	37.5432	9.48096
312032348	RNA-binding protein 12 [Homo sapiens]	6.44	6	6	10	6.47856e+06	6.93871e+06	7.40503e+06	5	3	2	932	97.3334	8.63135
40807491	long-chain-fatty-acid--CoA ligase 1 [Homo sapiens]	2.72	2	2	2	0	6.92381e+06	0		2		698	77.8929	7.15186
260436922	suprabasin isoform 1 precursor [Homo sapiens]	28.14	10	10	34	5.78017e+06	6.89022e+06	1.38145e+07	9	11	14	590	60.5046	7.00537
188497630	CCR4-NOT transcription complex subunit 11 [Homo sapiens]	2.16	1	1	1	0	6.88716e+06	0		1		510	55.1803	6.40479
376319234	single-stranded DNA-binding protein 2 isoform 6 [Homo sapiens]	3.36	1	1	1	0	6.88158e+06	0		1		298	31.4578	7.92822
4758556	U4/U6 small nuclear ribonucleoprotein Prp3 [Homo sapiens]	3.66	3	3	5	7.21946e+06	6.87568e+06	0	3	2		683	77.4809	9.49561
344925845	REST corepressor 1 [Homo sapiens]	2.06	1	1	1	0	6.87476e+06	0		1		485	53.2946	7.03467
53828918	geranylgeranyl transferase type-2 subunit alpha [Homo sapiens]	4.59	3	3	4	6.90402e+06	6.86911e+06	0	3	1		567	65.0305	5.66846
14149680	extended synaptotagmin-1 isoform 2 [Homo sapiens]	4.35	4	4	5	5.89989e+06	6.85482e+06	0	3	2		1104	122.78	5.8335
32483377	thioredoxin-dependent peroxide reductase, mitochondrial isoform b [Homo sapiens]	15.55	3	3	5	6.22653e+06	6.85221e+06	1.69786e+07	2	1	2	238	25.8223	7.45947
17402904	exosome complex component MTR3 [Homo sapiens]	5.88	1	1	3	2.96926e+06	6.81429e+06	0	1	1	1	272	28.2177	6.27783
7657581	calcium-binding mitochondrial carrier protein Aralar2 isoform 2 [Homo sapiens]	14.67	7	7	8	5.3868e+06	6.79671e+06	0	4	4		675	74.1286	8.6167
33946291	lysophosphatidylcholine acyltransferase 1 [Homo sapiens]	4.12	2	2	2	3.1969e+06	6.78364e+06	0	1	1		534	59.1134	6.02393
18677735	protein PRRC1 [Homo sapiens]	7.64	3	3	4	6.62818e+06	6.782e+06	0	2	2		445	46.6718	5.8335
51873031	nicalin precursor [Homo sapiens]	6.93	4	4	6	8.546e+06	6.74902e+06	0	3	3		563	62.9346	6.88818
34101288	cleavage and polyadenylation specificity factor subunit 2 [Homo sapiens]	6.14	4	4	6	4.69634e+06	6.7475e+06	0	3	3		782	88.4307	5.10986
332000017	5'-AMP-activated protein kinase subunit gamma-1 isoform 4 [Homo sapiens]	13.38	3	3	3	0	6.73984e+06	9.80264e+06		2	1	299	34.0623	8.45557
14269586	28S ribosomal protein S26, mitochondrial [Homo sapiens]	4.39	1	1	1	0	6.73217e+06	0		1		205	24.1969	10.3892
28373194	proteasomal ubiquitin receptor ADRM1 precursor [Homo sapiens]	6.14	2	2	4	6.36415e+06	6.69071e+06	4.1719e+07	1	2	1	407	42.1268	5.07178
46411168	muscleblind-like protein 1 isoform d [Homo sapiens]	7.28	2	2	4	4.65677e+06	6685687	0	3	1		302	33.0283	8.82178
24307969	cytoplasmic FMR1-interacting protein 1 isoform a [Homo sapiens]	2.87	3	3	3	2.67498e+06	6.66124e+06	0	1	2		1253	145.089	6.90283
158937236	puromycin-sensitive aminopeptidase [Homo sapiens]	14.04	10	10	16	7.46723e+06	6.6441e+06	2.71443e+07	2	2	12	919	103.211	5.71924
5453974	serine/threonine-protein kinase N2 [Homo sapiens]	3.15	3	3	3	0	6.62773e+06	5.35478e+06		1	2	984	111.964	6.30322
8922328	pre-mRNA-splicing factor RBM22 [Homo sapiens]	5	2	2	4	4.69641e+06	6.6203e+06	0	2	2		420	46.8654	8.54346
21359854	geranylgeranyl transferase type-2 subunit beta [Homo sapiens]	3.32	1	1	4	5.37415e+06	6.6104e+06	0	2	2		331	36.9003	5.03369
171906582	coiled-coil domain-containing protein 47 precursor [Homo sapiens]	11.18	4	4	6	9.11449e+06	6.59228e+06	0	3	3		483	55.8383	4.86865
4506201	proteasome subunit beta type-5 isoform 1 [Homo sapiens]	14.83	3	3	4	6.67864e+06	6586400	5.48678e+06	1	2	1	263	28.4622	6.91748
7657269	sister chromatid cohesion protein PDS5 homolog B [Homo sapiens]	1.11	1	1	1	0	6.52842e+06	0		1		1447	164.563	8.47021
14327896	G2/mitotic-specific cyclin-B1 [Homo sapiens]	2.54	1	1	1	0	6.51963e+06	0		1		433	48.3061	7.47412
125656165	THO complex subunit 2 [Homo sapiens]	0.94	1	1	2	5.03453e+06	6.50877e+06	0	1	1		1593	182.659	8.44092
21218438	transcriptional repressor p66-beta [Homo sapiens]	8.26	2	3	5	2.1113e+06	6.50761e+06	3.62783e+06	1	3	1	593	65.22	9.70068
302699211	pogo transposable element with ZNF domain isoform 3 [Homo sapiens]	2.36	3	3	4	5.43689e+06	6.50314e+06	0	1	3		1315	145.203	7.18115
127139033	NADPH--cytochrome P450 reductase [Homo sapiens]	5.15	4	4	4	5.48509e+06	6.49222e+06	0	2	2		680	76.9994	5.57959
187960109	RNA-binding protein 28 isoform 1 [Homo sapiens]	5.27	5	5	6	9.4743e+06	6477586	0	2	4		759	85.6847	9.21729
188497756	ubiquitin-associated protein 2-like isoform b [Homo sapiens]	4.88	4	4	6	0	6.46726e+06	7.69446e+06	1	3	2	983	103.867	6.97607
380692328	probable ATP-dependent RNA helicase DDX56 isoform 2 [Homo sapiens]	4.14	2	2	2	0	6.46028e+06	0		2		507	57.2387	9.21729
9910382	mitochondrial import receptor subunit TOM22 homolog [Homo sapiens]	22.54	2	2	3	1.28474e+07	6445518	0	2	1		142	15.5118	4.33545
212286172	DNA-directed RNA polymerase I subunit RPA2 isoform 2 [Homo sapiens]	0.74	1	1	1	0	6.42545e+06	0		1		1079	121.908	7.63525
300388142	transcriptional repressor CTCF isoform 2 [Homo sapiens]	2.01	1	1	2	4.45683e+06	6.39814e+06	0	1	1		399	45.9683	8.42627
371121601	N-alpha-acetyltransferase 10 isoform 2 [Homo sapiens]	4.09	1	1	2	3.71609e+06	6.36666e+06	0	1	1		220	24.768	5.51611
31415882	exosome complex component RRP43 [Homo sapiens]	10.14	2	2	3	4.77656e+06	6.36561e+06	0	1	2		276	30.0203	5.30029
4507149	superoxide dismutase [Cu-Zn] [Homo sapiens]	7.79	1	1	5	8.18424e+06	6.36291e+06	4.82106e+06	2	2	1	154	15.9259	6.12549
19923855	synapse-associated protein 1 [Homo sapiens]	10.51	3	3	5	1.51173e+07	6.35404e+06	1.08372e+07	2	1	2	352	39.9089	4.52588
167466175	cell division cycle protein 27 homolog isoform 2 [Homo sapiens]	2.43	2	2	2	1.4664e+06	6.35016e+06	0	1	1		824	91.8093	7.02002
22547134	39S ribosomal protein L37, mitochondrial [Homo sapiens]	3.78	1	1	3	1.70944e+06	6.34661e+06	9.68373e+06	1	1	1	423	48.0871	8.5874
4557237	acetyl-CoA acetyltransferase, mitochondrial precursor [Homo sapiens]	48.01	17	17	30	6.84334e+06	6.34531e+06	1.93876e+08	3	3	24	427	45.1706	8.85107
5453990	proteasome activator complex subunit 1 isoform 1 [Homo sapiens]	26.1	6	6	9	2.18474e+07	6.31628e+06	1.44224e+07	4	1	4	249	28.705	6.02393
296011003	abl interactor 1 isoform l [Homo sapiens]	2.74	1	1	1	0	6.29632e+06	0		1		329	35.8976	5.05908
21361633	leucine-rich repeat-containing protein 40 [Homo sapiens]	23.92	12	12	16	6.86186e+06	6.28278e+06	4.43514e+07	1	2	13	602	68.2071	6.43018
22538465	proteasome subunit beta type-3 [Homo sapiens]	15.61	2	2	3	0	6.27644e+06	0		3		205	22.9335	6.55127
47604944	SCY1-like protein 2 [Homo sapiens]	4.41	3	3	7	2808805	6.27102e+06	8.92669e+06	2	2	3	929	103.642	8.22119
118498368	kinectin isoform c [Homo sapiens]	2.46	2	2	2	3.23934e+06	6.23887e+06	0	1	1		1300	149.519	5.70654
47157328	PDZ and LIM domain protein 7 isoform 4 [Homo sapiens]	5.41	1	1	1	0	6235307	0		1		222	24.3976	9.74463
21264575	AT-rich interactive domain-containing protein 1A isoform b [Homo sapiens]	1.26	2	2	2	2.94042e+06	6.23377e+06	0	1	1		2068	218.197	6.52197
299758464	TBC1 domain family member 15 isoform 3 [Homo sapiens]	2.97	2	2	3	4.22919e+06	6.21889e+06	0	1	2		674	77.3455	5.38916
13569843	nucleolar protein 7 [Homo sapiens]	12.84	2	2	3	7.69615e+06	6.2155e+06	0	2	1		257	29.4085	9.67139
94721252	vesicle-associated membrane protein-associated protein A isoform 2 [Homo sapiens]	24.9	4	4	7	1.07291e+07	6.20137e+06	1.73786e+06	3	3	1	249	27.8752	8.6167
169636418	39S ribosomal protein L38, mitochondrial [Homo sapiens]	1.84	1	1	1	0	6.17549e+06	0		1		380	44.5684	7.53271
347800665	UV excision repair protein RAD23 homolog B isoform 3 [Homo sapiens]	3.86	1	1	3	7.21449e+06	6.17408e+06	8.68177e+06	1	1	1	337	34.9832	4.67822
166795268	retinol dehydrogenase 11 isoform 1 precursor [Homo sapiens]	17.3	4	4	5	1.08264e+07	6.16397e+06	0	3	2		318	35.3634	8.82178
73808090	zinc finger protein 207 isoform b [Homo sapiens]	2.81	1	1	1	0	6.09527e+06	0		1		463	49.6597	9.1001
15529984	armadillo repeat-containing protein 6 isoform 2 [Homo sapiens]	8.61	4	4	4	6.80029e+06	6089246	1.8997e+07	1	1	2	476	51.5152	6.04932
13129104	coiled-coil domain-containing protein 86 [Homo sapiens]	5.56	2	2	3	7.80189e+06	6.08796e+06	0	1	2		360	40.2113	10.3306
13775200	splicing factor 3B subunit 5 [Homo sapiens]	25.58	2	2	3	1.46987e+07	6.05127e+06	0	2	1		86	10.1288	6.354
5803149	transmembrane emp24 domain-containing protein 2 precursor [Homo sapiens]	5.97	1	1	2	1.76684e+07	6.02653e+06	0	1	1		201	22.7464	5.17334
52630440	peptidyl-prolyl cis-trans isomerase FKBP8 [Homo sapiens]	1.94	1	1	2	5.27536e+06	6.02043e+06	0	1	1		413	44.6207	4.84326
116235444	protein SAAL1 [Homo sapiens]	3.8	2	2	3	6.79697e+06	5.97904e+06	0	2	1		474	53.5237	4.50049
212549738	anaphase-promoting complex subunit 7 isoform b [Homo sapiens]	8.38	4	4	7	2.62761e+06	5.97289e+06	2.1634e+06	1	5	1	537	59.9641	8.41162
282165814	transmembrane emp24 domain-containing protein 5 isoform 1 precursor [Homo sapiens]	13.97	3	3	5	8.26257e+06	5.95063e+06	0	3	2		229	25.9882	4.84326
24307899	GTPase Era, mitochondrial [Homo sapiens]	5.26	2	2	3	0	5.94864e+06	8.25364e+06		1	2	437	48.3195	8.83643
42476022	tetratricopeptide repeat protein 27 isoform 1 [Homo sapiens]	4.86	4	4	5	2.76533e+06	5.9368e+06	0	2	3		843	96.5712	5.59229
39995084	integrator complex subunit 3 [Homo sapiens]	2.69	1	1	2	2.10138e+06	5.92186e+06	0	1	1		1042	117.937	5.79541
190014586	PC4 and SFRS1-interacting protein isoform 1 [Homo sapiens]	5.11	1	1	2	9.08174e+06	5.89804e+06	0	1	1		333	37.7022	9.17334
6005721	erlin-2 isoform 1 [Homo sapiens]	12.39	3	3	5	8.81297e+06	5.88981e+06	0	3	2		339	37.8155	5.61768
157426877	RNA 3'-terminal phosphate cyclase-like protein [Homo sapiens]	2.14	1	1	2	0	5.84649e+06	5.14794e+06		1	1	373	40.8166	9.26123
118344456	U3 small nucleolar RNA-associated protein 18 homolog [Homo sapiens]	9.89	4	4	6	7.23407e+06	5.84276e+06	0	3	3		556	61.9644	8.76318
359465572	biliverdin reductase A precursor [Homo sapiens]	6.08	2	2	3	5.5642e+06	5.82863e+06	1.48587e+07	1	1	1	296	33.4073	6.44287
311893365	calpain-1 catalytic subunit [Homo sapiens]	10.92	6	6	8	6.27253e+06	5.81928e+06	17927302	3	1	4	714	81.8382	5.66846
20070260	negative elongation factor B [Homo sapiens]	5.69	3	3	6	4.71897e+06	5.79898e+06	1.0796e+07	2	3	1	580	65.6554	6.12549
4503351	DNA (cytosine-5)-methyltransferase 1 isoform b [Homo sapiens]	1.55	2	2	4	4.14855e+06	5788887	0	2	2		1616	183.05	7.75244
27477041	AP-2 complex subunit alpha-2 isoform 2 [Homo sapiens]	2.88	2	2	3	3.81265e+06	5.7767e+06	0	1	2		939	103.895	6.96143
5174613	nucleosome assembly protein 1-like 4 [Homo sapiens]	2.67	1	1	3	2.62011e+06	5.77194e+06	4.32525e+06	1	1	1	375	42.7969	4.69092
449083351	protein transport protein Sec16A isoform 2 [Homo sapiens]	1.29	3	3	3	0	5.73555e+06	0		3		2334	249.328	5.84619
38202214	protein transport protein Sec23A [Homo sapiens]	4.97	3	3	6	3.82773e+06	5.71279e+06	0	3	3		765	86.1053	7.07861
58761500	obg-like ATPase 1 isoform 1 [Homo sapiens]	6.57	2	2	4	7.22218e+06	5.70884e+06	6.13949e+06	2	1	1	396	44.7153	7.81104
121114302	cullin-4B isoform 2 [Homo sapiens]	15.31	13	13	20	3.52146e+06	5.69337e+06	2.39987e+07	3	4	13	895	102.235	7.94287
47174864	exosome complex component RRP46 [Homo sapiens]	4.26	1	1	2	6210673	5.68869e+06	0	1	1		235	25.2329	7.59131
7706318	dehydrogenase/reductase SDR family member 7 precursor [Homo sapiens]	5.6	2	2	3	1.27072e+07	5.68391e+06	0	1	2		339	38.2741	8.32373
291327466	mRNA-decapping enzyme 1A [Homo sapiens]	2.06	1	1	1	0	5.66562e+06	0		1		582	63.2392	6.25244
7661936	scaffold attachment factor B2 [Homo sapiens]	1.26	1	1	1	0	5.64208e+06	0		1		953	107.408	6.16357
375298720	gamma-tubulin complex component 2 isoform 3 [Homo sapiens]	1.68	1	1	1	0	5.63403e+06	0		1		772	88.0343	6.75635
91807125	protein FAM3C precursor [Homo sapiens]	5.29	1	1	2	8.51658e+06	5.62712e+06	0	1	1		227	24.6646	8.29443
44890068	zinc finger MYM-type protein 4 [Homo sapiens]	0.78	1	1	1	0	5.61851e+06	0		1		1548	172.677	6.84424
142976729	estradiol 17-beta-dehydrogenase 11 precursor [Homo sapiens]	2.67	1	1	2	5858226	5.61498e+06	0	1	1		300	32.9147	9.0708
14670392	tyrosine-protein kinase BAZ1B [Homo sapiens]	0.61	1	1	1	0	5.60939e+06	0		1		1483	170.796	8.48486
11545863	methylcrotonoyl-CoA carboxylase beta chain, mitochondrial [Homo sapiens]	4.8	2	2	4	7.71496e+06	5.59263e+06	4.18551e+06	2	1	1	563	61.2944	7.6792
74027251	E3 ubiquitin-protein ligase TRIM33 isoform beta [Homo sapiens]	3.24	3	3	3	0	5.5773e+06	0		3		1110	120.465	6.66846
87162455	clustered mitochondria protein homolog [Homo sapiens]	3.06	4	4	7	4.30378e+06	5.54997e+06	4501576	2	3	2	1309	146.577	6.12549
40807366	tRNA-dihydrouridine(16/17) synthase [NAD(P)(+)]-like [Homo sapiens]	5.07	2	2	6	5.00517e+06	5.54479e+06	0	3	3		473	53.1961	8.29443
197276600	microtubule-associated protein 4 isoform 4 [Homo sapiens]	3.79	3	3	5	0	5.52524e+06	3.61145e+06		3	2	1135	119.884	6.22705
215983058	magnesium transporter protein 1 [Homo sapiens]	4.9	2	2	3	4.72439e+06	5.51587e+06	0	2	1		367	41.5043	9.93506
300796323	retinoblastoma-binding protein 5 isoform 2 [Homo sapiens]	1.8	1	1	1	0	5.50137e+06	0		1		500	55.0374	4.95752
15529978	zinc finger protein 622 [Homo sapiens]	8.39	3	3	3	4.60256e+06	5.49925e+06	0	2	1		477	54.2374	6.15088
312922356	torsin-1A-interacting protein 2 isoform b [Homo sapiens]	3.19	1	1	2	4.52508e+06	5.49535e+06	0	1	1		470	51.2322	4.95752
114842410	zinc finger CCCH domain-containing protein 11A [Homo sapiens]	1.36	1	1	2	1563523	5.49043e+06	0	1	1		810	89.076	8.36768
21361091	ubiquitin carboxyl-terminal hydrolase isozyme L1 [Homo sapiens]	3.59	1	1	1	0	5.4857e+06	0		1		223	24.8085	5.47803
18644728	nucleolar protein 6 alpha isoform [Homo sapiens]	3.23	3	3	3	0	5.46742e+06	0		3		1146	127.513	7.63525
194097392	Golgin subfamily A member 2 [Homo sapiens]	4.69	4	4	5	1.49762e+06	5.45598e+06	0	1	4		1002	113.017	5.021
38373690	COP9 signalosome complex subunit 4 isoform 1 [Homo sapiens]	7.64	3	3	5	5.86767e+06	5.44466e+06	1.67801e+07	2	1	2	406	46.2397	5.8335
47825361	F-box only protein 50 [Homo sapiens]	15.27	4	4	10	1.38874e+07	5.44155e+06	8.29006e+06	5	3	2	275	30.8279	6.62451
38679974	acetyl-CoA carboxylase 1 isoform 4 [Homo sapiens]	1.32	3	3	5	2.82189e+06	5.43985e+06	0	1	4		2268	257.075	6.60986
7305303	nck-associated protein 1 isoform 1 [Homo sapiens]	2.93	3	3	4	7.67538e+06	5.43464e+06	0	2	2		1128	128.707	6.62451
224809329	peptidyl-prolyl cis-trans isomerase FKBP5 isoform 1 [Homo sapiens]	2.19	1	1	3	3.21278e+06	5.43077e+06	0	1	2		457	51.1796	5.89697
8922886	ATP-dependent RNA helicase DDX19A [Homo sapiens]	23.01	9	9	17	8.06164e+06	5.42136e+06	5.11504e+07	4	2	11	478	53.9408	6.58057
225007652	ribonucleases P/MRP protein subunit POP1 [Homo sapiens]	2.73	2	2	2	0	5.39887e+06	0		2		1024	114.636	9.21729
19923790	rab3 GTPase-activating protein non-catalytic subunit [Homo sapiens]	1.01	1	1	3	1.96802e+06	5.39141e+06	0	1	2		1393	155.886	5.61768
4758796	developmentally-regulated GTP-binding protein 1 [Homo sapiens]	7.36	3	3	3	3.68632e+06	5.38999e+06	0	2	1		367	40.5168	8.89502
33356174	pinin [Homo sapiens]	7.39	5	5	9	7.93999e+06	5.38779e+06	6.82575e+06	5	3	1	717	81.565	7.13721
118402596	cell division cycle protein 23 homolog [Homo sapiens]	1.68	1	1	2	1.7777e+06	5.38036e+06	0	1	1		597	68.79	7.02002
109809741	la-related protein 7 isoform 1 [Homo sapiens]	1.72	1	1	1	0	5.36069e+06	0		1		582	66.8574	9.5542
402794208	poly(U)-binding-splicing factor PUF60 isoform h [Homo sapiens]	10.02	4	4	5	4.71018e+06	5.34856e+06	0	2	3		499	53.9907	5.32568
17978466	cyclin-T1 isoform a [Homo sapiens]	2.2	1	1	1	0	5.30786e+06	0		1		726	80.6345	8.77783
4507947	tyrosine--tRNA ligase, cytoplasmic [Homo sapiens]	35.61	17	17	25	8.61765e+06	5.28732e+06	7.13505e+07	3	3	19	528	59.1061	7.04932
296434277	G-protein coupled receptor-associated sorting protein 2 [Homo sapiens]	1.55	1	1	1	0	5.27036e+06	0		1		838	93.715	5.0083
300863096	cyclin-dependent kinase inhibitor 2A isoform p14ARF [Homo sapiens]	6.06	1	1	1	0	5.24337e+06	0		1		132	13.8946	12.4106
5454024	ribonuclease P protein subunit p30 isoform b [Homo sapiens]	21.64	4	4	4	0	5.24232e+06	1.98753e+07		1	3	268	29.3027	8.90967
28178825	isocitrate dehydrogenase [NADP] cytoplasmic [Homo sapiens]	43	12	14	25	1.13273e+07	5.23498e+06	4.08115e+07	5	1	19	414	46.6295	7.00537
304555614	BRCA1-associated ATM activator 1 [Homo sapiens]	3.65	3	3	5	3.2873e+06	5.22642e+06	0	2	3		821	88.0629	5.2749
27262630	nuclear autoantigenic sperm protein isoform 3 [Homo sapiens]	10.02	3	3	4	5.97529e+06	5.21233e+06	3.36912e+06	2	1	1	449	48.7746	4.39893
13994259	28S ribosomal protein S5, mitochondrial [Homo sapiens]	4.65	2	2	2	0	5.21071e+06	0		2		430	47.9761	9.92041
5803165	protein transport protein Sec61 subunit beta [Homo sapiens]	21.88	2	2	3	1.13858e+07	5.20583e+06	0	2	1		96	9.9681	11.561
7661952	squamous cell carcinoma antigen recognized by T-cells 3 [Homo sapiens]	3.43	3	3	3	1.25846e+07	5.1957e+06	0	1	2		963	109.865	5.56689
4759264	COP9 signalosome complex subunit 2 isoform 1 [Homo sapiens]	13.77	6	6	8	8.50692e+06	5.18772e+06	1.09982e+07	3	2	3	443	51.5641	5.52881
85067505	CCR4-NOT transcription complex subunit 7 isoform 2 [Homo sapiens]	4.1	1	1	2	4455082	5.17134e+06	0	1	1		244	28.21	4.91943
5453740	myosin regulatory light chain 12A [Homo sapiens]	33.92	5	5	6	1.76184e+07	5.16215e+06	0	5	1		171	19.7815	4.80518
109148542	alanine--tRNA ligase, cytoplasmic [Homo sapiens]	9.19	6	6	7	3.59122e+06	5.14047e+06	1.61259e+07	1	1	5	968	106.743	5.52881
41327771	probable ATP-dependent RNA helicase DDX23 [Homo sapiens]	3.41	2	2	3	1.63893e+06	5.13827e+06	0	1	2		820	95.5239	9.5542
190194355	protein CIP2A [Homo sapiens]	1.88	2	2	2	0	5.13664e+06	0		2		905	102.121	6.22705
118601081	heterogeneous nuclear ribonucleoprotein U-like protein 2 [Homo sapiens]	2.81	2	2	2	2.74212e+07	5.12226e+06	0	1	1		747	85.0522	4.90674
8922301	WD repeat-containing protein 70 [Homo sapiens]	1.53	1	1	1	0	5.08336e+06	0		1		654	73.155	6.32861
310110345	PREDICTED: adenylate kinase isoenzyme 4, mitochondrial-like [Homo sapiens]	34.08	7	7	12	1.03286e+07	5.08137e+06	3.92122e+07	1	2	9	223	25.2522	8.39697
21071032	probable ATP-dependent RNA helicase DDX41 [Homo sapiens]	5.63	3	3	4	0	5.07216e+06	0		4		622	69.793	6.84424
4557809	ornithine aminotransferase, mitochondrial isoform 1 precursor [Homo sapiens]	57.63	17	18	34	3.86623e+06	5.06932e+06	2.85769e+08	1	1	32	439	48.5042	7.03467
101943240	general transcription factor 3C polypeptide 1 [Homo sapiens]	1.38	3	3	4	3.21296e+06	5.04373e+06	716710	1	2	1	2109	238.725	7.29834
260656005	NADH dehydrogenase [ubiquinone] flavoprotein 1, mitochondrial isoform 2 precursor [Homo sapiens]	11.21	5	5	8	4.93554e+06	5.03865e+06	1.51972e+07	2	2	4	455	49.8363	8.20654
68160937	E3 ubiquitin/ISG15 ligase TRIM25 [Homo sapiens]	1.75	1	1	1	0	5.03641e+06	0		1		630	70.9277	8.08936
8922322	putative methyltransferase NSUN5 isoform 2 [Homo sapiens]	7.23	3	3	5	2.66674e+06	4.99468e+06	0	2	3		429	46.6623	8.6167
359718934	GDP-mannose 4,6 dehydratase isoform 2 [Homo sapiens]	6.14	2	2	3	2.14137e+06	4.98267e+06	4.79614e+06	1	1	1	342	39.0288	7.07861
401709935	IST1 homolog isoform d [Homo sapiens]	12.54	4	4	5	3.84705e+06	4.97882e+06	18849978	1	2	2	335	36.599	5.43994
295424842	signal recognition particle receptor subunit alpha isoform 2 [Homo sapiens]	3.61	2	2	4	2.93216e+06	4.95325e+06	2.63088e+06	1	2	1	610	66.5166	9.0415
62955803	nucleoporin NUP188 homolog [Homo sapiens]	1.72	3	3	4	4.90542e+06	4.93916e+06	0	1	3		1749	195.917	6.72705
222136641	serine/threonine-protein kinase Nek9 [Homo sapiens]	1.02	1	1	2	7.32557e+06	4.93788e+06	0	1	1		979	107.1	5.74463
296939604	serine/threonine-protein kinase WNK1 isoform 2 [Homo sapiens]	0.56	1	1	1	0	4.88088e+06	0		1		2134	225.365	6.44287
193794853	protein POF1B [Homo sapiens]	7.13	4	4	7	9.02365e+06	4.87747e+06	7264503	4	1	2	589	68.0224	6.31592
349732206	U4/U6 small nuclear ribonucleoprotein Prp4 isoform 2 [Homo sapiens]	3.65	2	2	2	1.12244e+07	4.87691e+06	0	1	1		521	58.2843	7.41553
223555963	HBS1-like protein isoform 2 [Homo sapiens]	3.58	2	2	4	2.06763e+06	4.87083e+06	0	1	2	1	642	70.5804	7.1665
372266148	kinesin-like protein KIF22 isoform 2 [Homo sapiens]	2.35	1	1	1	0	4.85258e+06	0		1		597	66.266	8.90967
345441817	kinesin-like protein KIF2A isoform 3 [Homo sapiens]	3.94	3	3	4	2.04711e+06	4.84647e+06	0	1	3		686	77.7004	6.58057
164607124	Fanconi anemia group I protein isoform 1 [Homo sapiens]	2.26	3	3	5	3.34825e+06	4.84513e+06	3.33964e+06	1	2	2	1328	149.229	6.7417
50428925	tubulin-folding cofactor B [Homo sapiens]	4.51	1	1	2	3.90505e+06	4.79729e+06	0	1	1		244	27.3085	5.14795
111038133	neuroguidin isoform 2 [Homo sapiens]	7.72	2	2	4	4.55918e+06	4.78469e+06	0	2	2		311	35.2286	9.33447
197304710	uncharacterized protein C7orf50 [Homo sapiens]	6.19	1	1	2	2.91165e+06	4.76636e+06	0	1	1		194	22.0698	9.64209
4503421	dual specificity protein phosphatase 9 [Homo sapiens]	25.26	6	6	8	0	4.76625e+06	1.86185e+07		2	6	384	41.8413	6.11279
109240550	paraspeckle component 1 [Homo sapiens]	9.18	3	3	3	7.09367e+06	4.75362e+06	7.84746e+06	1	1	1	523	58.7062	6.66846
24308073	tyrosine-protein phosphatase non-receptor type 23 [Homo sapiens]	0.61	1	1	1	0	4735303	0		1		1636	178.861	6.91748
109633028	serine/threonine-protein kinase MST4 isoform 2 [Homo sapiens]	18.29	5	5	7	8.94339e+06	4.69525e+06	2.29163e+07	2	1	4	339	37.7462	6.0874
22202629	apoptosis-inducing factor 1, mitochondrial isoform 2 precursor [Homo sapiens]	4.43	3	3	5	6.96946e+06	4.69346e+06	1.17118e+07	3	1	1	609	66.2536	8.93896
503774366	CDK5 regulatory subunit-associated protein 3 isoform e [Homo sapiens]	10.32	3	3	5	7.95509e+06	4.69115e+06	3.13692e+06	3	1	1	281	31.181	4.51318
374671789	single-stranded DNA-binding protein, mitochondrial precursor [Homo sapiens]	6.08	1	1	2	13144047	4.69094e+06	0	1	1		148	17.249	9.59814
56788356	tuftelin-interacting protein 11 [Homo sapiens]	4.78	2	2	2	0	4.67679e+06	0		2		837	96.7584	5.66846
31657094	actin-binding protein anillin [Homo sapiens]	0.71	1	1	1	0	4.67017e+06	0		1		1124	124.122	8.07471
22202624	maleylacetoacetate isomerase isoform 1 [Homo sapiens]	15.28	2	2	2	0	4.65102e+06	0		2		216	24.0986	7.7085
5031579	A-kinase anchor protein 8 [Homo sapiens]	3.32	2	2	2	4.82202e+06	4.64981e+06	0	1	1		692	76.0611	5.14795
27597090	transcription elongation factor SPT6 [Homo sapiens]	1.74	3	3	4	5.55172e+06	4.63801e+06	5.10749e+06	1	2	1	1726	198.949	4.90674
4504193	transcription initiation factor IIB [Homo sapiens]	3.48	1	1	2	0	4.63655e+06	0		1	1	316	34.8106	8.35303
16445421	secretory carrier-associated membrane protein 3 isoform 2 [Homo sapiens]	9.03	2	2	3	6.07779e+06	4.60542e+06	0	1	2		321	35.1788	7.92822
229892270	DDB1- and CUL4-associated factor 13 [Homo sapiens]	1.68	1	1	2	3.86876e+06	4579763	0	1	1		597	67.5081	9.29053
167830436	probable ATP-dependent RNA helicase DHX36 isoform 2 [Homo sapiens]	1.01	1	1	2	1.99817e+06	4.5577e+06	0	1	1		994	113.082	7.66455
119220605	ubiquitin carboxyl-terminal hydrolase 10 isoform 2 [Homo sapiens]	3.76	3	3	3	3.1835e+06	4.55214e+06	0	1	2		798	87.0798	5.31299
4506133	phosphoribosyl pyrophosphate synthase-associated protein 2 isoform 1 [Homo sapiens]	36.59	8	10	15	2.89931e+06	4541455	4.33562e+07	2	1	12	369	40.8994	7.44482
51317384	nucleoporin GLE1 isoform 1 [Homo sapiens]	2.15	1	1	1	0	4.53027e+06	0		1		698	79.7856	7.43018
132626688	mediator of DNA damage checkpoint protein 1 [Homo sapiens]	1.15	2	2	2	8.44678e+06	4.52176e+06	0	1	1		2089	226.529	5.46533
380714663	cullin-3 isoform 2 [Homo sapiens]	2.42	2	2	2	0	4.51914e+06	0		2		702	81.0415	8.51416
21361657	protein disulfide-isomerase A3 precursor [Homo sapiens]	5.74	3	3	5	1.10431e+07	4.51422e+06	5.07755e+06	3	1	1	505	56.7468	6.354
6598323	rab GDP dissociation inhibitor beta isoform 1 [Homo sapiens]	10.56	4	4	5	0	4.50497e+06	1.44275e+07		2	3	445	50.6309	6.46826
68800350	interleukin-1 receptor-associated kinase 1 isoform 3 [Homo sapiens]	1.42	1	1	1	0	4.50267e+06	0		1		633	67.9792	6.43018
225903430	mannosyl-oligosaccharide glucosidase isoform 2 [Homo sapiens]	5.34	3	3	4	7.84261e+06	4.50241e+06	0	2	2		731	80.6526	7.10791
190014578	phosphatidylinositide phosphatase SAC1 [Homo sapiens]	3.07	2	2	2	0	4.49148e+06	0	1	1		587	66.924	7.12256
4503549	neutrophil elastase preproprotein [Homo sapiens]	3.75	1	1	1	0	4.48904e+06	0		1		267	28.4998	9.34912
114796642	regulator of chromosome condensation isoform c [Homo sapiens]	21.38	7	7	10	0	4.47751e+06	5.51399e+07		2	8	421	44.9406	7.51807
11761621	mannose-1-phosphate guanyltransferase beta isoform 2 [Homo sapiens]	3.06	1	1	1	0	4476459	0		1		360	39.8366	6.78564
255652953	zinc finger CCCH domain-containing protein 18 [Homo sapiens]	2.2	2	2	2	0	4.46913e+06	0		2		953	106.316	8.32373
238859557	MHC class II regulatory factor RFX1 [Homo sapiens]	3.47	3	3	3	3.09378e+06	4.4372e+06	0	1	2		979	104.693	6.29053
89179321	protein unc-45 homolog A isoform 3 [Homo sapiens]	6.14	5	5	7	7.59924e+06	4.42482e+06	1.04602e+07	2	2	3	929	101.611	6.06201
154759257	ATP-dependent RNA helicase DDX51 [Homo sapiens]	1.2	1	1	1	0	4412621	0		1		666	72.4126	8.1626
260064009	ubiquitin carboxyl-terminal hydrolase 24 [Homo sapiens]	1.15	2	2	2	3.16292e+06	4.38331e+06	0	1	1		2620	294.178	6.13818
56550086	WD repeat and HMG-box DNA-binding protein 1 isoform 2 [Homo sapiens]	1.19	1	1	1	0	4.38201e+06	0		1		1006	112.634	5.73193
345197222	four and a half LIM domains protein 3 isoform 2 [Homo sapiens]	5.81	1	1	2	3.55107e+06	4.37936e+06	0	1	1		172	18.9056	7.60596
4502163	apolipoprotein D precursor [Homo sapiens]	5.82	1	1	1	0	4.34768e+06	0		1		189	21.2618	5.14795
29837655	polymerase delta-interacting protein 3 isoform 1 [Homo sapiens]	19.71	7	7	16	1.2754e+07	4.33626e+06	0	11	5		421	46.0605	9.99365
38569505	probable ATP-dependent RNA helicase DDX52 [Homo sapiens]	2.34	2	2	2	0	4.33343e+06	0		2		599	67.4559	9.67139
109948283	pumilio domain-containing protein KIAA0020 [Homo sapiens]	5.09	3	3	7	3.58521e+06	4.32267e+06	0	3	4		648	73.5383	9.64209
221316620	cell division cycle protein 123 homolog [Homo sapiens]	2.08	1	1	2	0	4.31682e+06	5.98109e+06		1	1	336	39.1102	4.80518
20149675	EF-hand domain-containing protein D2 [Homo sapiens]	11.25	3	3	7	5.29141e+06	4.29216e+06	9.54604e+06	3	2	2	240	26.6805	5.19873
319655561	alpha-aminoadipic semialdehyde dehydrogenase isoform 2 [Homo sapiens]	7.83	3	3	4	0	4.27591e+06	2.30471e+07	1	1	2	511	55.3315	6.85889
55770906	pre-mRNA-splicing factor SYF1 [Homo sapiens]	3.27	3	3	4	1.84795e+06	4.25757e+06	0	1	3		855	99.9464	6.22705
10863889	U4/U6.U5 tri-snRNP-associated protein 1 [Homo sapiens]	4.75	3	3	5	4.1823e+06	4.25632e+06	0	3	2		800	90.2003	6.12549
27477134	nuclear pore membrane glycoprotein 210 precursor [Homo sapiens]	0.74	1	1	2	4.21672e+06	4241908	0	1	1		1887	204.983	6.81494
325197106	conserved oligomeric Golgi complex subunit 3 [Homo sapiens]	1.81	1	1	1	0	4.24107e+06	0		1		828	94.0103	5.56689
56243590	pre-mRNA 3' end processing protein WDR33 isoform 1 [Homo sapiens]	1.65	2	2	5	2.21113e+06	4.2389e+06	0	2	3		1336	145.799	9.17334
9506689	exosome complex component RRP41 [Homo sapiens]	8.16	2	2	2	1.5737e+07	4237774	0	1	1		245	26.3665	6.52197
34577059	perilipin-2 [Homo sapiens]	12.59	4	4	5	4.57853e+06	4.23276e+06	6881257	1	3	1	437	48.0454	6.80029
24429572	transcription initiation factor TFIID subunit 1-like [Homo sapiens]	0.44	1	1	1	0	4.22311e+06	0		1		1826	207.171	5.40186
95113666	synembryn-B [Homo sapiens]	2.69	1	1	1	0	4.20983e+06	0		1		520	58.7875	5.73193
156564401	vesicle-fusing ATPase [Homo sapiens]	31.05	20	20	27	0	4156002	7.50433e+07		1	26	744	82.5421	6.94678
4885105	chromatin assembly factor 1 subunit B [Homo sapiens]	5.37	3	3	3	0	4.11612e+06	4.66754e+06		2	1	559	61.4542	7.50342
45447090	mannose-1-phosphate guanyltransferase alpha [Homo sapiens]	21.9	7	7	11	2.0352e+06	4.11056e+06	3.16873e+07	1	2	8	420	46.2621	7.21045
14790190	msx2-interacting protein [Homo sapiens]	0.85	2	2	2	0	4.09789e+06	9.06343e+06		1	1	3664	402.004	7.63525
19923796	60S ribosomal export protein NMD3 [Homo sapiens]	4.57	2	2	2	1.00101e+07	4.08945e+06	0	1	1		503	57.5659	7.13721
10190712	protein S100-A14 [Homo sapiens]	10.58	1	1	2	8.28635e+06	4.05044e+06	0	1	1		104	11.6548	5.23682
102467242	inner centromere protein isoform 2 [Homo sapiens]	0.88	1	1	1	0	4.02168e+06	0		1		914	104.928	9.45166
4885487	myeloid leukemia factor 2 [Homo sapiens]	6.85	2	2	2	0	4.01654e+06	0		2		248	28.1292	6.90283
24041023	polycomb protein EED isoform b [Homo sapiens]	3.25	1	1	1	0	4.01389e+06	0		1		400	45.4953	6.7124
17978481	vacuolar protein sorting-associated protein 16 homolog isoform 3 [Homo sapiens]	3.6	2	2	2	0	4.0094e+06	0		2		695	78.2504	7.86963
390131988	sentrin-specific protease 1 [Homo sapiens]	1.55	1	1	1	0	4.00352e+06	0		1		644	73.4347	8.47021
31657129	phosphoribosylformylglycinamidine synthase [Homo sapiens]	2.99	4	4	5	0	3.90874e+06	7.80232e+06		3	2	1338	144.643	5.75732
31317305	U3 small nucleolar ribonucleoprotein protein MPP10 [Homo sapiens]	1.91	1	1	1	0	3.89975e+06	0		1		681	78.8157	4.85596
19913424	V-type proton ATPase catalytic subunit A [Homo sapiens]	2.59	2	2	3	0	3.87368e+06	8.37873e+06		1	2	617	68.2605	5.51611
332635045	protein FAM115A isoform 2 [Homo sapiens]	6.53	6	6	8	9.31701e+06	3.82022e+06	0	6	2		919	101.84	6.50732
33620747	myelin expression factor 2 [Homo sapiens]	1.83	1	1	1	0	3.80731e+06	0		1		600	64.1386	8.86572
56788368	phosphatidylinositol-binding clathrin assembly protein isoform 2 [Homo sapiens]	7.7	4	4	6	2.67133e+06	3.80463e+06	1.36483e+07	2	1	3	610	66.3508	8.80713
112382214	protein transport protein Sec24B isoform b [Homo sapiens]	0.81	1	1	1	0	3804169	0		1		1233	133.545	7.38623
30410792	proteasome activator complex subunit 2 [Homo sapiens]	20.92	4	4	7	2.00383e+07	3.78835e+06	2.70664e+07	2	1	4	239	27.3843	5.73193
4758216	segment polarity protein dishevelled homolog DVL-2 [Homo sapiens]	1.63	1	1	1	0	3.75972e+06	0		1		736	78.8986	6.02393
27734709	nodal modulator 2 isoform 2 precursor [Homo sapiens]	3.11	3	3	4	4.96741e+06	3.75722e+06	0	1	3		1222	134.107	5.75732
17978485	vacuolar protein sorting-associated protein 18 homolog [Homo sapiens]	0.72	1	1	1	0	3.71359e+06	0		1		973	110.116	6.07471
61676188	E3 ubiquitin-protein ligase HUWE1 [Homo sapiens]	0.39	1	1	1	0	3.70587e+06	0		1		4374	481.589	5.22412
62234461	notchless protein homolog 1 isoform a [Homo sapiens]	2.47	1	1	1	0	3704051	0		1		485	53.2871	7.34229
10947135	ATP-binding cassette sub-family F member 1 isoform b [Homo sapiens]	1.36	1	1	1	0	3.68812e+06	0		1		807	91.6235	7.6792
39725938	DNA-directed RNA polymerase III subunit RPC1 [Homo sapiens]	0.79	1	1	1	0	3.66411e+06	0		1		1390	155.542	8.48486
21312134	mediator of RNA polymerase II transcription subunit 15 isoform b [Homo sapiens]	2.41	1	1	2	0	3.64854e+06	0		2		748	82.5288	9.29053
33620730	kinesin light chain 1 isoform 1 [Homo sapiens]	1.61	1	1	1	0	3.61507e+06	0		1		560	63.7762	5.85889
118572613	serine/arginine repetitive matrix protein 2 [Homo sapiens]	1.38	3	3	3	2.95243e+06	3.60752e+06	0	1	2		2752	299.438	12.0591
21735621	malate dehydrogenase, mitochondrial precursor [Homo sapiens]	12.13	2	2	3	0	3.58783e+06	1.03334e+07		1	2	338	35.4807	8.67529
404501451	zinc finger protein 512 isoform b [Homo sapiens]	5.95	2	2	2	0	3.5848e+06	0		2		538	61.3152	9.61279
392583926	mediator of RNA polymerase II transcription subunit 24 isoform 2 [Homo sapiens]	1.43	1	1	1	0	3.55253e+06	0		1		976	108.867	6.87354
8923857	ER membrane protein complex subunit 3 [Homo sapiens]	3.07	1	1	1	0	3.54601e+06	0		1		261	29.9324	6.81494
411147393	probable E3 ubiquitin-protein ligase makorin-2 isoform 2 [Homo sapiens]	4.83	2	2	2	0	3.54428e+06	0		2		373	41.9572	7.10791
21361659	importin-9 [Homo sapiens]	4.23	4	4	8	1.45191e+06	3.53141e+06	2.4089e+06	1	4	3	1041	115.889	4.80518
115430243	N-terminal kinase-like protein isoform B [Homo sapiens]	3.16	2	2	2	0	3.53108e+06	0		2		791	88.0334	6.30322
56676371	cleavage and polyadenylation specificity factor subunit 1 [Homo sapiens]	0.55	1	1	2	2.52371e+06	3.52722e+06	0	1	1		1443	160.782	6.40479
394582140	serine/threonine-protein phosphatase 2A 56 kDa regulatory subunit delta isoform isoform 4 [Homo sapiens]	5.32	2	2	4	5.99254e+06	3.48199e+06	3.51932e+06	1	2	1	451	53.0606	6.44287
118402582	cell division cycle protein 20 homolog [Homo sapiens]	1.8	1	1	2	2.95011e+06	3.46639e+06	0	1	1		499	54.6886	9.23193
55743132	ribonuclease P protein subunit p40 [Homo sapiens]	1.65	1	1	1	0	3.44985e+06	0		1		363	41.807	6.66846
315113911	putative ATP-dependent RNA helicase DHX33 isoform 2 [Homo sapiens]	1.69	1	1	1	0	3.42117e+06	0		1		534	60.3541	8.33838
110815802	UPF0553 protein C9orf64 [Homo sapiens]	5.28	2	2	2	0	3.41385e+06	7853172		1	1	341	39.0038	5.88428
166197710	protein LSM14 homolog A isoform b [Homo sapiens]	2.16	1	1	1	0	3.40881e+06	0		1		463	50.5232	9.51025
281182727	protein SCO2 homolog, mitochondrial precursor [Homo sapiens]	3.01	1	1	2	4.01406e+06	3.40504e+06	0	1	1		266	29.7914	8.85107
410515404	cell differentiation protein RCD1 homolog isoform 3 [Homo sapiens]	3.1	1	1	1	0	3.40059e+06	0		1		258	29.1214	8.03076
333440442	E3 ubiquitin-protein ligase BRE1B isoform 3 [Homo sapiens]	2.55	1	2	3	2.21589e+06	3.38911e+06	7.0227e+06	1	1	1	901	102.012	6.59521
193788632	dnaJ homolog subfamily C member 2 isoform 2 [Homo sapiens]	1.41	1	1	1	0	3.38619e+06	0		1		568	65.8727	9.0708
256773178	WD repeat-containing protein 46 isoform 2 [Homo sapiens]	5.4	2	2	4	5.19995e+06	3.37594e+06	0	2	2		556	61.7412	9.29053
5453844	TAF6-like RNA polymerase II p300/CBP-associated factor-associated factor 65 kDa subunit 6L [Homo sapiens]	1.77	1	1	1	0	3.3638e+06	0		1		622	67.772	8.96826
5902034	periodic tryptophan protein 1 homolog [Homo sapiens]	2.2	1	1	1	0	3340556	0		1		501	55.7931	4.76709
157388900	inositol monophosphatase 3 [Homo sapiens]	2.79	1	1	1	0	3.30203e+06	0		1		359	38.657	6.85889
14149657	transcription factor 25 [Homo sapiens]	2.66	2	2	2	0	3.29147e+06	0		2		676	76.6187	6.354
190341074	pyridoxal-dependent decarboxylase domain-containing protein 1 [Homo sapiens]	5.71	4	4	6	3.06041e+06	3.24555e+06	1.03958e+07	1	2	3	788	86.6523	5.37646
7657013	protein AATF [Homo sapiens]	3.21	1	1	3	2.93233e+06	3.24305e+06	0	1	2		560	63.0943	4.94482
14210504	AP-1 complex subunit mu-1 isoform 2 [Homo sapiens]	2.84	1	1	2	0	3.2403e+06	0		2		423	48.5561	7.29834
157426879	nuclear protein localization protein 4 homolog [Homo sapiens]	4.11	2	2	3	2.95187e+06	3.23621e+06	5.40747e+06	1	1	1	608	68.0769	6.37939
88703043	sorting nexin-6 isoform a [Homo sapiens]	3.79	1	1	2	0	3.22493e+06	5.81107e+06		1	1	290	33.5494	8.57275
6681764	NADH dehydrogenase [ubiquinone] 1 alpha subcomplex subunit 9, mitochondrial precursor [Homo sapiens]	5.31	2	2	2	4.65198e+06	3.22088e+06	0	1	1		377	42.4826	9.80322
56549129	matrix-remodeling-associated protein 7 isoform 3 precursor [Homo sapiens]	6.47	1	1	2	3.15338e+06	3.20949e+06	0	1	1		170	17.4824	4.14502
21361497	acyl-CoA dehydrogenase family member 9, mitochondrial [Homo sapiens]	1.29	1	1	1	0	3.20921e+06	0		1		621	68.7167	7.95752
10863903	E3 ubiquitin-protein ligase TRIP12 [Homo sapiens]	1.05	2	2	2	0	3.20453e+06	2.84693e+06		1	1	1992	220.296	8.48486
4557553	emerin [Homo sapiens]	18.11	4	4	5	1.22513e+06	3.20193e+06	0	1	4		254	28.9759	5.50342
485836818	stromal interaction molecule 1 isoform 3 precursor [Homo sapiens]	2.22	1	1	3	3.02356e+06	3.19983e+06	2631195	1	1	1	540	62.0945	6.48096
61676104	zinc finger protein 789 isoform 2 [Homo sapiens]	12.9	1	1	1	0	3.19704e+06	0		1		62	7.47464	4.94482
44889481	unconventional myosin-Ib isoform 2 [Homo sapiens]	0.83	1	1	2	4.17523e+06	3.19572e+06	0	1	1		1078	124.872	9.20264
21237783	conserved oligomeric Golgi complex subunit 1 [Homo sapiens]	2.14	2	2	2	1.15693e+06	3.19305e+06	0	1	1		980	108.909	7.31299
219842247	periphilin-1 isoform 7 [Homo sapiens]	2.3	1	1	2	1.8228e+06	3.18918e+06	0	1	1		348	40.2946	7.15186
4502053	arachidonate 12-lipoxygenase, 12R-type [Homo sapiens]	6.28	4	4	8	8.57746e+06	3.16684e+06	7.82e+06	5	1	2	701	80.304	7.63525
357933604	zinc finger protein 638 isoform 2 [Homo sapiens]	0.51	1	1	1	0	3.16091e+06	0		1		1957	218.111	6.41748
32528306	replication factor C subunit 1 isoform 1 [Homo sapiens]	0.96	1	1	2	2.55858e+06	3.15768e+06	0	1	1		1147	128.104	9.36377
16306548	serine--tRNA ligase, cytoplasmic [Homo sapiens]	18.48	9	9	12	0	3152514	6.28952e+07		1	11	514	58.7401	6.43018
31657117	serine/threonine-protein phosphatase 4 regulatory subunit 3A [Homo sapiens]	0.98	1	1	1	0	3.1287e+06	0		1		820	93.8371	4.89404
67089147	squalene synthase [Homo sapiens]	7.43	3	3	3	5.49558e+06	3.12672e+06	0	1	2		417	48.0842	6.53662
34878777	E3 ubiquitin-protein ligase BRE1A [Homo sapiens]	2.46	1	2	2	0	3.12034e+06	7.0227e+06		1	1	975	113.592	5.93506
214830187	spartin [Homo sapiens]	4.35	3	3	3	6.19095e+06	3.10727e+06	0	1	2		666	72.7878	5.90967
156416003	succinate dehydrogenase [ubiquinone] flavoprotein subunit, mitochondrial [Homo sapiens]	9.49	6	6	7	8.87714e+06	3.1011e+06	9.56252e+06	4	2	1	664	72.6453	7.38623
4826730	serine/threonine-protein kinase mTOR [Homo sapiens]	1.84	4	4	7	2.23546e+06	3.09858e+06	0	2	5		2549	288.707	7.1665
298566315	bifunctional UDP-N-acetylglucosamine 2-epimerase/N-acetylmannosamine kinase isoform 5 [Homo sapiens]	3.27	2	2	2	0	3.08485e+06	4.21477e+06		1	1	612	66.7416	6.80029
25777671	serine/threonine-protein phosphatase 1 regulatory subunit 10 [Homo sapiens]	1.49	1	1	1	0	3.05499e+06	0		1		940	98.996	9.17334
406719586	ER membrane protein complex subunit 1 isoform 2 precursor [Homo sapiens]	1.31	2	2	2	7.29582e+06	3.05186e+06	0	1	1		992	111.561	7.66455
24415404	midasin [Homo sapiens]	0.59	3	3	3	0	3.05058e+06	0		3		5596	632.42	5.68115
325651996	TNFAIP8L2-SCNM1 protein [Homo sapiens]	4.62	1	1	2	2.48563e+06	3.03718e+06	0	1	1		195	21.8732	9.11475
24308227	zinc finger protein 687 [Homo sapiens]	2.1	2	2	2	2.04623e+06	3.00518e+06	0	1	1		1237	129.446	8.19189
379030588	DNA polymerase delta catalytic subunit [Homo sapiens]	0.99	1	1	3	1.76004e+06	2.99379e+06	4.23644e+06	1	1	1	1107	123.553	7.03467
46909584	cAMP-dependent protein kinase catalytic subunit alpha isoform 2 [Homo sapiens]	6.12	1	2	2	0	2972999	9.46601e+06		1	1	343	39.7966	8.66064
311771623	phosphatidylinositol 4-kinase beta isoform 2 [Homo sapiens]	3.12	2	2	4	3.83242e+06	2.95497e+06	3.34526e+06	2	1	1	801	89.7508	6.44287
106507301	DNA polymerase alpha catalytic subunit [Homo sapiens]	0.62	1	1	2	0	2.94883e+06	2.31058e+06		1	1	1462	165.807	5.84619
4507903	serine/threonine-protein kinase VRK1 [Homo sapiens]	4.29	1	1	1	0	2.91972e+06	0		1		396	45.4474	8.90967
109452591	succinyl-CoA ligase [ADP/GDP-forming] subunit alpha, mitochondrial precursor [Homo sapiens]	25.72	7	7	15	4.2872e+06	2.88515e+06	9.42314e+07	2	1	12	346	36.2268	8.79248
313747584	Golgi-specific brefeldin A-resistance guanine nucleotide exchange factor 1 isoform 3 [Homo sapiens]	0.65	1	1	2	1.79181e+06	2.88121e+06	0	1	1		1855	205.885	5.75732
253795516	choline-phosphate cytidylyltransferase B isoform 3 [Homo sapiens]	3.64	1	1	1	0	2.88033e+06	0		1		330	38.062	6.55127
7656936	zinc finger HIT domain-containing protein 2 [Homo sapiens]	2.73	1	1	2	0	2.87241e+06	3.03061e+06		1	1	403	42.8567	5.98584
154448892	exportin-7 [Homo sapiens]	0.83	1	1	1	0	2.84096e+06	0		1		1087	123.828	6.31592
5579478	dual specificity mitogen-activated protein kinase kinase 1 [Homo sapiens]	8.4	1	3	3	0	2.83785e+06	2.06728e+07		1	2	393	43.4113	6.62451
15088795	GPI transamidase component PIG-S [Homo sapiens]	2.52	1	1	2	3.07329e+06	2.82685e+06	0	1	1		555	61.6172	6.49365
4503253	dolichyl-diphosphooligosaccharide--protein glycosyltransferase subunit DAD1 [Homo sapiens]	8.85	1	1	2	9434441	2.81656e+06	0	1	1		113	12.4886	7.07861
208610002	atlastin-2 isoform 2 [Homo sapiens]	6.52	3	3	5	3.43964e+06	2.8094e+06	0	2	3		583	66.1871	5.47803
219879806	TRAF-type zinc finger domain-containing protein 1 [Homo sapiens]	3.61	2	2	4	2.41057e+06	2.80732e+06	0	2	2		582	64.8001	5.2876
148839305	structural maintenance of chromosomes flexible hinge domain-containing protein 1 [Homo sapiens]	1.05	2	2	4	2.07927e+06	2.80404e+06	0	2	2		2005	226.231	7.29834
110815813	ankyrin repeat and FYVE domain-containing protein 1 isoform 1 [Homo sapiens]	1.11	1	1	1	0	2.78908e+06	0		1		1170	128.405	6.1001
5453690	dnaJ homolog subfamily B member 1 [Homo sapiens]	10.29	4	4	4	7.69941e+06	2.78528e+06	27009097	1	2	1	340	38.0204	8.63135
17402896	DNA repair protein RAD51 homolog 3 isoform 1 [Homo sapiens]	3.19	1	1	2	0	2.77167e+06	3.08498e+06		1	1	376	42.1629	6.7417
224282119	SURP and G-patch domain-containing protein 2 [Homo sapiens]	1.02	1	1	2	2.37481e+06	2.7693e+06	0	1	1		1082	120.132	7.28369
282165825	box C/D snoRNA protein 1 isoform 2 [Homo sapiens]	2.32	1	1	1	0	2.75959e+06	0		1		431	49.455	6.7417
4557741	platelet-activating factor acetylhydrolase IB subunit alpha [Homo sapiens]	1.71	1	1	2	2.84436e+06	2.72872e+06	0	1	1		410	46.6082	7.37158
10190682	chromobox protein homolog 8 [Homo sapiens]	2.57	1	1	1	0	2.71201e+06	0		1		389	43.3694	9.90576
5902122	spectrin beta chain, non-erythrocytic 2 [Homo sapiens]	0.79	1	2	4	1.07702e+07	2.6956e+06	0	2	2		2390	271.127	6.11279
6005862	39S ribosomal protein L3, mitochondrial [Homo sapiens]	3.45	1	1	1	0	2.65061e+06	0		1		348	38.6081	9.48096
333440451	CLIP-associating protein 2 isoform 2 [Homo sapiens]	0.7	1	1	2	2.76277e+06	2.64844e+06	0	1	1		1294	140.976	8.39697
163838629	protein FAM208A isoform b [Homo sapiens]	0.73	1	1	2	2.30884e+06	2.63724e+06	0	1	1		1233	139.911	5.61768
341865581	nuclear valosin-containing protein-like isoform 4 [Homo sapiens]	1.05	1	1	1	0	2.57372e+06	0		1		765	84.984	6.20166
4557231	medium-chain specific acyl-CoA dehydrogenase, mitochondrial isoform a precursor [Homo sapiens]	9.5	3	3	5	3.18813e+06	2.56262e+06	7.30873e+06	2	1	2	421	46.5586	8.36768
31563338	forkhead box protein K2 [Homo sapiens]	2.88	1	1	1	0	2.55773e+06	0		1		660	69.0196	9.53955
71361682	nuclear mitotic apparatus protein 1 [Homo sapiens]	2.84	5	5	8	3.52916e+06	2.54297e+06	1.11413e+06	4	3	1	2115	238.115	5.78271
255760066	COP9 signalosome complex subunit 7a [Homo sapiens]	3.27	1	1	1	0	2.53186e+06	0		1		275	30.258	8.22119
52627149	telomeric repeat-binding factor 2-interacting protein 1 [Homo sapiens]	2.01	1	1	1	0	2.51085e+06	0		1		399	44.2328	4.729
21914862	cat eye syndrome critical region protein 5 isoform 1 [Homo sapiens]	25.95	7	7	9	2.28943e+06	2.47831e+06	3.24883e+07	1	1	7	393	43.5603	6.90283
55743118	rab3 GTPase-activating protein catalytic subunit isoform 2 [Homo sapiens]	0.92	1	1	1	0	2.46701e+06	0		1		981	110.454	5.5542
195976782	RNA polymerase-associated protein RTF1 homolog [Homo sapiens]	2.68	2	2	2	0	2.44339e+06	0		2		710	80.2646	8.14795
38569417	alanine--tRNA ligase, mitochondrial [Homo sapiens]	3.96	3	3	3	0	2.42717e+06	7.42792e+06		1	2	985	107.259	6.26514
133922609	MAU2 chromatid cohesion factor homolog [Homo sapiens]	1.14	1	1	1	0	2.42348e+06	0		1		613	69.0372	7.25439
209413730	poliovirus receptor isoform gamma precursor [Homo sapiens]	3.3	1	1	1	0	2.34439e+06	0		1		364	39.2797	6.21436
315259084	integrator complex subunit 7 isoform 4 [Homo sapiens]	1.75	1	1	1	0	2.30176e+06	0		1		913	101.054	7.79639
8922601	ADP-ribosylation factor-like protein 8B [Homo sapiens]	13.44	3	3	4	1.43136e+07	2.29999e+06	1.81332e+06	2	1	1	186	21.5251	8.42627
110611220	ribosome-binding protein 1 [Homo sapiens]	2.87	3	3	3	3.75365e+06	2295981	0	2	1		977	108.589	5.5415
14591904	ATP-dependent DNA helicase Q1 [Homo sapiens]	1.39	1	1	2	2.06676e+06	2.29027e+06	0	1	1		649	73.41	7.88428
410171283	PREDICTED: DNA-directed RNA polymerase III subunit RPC3-like isoform 4 [Homo sapiens]	5.11	2	2	4	1.87996e+06	2.26591e+06	3.89862e+06	1	1	2	411	46.1597	7.76709
192448443	peptidyl-prolyl cis-trans isomerase FKBP10 precursor [Homo sapiens]	2.06	1	1	1	0	2.24361e+06	0		1		582	64.2042	5.61768
30260188	Golgin subfamily A member 5 [Homo sapiens]	1.5	1	1	2	1.5779e+06	2.23337e+06	0	1	1		731	82.9738	5.8335
21536359	transcription initiation factor TFIID subunit 6 isoform alpha [Homo sapiens]	1.77	1	1	3	1.49842e+06	2.22801e+06	2.53491e+06	1	1	1	677	72.6229	8.60205
134142826	pericentriolar material 1 protein [Homo sapiens]	0.4	1	1	1	0	2.1996e+06	0		1		2024	228.392	5.021
95113664	leucine-rich repeat-containing protein 1 [Homo sapiens]	2.48	1	1	1	0	2.18849e+06	0		1		524	59.2049	5.021
41349495	DNA primase large subunit [Homo sapiens]	2.75	1	1	1	0	2.17636e+06	0		1		509	58.769	7.91357
55770844	catenin alpha-1 [Homo sapiens]	7.4	5	5	5	1.03573e+07	2.16981e+06	8.58702e+06	1	1	3	906	100.009	6.29053
47419909	transcription intermediary factor 1-alpha isoform b [Homo sapiens]	0.89	1	1	1	0	2.16505e+06	0		1		1016	112.946	6.82959
7657387	CCR4-NOT transcription complex subunit 3 [Homo sapiens]	1.06	1	1	1	0	2.1552e+06	0		1		753	81.8217	6.20166
62526031	neurochondrin isoform 2 [Homo sapiens]	7.16	4	4	5	3.48787e+06	2.15084e+06	5.62746e+06	1	3	1	712	77.1939	5.47803
414144872	coatomer subunit zeta-1 isoform 3 [Homo sapiens]	21.88	3	3	5	5.56841e+06	2.13643e+06	3.60308e+07	1	1	3	160	18.3625	4.90674
156564398	target of EGR1 protein 1 [Homo sapiens]	1.57	1	1	2	1.62339e+06	2.13513e+06	0	1	1		510	56.512	7.18115
373838727	mini-chromosome maintenance complex-binding protein isoform 2 [Homo sapiens]	3.75	2	2	2	0	2.13221e+06	0		2		640	72.7027	5.78271
259013556	fragile X mental retardation syndrome-related protein 2 [Homo sapiens]	3.71	1	2	2	1.44423e+07	2.11685e+06	0	1	1		673	74.178	6.22705
260656034	palladin isoform 4 [Homo sapiens]	2.83	2	2	2	6.20022e+06	2.1098e+06	0	1	1		672	73.2757	7.69385
21361625	exocyst complex component 2 [Homo sapiens]	1.19	1	1	1	0	2.10106e+06	0		1		924	104	6.90283
20162572	melanoma-associated antigen G1 [Homo sapiens]	3.62	1	1	1	0	2.06013e+06	0		1		304	34.2868	9.27588
29337286	protein argonaute-3 isoform b [Homo sapiens]	2.08	1	1	1	0	2.03943e+06	0		1		626	71.1654	9.01221
316983158	NADH-ubiquinone oxidoreductase 75 kDa subunit, mitochondrial isoform 3 [Homo sapiens]	4.22	2	2	2	4.87163e+06	1.8886e+06	0	1	1		616	67.4813	5.32568
28460688	alpha-taxilin [Homo sapiens]	4.21	2	2	2	5.99947e+06	1.87648e+06	0	1	1		546	61.8532	6.52197
225903399	lanosterol 14-alpha demethylase isoform 2 [Homo sapiens]	3.47	1	1	1	0	1.85232e+06	0		1		404	46.2828	8.49951
148664244	cytoskeleton-associated protein 2 isoform 1 [Homo sapiens]	1.91	1	1	1	0	1.83285e+06	0		1		682	76.8519	9.40771
320461686	TRMT1-like protein isoform 2 [Homo sapiens]	1.39	1	1	1	0	1.83188e+06	0		1		577	64.9638	8.47021
222352111	MKI67 FHA domain-interacting nucleolar phosphoprotein [Homo sapiens]	3.41	1	1	1	0	1.7996e+06	0		1		293	34.201	9.87646
4507137	alpha-1-syntrophin [Homo sapiens]	1.39	1	1	1	0	1.77697e+06	0		1		505	53.8619	6.80029
304571975	L-xylulose reductase isoform 2 [Homo sapiens]	9.5	2	2	2	0	1.75662e+06	6.27362e+06		1	1	242	25.7265	8.104
338827763	cAMP-dependent protein kinase catalytic subunit beta isoform 9 [Homo sapiens]	6.21	1	2	2	0	1.75183e+06	9.46601e+06		1	1	338	39.2113	8.82178
48255959	plasma membrane calcium-transporting ATPase 4 isoform 4a [Homo sapiens]	0.94	1	1	2	0	1.69364e+06	1.7884e+06		1	1	1170	129.321	7.51807
72534670	phospholipase A-2-activating protein [Homo sapiens]	3.02	2	2	2	0	1.68685e+06	1.43525e+07		1	1	795	87.1014	6.3667
4502861	AP-3 complex subunit sigma-1 [Homo sapiens]	5.7	1	1	3	1.56717e+06	1.68574e+06	937412	1	1	1	193	21.7181	5.38916
300797111	midline-1 isoform 2 [Homo sapiens]	13.2	7	7	10	1.28531e+07	1.6204e+06	3.11993e+07	1	1	8	629	70.8174	6.68311
9910346	chromosome 15 open reading frame 24 precursor [Homo sapiens]	9.5	2	2	3	4.38881e+06	1.6013e+06	0	2	1		242	26.4535	9.24658
194097489	ran-binding protein 3 isoform RANBP3-b [Homo sapiens]	2.4	1	1	1	0	1.59271e+06	0		1		499	53.378	4.80518
225703100	calpain-2 catalytic subunit isoform 2 [Homo sapiens]	4.66	3	3	4	4.76558e+06	1.52873e+06	1.31316e+07	1	1	2	622	71.4304	4.90674
28557745	zinc-binding alcohol dehydrogenase domain-containing protein 2 [Homo sapiens]	3.98	1	1	2	0	1.52549e+06	1.68317e+07		1	1	377	40.1148	8.17725
42476070	protein SMG7 isoform 2 [Homo sapiens]	0.64	1	1	1	0	1.49492e+06	0		1		1091	121.943	8.27979
161702986	ezrin [Homo sapiens]	2.9	2	2	3	0	1.4867e+06	8.0476e+06		1	2	586	69.3697	6.26514
153791300	protein SDA1 homolog [Homo sapiens]	1.6	1	1	1	0	1.4587e+06	0		1		687	79.8205	9.24658
71143112	E3 ubiquitin-protein ligase RFWD3 [Homo sapiens]	1.68	1	1	1	0	1.43061e+06	0		1		774	85.0399	6.45557
114688046	TBC1 domain family member 4 [Homo sapiens]	0.62	1	1	1	0	1.42522e+06	0		1		1298	146.471	7.00537
503775288	RING finger protein 214 isoform 2 [Homo sapiens]	1.82	1	1	3	2.53488e+06	1.40027e+06	1.16515e+06	1	1	1	548	61.2787	8.1333
186700623	rab-like protein 6 isoform 1 [Homo sapiens]	3.84	3	3	3	4.06704e+06	1.38724e+06	0	1	2		729	79.4996	5.22412
91807110	leukocyte antigen CD37 isoform B [Homo sapiens]	3.76	1	1	1	0	1.28267e+06	0		1		213	23.9804	7.84033
8923040	CDKN2A-interacting protein [Homo sapiens]	1.72	1	1	1	0	1.2287e+06	0		1		580	61.0879	9.01221
32967285	ubiquitin-conjugating enzyme E2 C isoform 3 [Homo sapiens]	12.67	2	2	4	2.06386e+06	1.21023e+06	4.09182e+06	2	1	1	150	16.6655	7.95752
9966799	something about silencing protein 10 [Homo sapiens]	2.3	1	1	1	0	1.17496e+06	0		1		479	54.5251	5.61768
40548372	trafficking protein particle complex subunit 12 [Homo sapiens]	1.5	1	1	1	0	1.15665e+06	0		1		735	79.3251	4.90674
62198237	DNA polymerase epsilon catalytic subunit A [Homo sapiens]	0.48	1	1	1	0	1.12891e+06	0		1		2286	261.351	6.39209
123173772	tRNA (adenine(58)-N(1))-methyltransferase catalytic subunit TRMT61A [Homo sapiens]	3.46	1	1	1	0	1.08083e+06	0		1		289	31.3619	7.35693
119829191	vacuolar protein sorting-associated protein 33B [Homo sapiens]	1.46	1	1	1	0	1.04479e+06	0		1		617	70.5404	6.7124
13236585	fibronectin type III and SPRY domain-containing protein 1 [Homo sapiens]	2.22	1	1	1	0	1.00691e+06	0		1		496	55.7842	6.99072
27477111	pre-mRNA-splicing factor SLU7 [Homo sapiens]	1.37	1	1	1	0	970450	0		1		586	68.3438	7.13721
116686106	diphthamide biosynthesis protein 1 [Homo sapiens]	1.81	1	1	1	0	950008	0		1		443	48.7743	8.17725
285002259	cytochrome c-type heme lyase [Homo sapiens]	3.73	1	1	2	799656	938384	0	1	1		268	30.5818	6.68311
56699485	eukaryotic translation initiation factor 2D isoform 1 [Homo sapiens]	2.05	1	1	2	0	931560	933026		1	1	584	64.6655	7.6499
72534712	endoplasmic reticulum-Golgi intermediate compartment protein 1 [Homo sapiens]	3.45	1	1	1	0	820901	0		1		290	32.5715	7.06396
197927448	WD repeat-containing protein 6 [Homo sapiens]	1.04	1	1	1	0	570198	0		1		1151	124.921	6.91748
397138857	PREDICTED: lactamase, beta-like 1 [Homo sapiens]	3.63	1	1	1	1.44589e+08	0	0	1			662	72.2906	8.90967
55956801	SWI/SNF-related matrix-associated actin-dependent regulator of chromatin subfamily B member 1 isoform b [Homo sapiens]	3.46	1	1	1	1.28584e+08	0	0	1			376	43.1306	5.64307
4758302	enhancer of rudimentary homolog [Homo sapiens]	10.58	1	1	3	71087571	0	0	3			104	12.251	5.92236
4504099	C-X-C chemokine receptor type 3 isoform 1 [Homo sapiens]	6.52	1	1	1	7.00127e+07	0	0	1			368	40.6331	7.73779
237649049	small nuclear ribonucleoprotein Sm D2 isoform 2 [Homo sapiens]	8.33	1	1	1	4.61958e+07	0	0	1			108	12.3906	9.89111
24431933	reticulon-4 isoform B [Homo sapiens]	7.24	2	2	2	2.68775e+07	0	0	1	1		373	40.2929	4.77979
7661910	ER membrane protein complex subunit 2 [Homo sapiens]	8.08	2	2	2	2.55432e+07	0	0	2			297	34.8114	6.56592
226246554	coiled-coil domain-containing protein 168 [Homo sapiens]	0.25	1	1	1	2.38543e+07	0	0	1			7081	801.411	8.79248
221219050	transducin-like enhancer protein 2 isoform 3 [Homo sapiens]	1.77	1	1	1	2.31855e+07	0	0	1			621	66.6359	6.48096
403501448	obscurin isoform a [Homo sapiens]	0.23	1	1	1	2.27357e+07	0	0	1			6620	721.095	5.74463
78214522	60S ribosomal protein L38 [Homo sapiens]	35.71	2	2	4	2.23582e+07	0	0	1	3		70	8.21273	10.0962
28626521	NFX1-type zinc finger-containing protein 1 [Homo sapiens]	0.83	1	1	1	2.17643e+07	0	0	1			1918	220.084	7.29834
251831110	cytochrome c oxidase subunit II [Homo sapiens]	11.45	2	2	2	2.14217e+07	0	0	2			227	25.5482	4.81787
5454090	translocon-associated protein subunit delta isoform 2 precursor [Homo sapiens]	19.65	3	3	4	2.06307e+07	0	0	4			173	18.9866	6.15088
122939155	NAD(P) transhydrogenase, mitochondrial [Homo sapiens]	1.01	1	1	1	1.74787e+07	0	0	1			1086	113.823	8.08936
4506217	26S proteasome non-ATPase regulatory subunit 10 isoform 1 [Homo sapiens]	3.54	1	1	1	1.69235e+07	0	0	1			226	24.4124	6.1001
4507793	ubiquitin-conjugating enzyme E2 N [Homo sapiens]	18.42	2	2	3	1.62317e+07	0	0	2		1	152	17.127	6.56592
16117796	60S ribosomal protein L36 [Homo sapiens]	20.95	3	3	4	1.55048e+07	0	0	3	1		105	12.2459	11.5903
8922701	acylglycerol kinase, mitochondrial precursor [Homo sapiens]	5.92	1	1	1	1.51037e+07	0	0	1			422	47.1074	8.08936
29789409	mimitin, mitochondrial [Homo sapiens]	15.38	3	3	3	1.4633e+07	0	0	3			169	19.8441	8.96826
7706326	pre-mRNA branch site protein p14 [Homo sapiens]	9.6	1	1	1	1.40552e+07	0	0	1			125	14.5756	9.37842
51479152	ATP synthase subunit d, mitochondrial isoform b [Homo sapiens]	18.98	2	2	2	1.29458e+07	0	0	2			137	15.7632	7.18115
363808412	SWI/SNF-related matrix-associated actin-dependent regulator of chromatin subfamily A containing DEAD/H box 1 isoform c [Homo sapiens]	2.18	1	1	1	1.27783e+07	0	0	1			596	68.7293	7.54736
38605733	nucleoporin Nup43 [Homo sapiens]	4.47	1	1	1	1.20924e+07	0	0	1			380	42.1245	5.63037
45269137	mitofusin-1 [Homo sapiens]	0.94	1	1	1	1.15112e+07	0	0	1			741	84.1062	6.32861
124256489	crooked neck-like protein 1 [Homo sapiens]	1.3	1	1	1	1.14485e+07	0	0	1			848	100.389	8.00146
20070349	vacuole membrane protein 1 [Homo sapiens]	1.72	1	1	1	1.11238e+07	0	0	1			406	46.2079	6.94678
313661502	60S ribosome subunit biogenesis protein NIP7 homolog isoform 2 [Homo sapiens]	10.53	1	1	1	1.10742e+07	0	0	1			133	15.2118	8.26514
4758950	peptidyl-prolyl cis-trans isomerase B precursor [Homo sapiens]	15.28	3	3	3	1.10602e+07	0	0	3			216	23.7275	9.40771
5032117	sigma non-opioid intracellular receptor 1 isoform 1 [Homo sapiens]	11.21	2	2	2	1.07864e+07	0	0	2			223	25.1118	5.96045
5729810	3-beta-hydroxysteroid-Delta(8),Delta(7)-isomerase [Homo sapiens]	6.96	1	1	1	1.06849e+07	0	0	1			230	26.3358	7.89893
34222246	GTPase HRas isoform 2 [Homo sapiens]	6.47	1	1	1	1.02642e+07	0	0	1			170	18.8582	4.99561
4758774	NADH dehydrogenase [ubiquinone] 1 beta subcomplex subunit 10 [Homo sapiens]	8.14	1	1	1	9.9745e+06	0	0	1			172	20.7632	8.48486
62739173	mRNA export factor [Homo sapiens]	9.24	3	3	3	9.90745e+06	0	0	3			368	40.9419	7.82568
392583868	SRA stem-loop-interacting RNA-binding protein, mitochondrial isoform 3 precursor [Homo sapiens]	21.74	2	2	3	9.43071e+06	0	0	2	1		92	10.3463	10.228
136255216	proline-rich transmembrane protein 3 precursor [Homo sapiens]	1.22	1	1	1	9.31703e+06	0	0	1			981	102.134	7.78174
410169904	PREDICTED: tetratricopeptide repeat protein 6-like isoform 2 [Homo sapiens]	3.07	1	1	1	9.23998e+06	0	0	1			553	62.7864	8.42627
17978519	vacuolar protein sorting-associated protein 26A isoform 1 [Homo sapiens]	3.98	1	1	1	8.67965e+06	0	0	1			327	38.1457	6.56592
4503363	dolichol-phosphate mannosyltransferase [Homo sapiens]	12.69	2	2	2	8.51412e+06	0	0	2			260	29.6158	9.56885
23308579	prostaglandin E synthase 3 [Homo sapiens]	7.5	1	1	1	8.39402e+06	0	0	1			160	18.6854	4.53857
225579078	retinol dehydrogenase 13 isoform 1 precursor [Homo sapiens]	2.42	1	1	1	8.36331e+06	0	0	1			331	35.9099	8.104
304361764	protein tyrosine phosphatase type IVA 2 isoform 4 [Homo sapiens]	10.29	1	1	1	8.23262e+06	0	0	1			136	15.6589	8.48486
167857790	alpha-1-acid glycoprotein 1 precursor [Homo sapiens]	7.46	1	1	1	8.22904e+06	0	0	1			201	23.5248	5.10986
260898743	NADH dehydrogenase [ubiquinone] iron-sulfur protein 2, mitochondrial isoform 2 precursor [Homo sapiens]	4.38	2	2	2	8.06184e+06	0	0	2			457	51.8185	8.14795
21389315	tricarboxylate transport protein, mitochondrial isoform a precursor [Homo sapiens]	7.4	2	2	2	8.014e+06	0	0	2			311	33.991	9.89111
13129092	transmembrane protein 109 precursor [Homo sapiens]	4.94	1	1	1	7.96028e+06	0	0	1			243	26.1936	10.4771
347658913	chromatin target of PRMT1 protein isoform 3 [Homo sapiens]	38.16	2	2	2	7.95908e+06	0	0	2			76	8.51457	12.0151
16117791	60S ribosomal protein L35a [Homo sapiens]	6.36	1	1	1	7.81021e+06	0	0	1			110	12.5298	11.063
319996623	putative RNA-binding protein 15 isoform 2 [Homo sapiens]	1.14	1	1	1	7.78193e+06	0	0	1			969	106.302	10.1108
188035910	chromobox protein homolog 5 [Homo sapiens]	4.19	1	1	1	7.73521e+06	0	0	1			191	22.2111	5.85889
54144654	rhomboid-related protein 2 [Homo sapiens]	3.3	1	1	1	7.72266e+06	0	0	1			303	33.9986	7.09326
5902102	small nuclear ribonucleoprotein Sm D1 [Homo sapiens]	9.24	1	1	1	7.6077e+06	0	0	1			119	13.2734	11.561
15187164	extracellular glycoprotein lacritin precursor [Homo sapiens]	7.97	1	1	1	7.6052e+06	0	0	1			138	14.2373	5.50342
213417919	interferon-inducible double stranded RNA-dependent protein kinase activator A isoform 3 [Homo sapiens]	3.47	1	1	1	7.58757e+06	0	0	1			288	31.6152	8.42627
32455262	peroxiredoxin-5, mitochondrial isoform c precursor [Homo sapiens]	8.8	1	1	1	7.56767e+06	0	0	1			125	12.8287	9.14404
60499013	Golgi SNAP receptor complex member 2 isoform C [Homo sapiens]	5.13	1	1	1	7.44686e+06	0	0	1			195	22.7106	6.94678
7705612	exosome complex component CSL4 [Homo sapiens]	5.64	1	1	1	7.3521e+06	0	0	1			195	21.438	8.23584
17136148	V-type proton ATPase subunit S1 precursor [Homo sapiens]	1.49	1	1	1	7.3418e+06	0	0	1			470	51.9926	6.13818
15147335	nuclear receptor coactivator 5 [Homo sapiens]	4.32	2	2	2	7.33261e+06	0	0	2			579	65.4965	9.59814
284807150	glucosylceramidase isoform 2 [Homo sapiens]	1.78	1	1	1	7.2242e+06	0	0	1			449	50.2847	7.15186
21361619	toll-interacting protein [Homo sapiens]	4.74	1	1	1	7.21905e+06	0	0	1			274	30.2622	5.97314
429836835	signal peptidase complex catalytic subunit SEC11A isoform 6 [Homo sapiens]	6.47	1	1	1	7.20258e+06	0	0	1			139	16.0827	9.0415
190885499	cytochrome c oxidase subunit 5A, mitochondrial precursor [Homo sapiens]	11.33	2	2	3	7.18899e+06	0	0	3			150	16.7517	6.78564
28933465	syntaxin-12 [Homo sapiens]	3.62	1	1	2	7.02499e+06	0	0	1	1		276	31.6223	5.59229
4507127	U1 small nuclear ribonucleoprotein C [Homo sapiens]	7.55	1	1	1	6.99904e+06	0	0	1			159	17.3812	9.67139
4506341	ATP-binding cassette sub-family D member 3 isoform a [Homo sapiens]	4.4	3	3	3	6.90578e+06	0	0	3			659	75.4276	9.36377
94536866	zymogen granule protein 16 homolog B precursor [Homo sapiens]	4.33	1	1	1	6.87175e+06	0	0	1			208	22.7246	7.38623
511772980	cytosolic Fe-S cluster assembly factor NUBP1 isoform 2 [Homo sapiens]	2.91	1	1	1	6.69488e+06	0	0	1			309	33.3908	5.23682
224589127	transmembrane protein 33 [Homo sapiens]	7.69	2	2	2	6.69259e+06	0	0	2			247	27.9598	9.70068
51317370	NADH dehydrogenase [ubiquinone] 1 alpha subcomplex subunit 6 [Homo sapiens]	5.19	1	1	1	6.6298e+06	0	0	1			154	17.8593	10.1401
48526509	mitochondrial import inner membrane translocase subunit TIM50 [Homo sapiens]	4.61	2	2	2	6.61202e+06	0	0	2			456	50.4331	9.42236
13470094	apolipoprotein L5 [Homo sapiens]	1.85	1	1	1	6.56926e+06	0	0	1			433	47.014	9.30518
429535839	threonine--tRNA ligase, mitochondrial isoform c [Homo sapiens]	1.53	1	1	1	6270838	0	0	1			588	66.3309	7.09326
4504437	heme oxygenase 1 [Homo sapiens]	8.33	1	1	1	6.20946e+06	0	0	1			288	32.798	8.25049
251831112	ATP synthase F0 subunit 6 [Homo sapiens]	4.42	1	1	1	6.16726e+06	0	0	1			226	24.8009	10.0962
125988409	protein Red [Homo sapiens]	2.33	1	1	1	6.01217e+06	0	0	1			557	65.5618	6.63916
153946403	vesicle transport protein SEC20 isoform BNIP1-a [Homo sapiens]	4.64	1	1	1	5.99703e+06	0	0	1			194	22.3379	8.95361
183396804	regulation of nuclear pre-mRNA domain-containing protein 2 [Homo sapiens]	1.03	1	1	1	5992518	0	0	1			1461	155.924	7.41553
166795301	prenylcysteine oxidase 1 precursor [Homo sapiens]	3.76	2	2	2	5.90113e+06	0	0	2			505	56.6037	6.17627
8923448	39S ribosomal protein L16, mitochondrial [Homo sapiens]	7.17	1	1	1	5.78522e+06	0	0	1			251	28.431	10.1255
4502981	cytochrome c oxidase subunit 4 isoform 1, mitochondrial precursor [Homo sapiens]	6.51	1	1	1	5.62778e+06	0	0	1			169	19.564	9.51025
91208418	transcription elongation regulator 1 isoform 2 [Homo sapiens]	1.02	1	1	1	5.60128e+06	0	0	1			1077	121.614	8.54346
8922430	HAUS augmin-like complex subunit 2 isoform 1 [Homo sapiens]	16.17	1	1	3	5586912	0	0	3			235	26.9161	7.88428
11345462	signal peptidase complex subunit 3 [Homo sapiens]	16.67	3	3	3	5.48131e+06	0	0	3			180	20.3005	8.6167
4502749	cyclin-dependent kinase inhibitor 2A isoform p16INK4a [Homo sapiens]	18.59	2	2	2	5.46513e+06	0	0	2			156	16.5224	5.80811
209862760	NADH dehydrogenase [ubiquinone] 1 beta subcomplex subunit 11, mitochondrial isoform 2 [Homo sapiens]	7.19	1	1	1	5.26356e+06	0	0	1			153	17.3057	5.22412
389565487	programmed cell death protein 6 isoform 4 [Homo sapiens]	12.4	2	2	2	5.24869e+06	0	0	2			121	14.4411	5.2876
259089438	transmembrane protein 14C [Homo sapiens]	8.93	1	1	1	5.24531e+06	0	0	1			112	11.557	9.87646
49574529	U3 small nucleolar RNA-associated protein 6 homolog [Homo sapiens]	2.18	1	1	1	5.23358e+06	0	0	1			597	70.1488	7.28369
119393895	lysosomal alpha-glucosidase preproprotein [Homo sapiens]	0.84	1	1	1	5.16777e+06	0	0	1			952	105.257	5.99854
38026892	dolichyl pyrophosphate Man9GlcNAc2 alpha-1,3-glucosyltransferase precursor [Homo sapiens]	2.56	1	1	1	5.16347e+06	0	0	1			507	58.0816	8.45557
156766047	PERQ amino acid-rich with GYF domain-containing protein 2 isoform c [Homo sapiens]	0.93	1	1	1	5.15893e+06	0	0	1			1293	149.395	5.5415
48255891	glucosidase 2 subunit beta isoform 2 precursor [Homo sapiens]	1.33	1	1	1	5.10806e+06	0	0	1			525	59.1407	4.42432
224028279	transmembrane protein 205 [Homo sapiens]	4.76	1	1	1	5.08342e+06	0	0	1			189	21.1839	8.6167
215277000	glutathione S-transferase Mu 2 isoform 2 [Homo sapiens]	4.71	1	1	1	5080418	0	0	1			191	22.6293	5.31299
21071006	protein TSSC4 [Homo sapiens]	2.43	1	1	1	5.07892e+06	0	0	1			329	34.3046	5.18604
5032031	RNA-binding protein 5 [Homo sapiens]	1.23	1	1	1	5.06574e+06	0	0	1			815	92.097	6.27783
117647226	mitochondrial ribonuclease P protein 1 precursor [Homo sapiens]	2.48	1	1	1	4.99458e+06	0	0	1			403	47.3166	9.36377
7019503	prolactin regulatory element-binding protein [Homo sapiens]	2.88	1	1	1	4.98992e+06	0	0	1			417	45.4397	7.88428
20127519	targeting protein for Xklp2 [Homo sapiens]	2.41	2	2	2	4.80373e+06	0	0	2			747	85.6	9.23193
20806097	nucleolar complex protein 3 homolog [Homo sapiens]	2.13	2	2	2	4777173	0	0	2			800	92.4896	9.17334
51243032	oxysterol-binding protein-related protein 8 isoform b [Homo sapiens]	1.3	1	1	1	4682255	0	0	1			847	96.8952	7.54736
47717100	V-type proton ATPase subunit H isoform 2 [Homo sapiens]	1.51	1	1	1	4.62544e+06	0	0	1			465	54.1162	6.48096
317108193	endophilin-A2 isoform 3 [Homo sapiens]	2.63	1	1	1	4585133	0	0	1			304	34.4976	5.8208
21359965	cleft lip and palate transmembrane protein 1-like protein [Homo sapiens]	2.97	1	1	1	4.5222e+06	0	0	1			538	62.189	8.55811
21361863	stonin-2 isoform 1 [Homo sapiens]	0.99	1	1	1	4517020	0	0	1			905	101.102	5.38916
223555917	protein LYRIC [Homo sapiens]	1.89	1	1	1	4.5057e+06	0	0	1			582	63.7988	9.31982
39930375	protein enabled homolog isoform b [Homo sapiens]	1.75	1	1	1	4.49049e+06	0	0	1			570	63.8856	6.43018
394025725	very long-chain specific acyl-CoA dehydrogenase, mitochondrial isoform 4 [Homo sapiens]	2.07	1	1	1	4.44069e+06	0	0	1			579	62.5422	7.25439
153251315	alpha- and gamma-adaptin-binding protein p34 isoform 1 [Homo sapiens]	4.44	1	1	1	4.41514e+06	0	0	1			315	34.5719	4.64014
47458041	calcium-binding mitochondrial carrier protein SCaMC-1 isoform 2 [Homo sapiens]	1.97	1	1	1	4.3475e+06	0	0	1			458	51.3212	5.88428
21359873	serine/threonine-protein kinase PLK1 [Homo sapiens]	2.49	1	1	1	4.32039e+06	0	0	1			603	68.2116	8.90967
298566218	dermokine isoform 10 precursor [Homo sapiens]	4.61	1	1	1	4.2459e+06	0	0	1			369	35.2673	6.43018
13376617	prostaglandin E synthase 2 isoform 1 [Homo sapiens]	6.1	2	2	2	4.20592e+06	0	0	2			377	41.9167	9.15869
187761311	heme oxygenase 2 [Homo sapiens]	2.85	1	1	1	4.04737e+06	0	0	1			316	36.0098	5.41455
21361416	ras-related protein R-Ras2 isoform a [Homo sapiens]	5.39	1	1	2	3.97942e+06	0	0	1	1		204	23.3847	6.01123
83367083	cytochrome b-c1 complex subunit 8 [Homo sapiens]	15.85	1	1	1	3.9297e+06	0	0	1			82	9.90012	10.0815
187281616	NADH dehydrogenase [ubiquinone] iron-sulfur protein 7, mitochondrial [Homo sapiens]	2.82	1	1	1	3.87201e+06	0	0	1			213	23.5481	9.99365
419636284	AP-3 complex subunit beta-1 isoform 2 [Homo sapiens]	2.01	2	2	2	3.85179e+06	0	0	2			1045	116.122	6.30322
32454754	origin recognition complex subunit 5 isoform 2 [Homo sapiens]	3.7	1	1	1	3.84557e+06	0	0	1			324	37.3901	6.45557
24797067	HLA class I histocompatibility antigen, A-1 alpha chain precursor [Homo sapiens]	3.84	1	1	1	3.79119e+06	0	0	1			365	40.8152	5.99854
194440660	DNA topoisomerase 2-binding protein 1 [Homo sapiens]	1.51	2	2	2	3.68606e+06	0	0	1	1		1522	170.571	6.96143
254540196	carboxypeptidase A4 isoform 2 preproprotein [Homo sapiens]	3.35	1	1	1	3.54667e+06	0	0	1			388	43.5431	8.33838
134152683	transmembrane protein 214 isoform 2 [Homo sapiens]	1.24	1	1	1	3.52492e+06	0	0	1			644	71.9938	9.26123
28603842	tetratricopeptide repeat protein 9C [Homo sapiens]	8.77	1	1	1	3483255	0	0	1			171	20.0002	8.92432
18860831	dynamin-like 120 kDa protein, mitochondrial isoform 2 [Homo sapiens]	1.19	1	1	1	3.44275e+06	0	0	1			924	107.501	7.98682
395455064	mediator of RNA polymerase II transcription subunit 23 isoform c [Homo sapiens]	0.81	1	1	1	3.34549e+06	0	0	1			1359	155.452	7.40088
354681995	C-Jun-amino-terminal kinase-interacting protein 4 isoform 4 [Homo sapiens]	1.1	1	1	1	3.33555e+06	0	0	1			1177	128.527	5.42725
71040092	arfaptin-1 isoform 2 [Homo sapiens]	3.52	1	1	1	3.30177e+06	0	0	1			341	38.5749	6.55127
4557303	fatty aldehyde dehydrogenase isoform 2 [Homo sapiens]	3.51	1	1	1	3.28494e+06	0	0	1			485	54.8129	7.88428
4757826	beta-2-microglobulin precursor [Homo sapiens]	8.4	1	1	1	3.2734e+06	0	0	1			119	13.7059	6.52197
255918141	chromosome alignment-maintaining phosphoprotein 1 [Homo sapiens]	2.96	2	2	2	3.25619e+06	0	0	2			812	89.0429	8.44092
6679189	transmembrane emp24 domain-containing protein 3 precursor [Homo sapiens]	4.61	1	1	2	3.23069e+06	0	0	2			217	24.7613	5.60498
20149619	dehydrogenase/reductase SDR family member 7B [Homo sapiens]	4.62	1	1	1	3.2203e+06	0	0	1			325	35.0966	9.5542
191252797	dephospho-CoA kinase domain-containing protein [Homo sapiens]	4.76	1	1	1	3.21031e+06	0	0	1			231	26.5333	9.5835
20357556	src substrate cortactin isoform b [Homo sapiens]	3.9	1	1	1	3.17756e+06	0	0	1			513	57.4315	5.32568
12408675	prefoldin subunit 2 [Homo sapiens]	7.79	1	1	1	3146084	0	0	1			154	16.6376	6.58057
157738667	FYVE and coiled-coil domain-containing protein 1 [Homo sapiens]	0.61	1	1	1	3.12713e+06	0	0	1			1478	166.879	4.91943
282396088	sel1 repeat-containing protein 1 [Homo sapiens]	3.9	1	1	1	3.07689e+06	0	0	1			231	25.6921	6.02393
296434312	FAD synthase isoform 4 [Homo sapiens]	4.42	1	1	1	3.05527e+06	0	0	1			294	32.3491	5.70654
387849375	bifunctional lysine-specific demethylase and histidyl-hydroxylase MINA isoform b [Homo sapiens]	2.37	1	1	1	2.91582e+06	0	0	1			464	52.639	6.69775
4506761	protein S100-A10 [Homo sapiens]	10.31	1	1	1	2.9057e+06	0	0	1			97	11.1955	7.37158
189083778	gelsolin isoform b [Homo sapiens]	1.09	1	1	1	2.81667e+06	0	0	1			731	80.5905	5.84619
38788372	intron-binding protein aquarius [Homo sapiens]	1.89	2	2	3	2.78678e+06	0	0	1	2		1485	171.186	6.3667
34147522	chaperone activity of bc1 complex-like, mitochondrial [Homo sapiens]	3.55	2	2	2	2.75262e+06	0	0	2			647	71.9044	6.99072
50959115	THO complex subunit 5 homolog [Homo sapiens]	2.2	1	1	1	2.748e+06	0	0	1			683	78.4579	6.87354
344030221	testis-expressed sequence 264 protein isoform 2 [Homo sapiens]	4.18	1	1	1	2.70638e+06	0	0	1			239	25.9497	4.65283
150417999	ubiquitin-conjugating enzyme E2 Z [Homo sapiens]	2.82	1	1	1	2.69887e+06	0	0	1			354	38.1856	5.61768
444909146	ESF1 homolog [Homo sapiens]	1.06	1	1	1	2.69727e+06	0	0	1			851	98.735	5.10986
262073007	monocarboxylate transporter 1 [Homo sapiens]	2.4	1	1	1	2.6933e+06	0	0	1			500	53.9089	8.66064
160948599	integrator complex subunit 1 [Homo sapiens]	0.41	1	1	1	2.67312e+06	0	0	1			2190	244.143	6.12549
126032350	DNA-dependent protein kinase catalytic subunit isoform 2 [Homo sapiens]	0.24	1	1	1	2.59737e+06	0	0	1			4097	465.202	7.1665
145275210	ribosome production factor 1 [Homo sapiens]	3.44	1	1	1	2.59053e+06	0	0	1			349	40.0861	10.0083
223005906	ubiquitin carboxyl-terminal hydrolase 27 [Homo sapiens]	4.11	1	1	1	2.48794e+06	0	0	1			438	49.5983	7.18115
7661844	coiled-coil domain-containing protein 22 [Homo sapiens]	2.87	2	2	2	2.44664e+06	0	0	1		1	627	70.7122	6.7417
4758486	transcription initiation factor IIA subunit 2 [Homo sapiens]	8.26	1	1	1	2.27127e+06	0	0	1			109	12.4494	6.62451
66932975	gephyrin isoform 2 [Homo sapiens]	1.36	1	1	1	2.22772e+06	0	0	1			736	79.698	5.42725
153070260	myristoylated alanine-rich C-kinase substrate [Homo sapiens]	5.12	1	1	1	2.14403e+06	0	0	1			332	31.5359	4.44971
194328699	ribosomal RNA small subunit methyltransferase NEP1 [Homo sapiens]	8.61	2	2	2	1.97414e+06	0	0	2			244	26.7032	9.17334
49087132	sal-like protein 2 [Homo sapiens]	1.29	1	1	1	1.84065e+06	0	0	1			1007	105.244	6.30322
73747915	antigen peptide transporter 2 isoform 1 [Homo sapiens]	1.14	1	1	1	1.82117e+06	0	0	1			703	77.6458	7.85498
311893345	copine-1 isoform c [Homo sapiens]	1.68	1	1	1	1754850	0	0	1			536	58.8935	5.8335
13259514	dynactin subunit 3 isoform 2 [Homo sapiens]	4.55	1	1	1	1.71891e+06	0	0	1			176	19.4564	7.04932
21361598	MAGUK p55 subfamily member 6 [Homo sapiens]	1.85	1	1	1	1.70765e+06	0	0	1			540	61.0788	6.17627
410171648	PREDICTED: ribose-5-phosphate isomerase-like [Homo sapiens]	2.89	1	1	1	1.69433e+06	0	0	1			311	33.248	8.54346
58197554	transmembrane protein 201 isoform 2 [Homo sapiens]	2.55	1	1	1	1.54161e+06	0	0	1			392	43.354	8.70459
223278381	RRP12-like protein isoform 2 [Homo sapiens]	0.65	1	1	1	1.43192e+06	0	0	1			1236	137.028	8.71924
57242798	acid sphingomyelinase-like phosphodiesterase 3b isoform 1 precursor [Homo sapiens]	2.2	1	1	1	1395414	0	0	1			455	50.7812	5.64307
304376294	conserved oligomeric Golgi complex subunit 4 isoform 2 [Homo sapiens]	1.04	1	1	1	1.30043e+06	0	0	1			768	87.1284	5.23682
27501458	chromosome transmission fidelity protein 18 homolog [Homo sapiens]	1.13	1	1	1	1.24838e+06	0	0	1			975	107.317	7.21045
38176151	protein lunapark [Homo sapiens]	3.04	1	1	1	1.24366e+06	0	0	1			428	47.7102	5.10986
7706617	glycerophosphodiester phosphodiesterase 1 [Homo sapiens]	2.42	1	1	1	1.22286e+06	0	0	1			331	37.694	6.7124
347300410	BH3-interacting domain death agonist isoform 2 [Homo sapiens]	5.64	1	1	1	1.0763e+06	0	0	1			195	21.981	5.43994
50086624	integrator complex subunit 4 [Homo sapiens]	0.93	1	1	1	1.04314e+06	0	0	1			963	108.102	6.44287
296278206	partitioning defective 3 homolog isoform 11 [Homo sapiens]	1.21	1	1	1	961551	0	0	1			988	108.479	6.65381
171906611	signal-regulatory protein beta-2 isoform 1 precursor [Homo sapiens]	3.51	1	1	1	828587	0	0	1			342	36.9444	5.65576
4759244	thymosin beta-4, Y-chromosomal [Homo sapiens]	31.82	1	1	2	0	0	0		1	1	44	5.0095	5.36377
4502901	clathrin light chain B isoform a [Homo sapiens]	4.27	1	1	2	0	0	0		1	1	211	23.1671	4.69092
7019547	serine/threonine-protein kinase TBK1 [Homo sapiens]	2.47	1	2	2	0	0	0		1	1	729	83.5888	6.78564
17933772	protein S100-A16 [Homo sapiens]	11.65	1	1	1	0	0	0			1	103	11.794	6.78564
13775602	NAD-dependent protein deacetylase sirtuin-2 isoform 2 [Homo sapiens]	6.53	1	1	1	0	0	0			1	352	39.4899	6.44287
259013537	thymidylate kinase isoform 2 [Homo sapiens]	6.38	1	1	1	0	0	0			1	188	21.051	8.74854
10092677	pyridoxal phosphate phosphatase [Homo sapiens]	4.73	1	1	1	0	0	0			1	296	31.6783	6.55127
320118881	iron-sulfur protein NUBPL isoform 2 [Homo sapiens]	4.48	1	1	1	0	0	0			1	223	24.3996	6.11279
4506889	dual specificity mitogen-activated protein kinase kinase 4 [Homo sapiens]	4.26	1	1	1	0	0	0			1	399	44.2594	8.07471
21450663	uncharacterized protein CXorf38 [Homo sapiens]	3.76	1	1	1	0	0	0			1	319	36.6463	6.30322
71743840	alcohol dehydrogenase class 4 mu/sigma chain isoform 2 [Homo sapiens]	3.63	1	1	1	0	0	0			1	386	41.4543	7.85498
4758894	glutamyl-tRNA(Gln) amidotransferase subunit B, mitochondrial precursor [Homo sapiens]	2.69	1	1	1	0	0	0			1	557	61.8252	8.63135
262118263	55 kDa erythrocyte membrane protein isoform 4 [Homo sapiens]	2.29	1	1	1	0	0	0			1	436	49.044	7.31299
394025672	26S proteasome non-ATPase regulatory subunit 5 isoform 2 [Homo sapiens]	1.95	1	1	1	0	0	0			1	461	51.2798	5.43994
318083361	GC-rich sequence DNA-binding factor 2 isoform 2 [Homo sapiens]	1.14	1	1	1	0	0	0			1	612	71.2765	5.84619
4505531	oxysterol-binding protein 1 [Homo sapiens]	1.12	1	1	1	0	0	0			1	807	89.3646	7.29834
15147337	E3 ubiquitin-protein ligase UBR5 [Homo sapiens]	0.61	1	1	1	0	0	0			1	2799	309.158	5.84619
225543215	antigen KI-67 isoform 2 [Homo sapiens]	1.97	2	2	2	0	0	0	1	1		2896	319.248	9.51025
289803020	F-box only protein 41 [Homo sapiens]	1.37	1	1	2	0	0	0	1	1		875	94.4374	8.23584
91206428	seven transmembrane helix receptor precursor [Homo sapiens]	18.06	1	1	1	0	0	0	1			216	24.3523	6.82959
239582759	equatorin isoform 2 precursor [Homo sapiens]	8.68	1	1	1	0	0	0	1			265	29.4575	4.98291
4506587	replication protein A 14 kDa subunit [Homo sapiens]	8.26	1	1	1	0	0	0	1			121	13.5599	5.08447
63054822	calcium-binding protein 8 isoform 2 [Homo sapiens]	7.76	1	1	1	0	0	0	1			219	24.8212	4.84326
373938452	elongation of very long chain fatty acids protein 1 isoform 3 [Homo sapiens]	6.57	1	1	1	0	0	0	1			198	23.2688	9.65674
383872547	CD63 antigen isoform D precursor [Homo sapiens]	6.41	1	1	1	0	0	0	1			156	17.2596	7.88428
239582772	uncharacterized protein C2orf47, mitochondrial precursor [Homo sapiens]	4.81	1	1	1	0	0	0	1			291	32.524	9.17334
28395045	Bardet-Biedl syndrome 1 protein [Homo sapiens]	3.71	1	1	1	0	0	0	1			593	65.0422	7.92822
301336134	transmembrane and TPR repeat-containing protein 1 isoform 1 [Homo sapiens]	2.72	1	1	1	0	0	0	1			882	98.7832	8.83643
52546683	olfactory receptor 5AC2 [Homo sapiens]	2.27	1	1	1	0	0	0	1			309	35.2806	8.93896
6005846	twinfilin-2 [Homo sapiens]	2.01	1	1	1	0	0	0	1			349	39.5233	6.84424
8923900	N-acylneuraminate cytidylyltransferase [Homo sapiens]	1.84	1	1	1	0	0	0	1			434	48.3487	7.92822
8922631	exonuclease 3'-5' domain-containing protein 2 isoform 2 [Homo sapiens]	1.61	1	1	1	0	0	0	1			496	56.3098	8.29443
30578410	dolichyl-diphosphooligosaccharide--protein glycosyltransferase subunit STT3B [Homo sapiens]	1.33	1	1	1	0	0	0	1			826	93.6137	8.90967
323362983	ubiquitin conjugation factor E4 A isoform 2 [Homo sapiens]	1.31	1	1	1	0	0	0	1			1066	122.482	5.23682
148727368	bromodomain and PHD finger-containing protein 3 [Homo sapiens]	2.49	1	1	2	0	0	0	2			1205	135.66	6.58057
4757702	eukaryotic translation initiation factor 4E type 2 [Homo sapiens]	4.49	1	1	1	0	0	0		1		245	28.3442	8.88037
222136605	tetratricopeptide repeat protein 26 isoform 2 [Homo sapiens]	4.31	1	1	1	0	0	0		1		487	56.3164	6.80029
91208423	thyroid receptor-interacting protein 6 [Homo sapiens]	3.78	1	1	1	0	0	0		1		476	50.2555	7.37158
18379349	synaptic vesicle membrane protein VAT-1 homolog [Homo sapiens]	3.56	1	1	1	0	0	0		1		393	41.8934	6.29053
347658920	syntaxin-5 isoform 2 [Homo sapiens]	3.12	1	1	1	0	0	0		1		321	35.4515	9.34912
223029436	BTB/POZ domain-containing protein 18 [Homo sapiens]	2.95	1	1	1	0	0	0		1		712	77.8829	4.99561
54291708	zinc finger protein 780B [Homo sapiens]	2.88	1	1	1	0	0	0		1		833	96.7441	8.92432
167234429	zinc finger and BTB domain-containing protein 17 isoform 2 [Homo sapiens]	2.62	1	1	1	0	0	0		1		803	87.872	6.44287
194688149	serine/threonine-protein phosphatase 2B catalytic subunit alpha isoform isoform 3 [Homo sapiens]	2.56	1	1	1	0	0	0		1		469	52.6384	6.22705
42716277	C2 domain-containing protein 2-like [Homo sapiens]	2.55	1	1	1	0	0	0		1		707	76.1323	7.45947
20070205	ladinin-1 [Homo sapiens]	2.51	1	1	1	0	0	0		1		517	57.0968	9.67139
10047086	ERBB receptor feedback inhibitor 1 [Homo sapiens]	2.38	1	1	1	0	0	0		1		462	50.5282	8.104
41350335	transcription elongation factor A protein 3 [Homo sapiens]	2.3	1	1	1	0	0	0		1		348	38.9467	9.18799
25121980	protein dispatched homolog 2 [Homo sapiens]	1.93	1	1	1	0	0	0		1		1401	151.906	7.85498
94557301	5'-AMP-activated protein kinase catalytic subunit alpha-1 isoform 1 [Homo sapiens]	1.79	1	1	1	0	0	0		1		559	63.9686	8.11865
333805659	HEAT repeat-containing protein 4 [Homo sapiens]	1.75	1	1	1	0	0	0		1		1026	117.101	9.11475
7662274	TOX high mobility group box family member 4 [Homo sapiens]	1.61	1	1	1	0	0	0		1		621	66.1531	5.05908
400153758	HAUS augmin-like complex subunit 6 isoform 2 [Homo sapiens]	1.09	1	1	1	0	0	0		1		920	104.244	6.27783
156104897	type II inositol 3,4-bisphosphate 4-phosphatase [Homo sapiens]	0.97	1	1	1	0	0	0		1		924	104.671	6.26514
92859701	unconventional myosin-VI [Homo sapiens]	0.78	1	1	1	0	0	0		1		1285	148.62	8.52881
19924129	DNA repair protein RAD50 [Homo sapiens]	0.76	1	1	1	0	0	0		1		1312	153.797	6.88818
237512982	sodium channel protein type 5 subunit alpha isoform f [Homo sapiens]	0.71	1	1	1	0	0	0		1		1962	221.159	5.65576
22035653	apolipoprotein L2 [Homo sapiens]	3.26	1	1	1	0	0	776935			1	337	37.0694	6.7417
312032405	aminoacylase-1 isoform b [Homo sapiens]	3.27	1	1	1	0	0	906750			1	336	37.5728	5.90967
116812608	tetratricopeptide repeat protein 38 [Homo sapiens]	2.35	1	1	1	0	0	1.05157e+06			1	469	52.7195	5.98584
410651490	F-box/LRR-repeat protein 19 isoform 2 [Homo sapiens]	1.23	1	1	1	0	0	1.13218e+06			1	651	71.2837	9.37842
270133071	platelet-activating factor acetylhydrolase precursor [Homo sapiens]	1.81	1	1	1	0	0	1.36378e+06			1	441	50.0453	7.56201
21269877	cysteine--tRNA ligase, cytoplasmic isoform a [Homo sapiens]	1.38	1	1	1	0	0	1.42268e+06			1	726	82.7939	7.02002
45505147	protein Njmu-R1 [Homo sapiens]	2.78	1	1	1	0	0	1.50787e+06			1	396	44.5929	5.03369
34447231	bifunctional 3'-phosphoadenosine 5'-phosphosulfate synthase 2 isoform a [Homo sapiens]	2.12	1	1	1	0	0	1.76589e+06			1	614	69.4566	8.03076
194473681	3-mercaptopyruvate sulfurtransferase isoform 2 [Homo sapiens]	3.7	1	1	1	0	0	1.79759e+06			1	297	33.1576	6.59521
7706497	UMP-CMP kinase isoform a [Homo sapiens]	5.26	1	1	1	0	0	1.89311e+06			1	228	25.8383	7.97217
4507229	succinate-semialdehyde dehydrogenase, mitochondrial isoform 2 precursor [Homo sapiens]	2.06	1	1	1	0	0	2.03883e+06			1	535	57.1783	8.27979
20270337	RNA polymerase-associated protein LEO1 [Homo sapiens]	2.1	1	1	1	0	0	2.1268e+06			1	666	75.3593	4.51318
88758606	prostaglandin F2-alpha receptor isoform b precursor [Homo sapiens]	2.02	1	1	1	0	0	2.18822e+06			1	297	33.6306	8.95361
26051218	calcium/calmodulin-dependent protein kinase type II subunit beta isoform 8 [Homo sapiens]	2	1	1	1	0	0	2.25689e+06			1	449	50.9229	7.40088
5902002	dual specificity protein phosphatase 14 [Homo sapiens]	10.61	1	1	2	0	0	2.44491e+06			2	198	22.2405	9.56885
51093832	GTPase-activating protein and VPS9 domain-containing protein 1 [Homo sapiens]	0.67	1	1	1	0	0	2.54449e+06			1	1487	166.064	5.21143
93102377	RNA polymerase I-specific transcription initiation factor RRN3 [Homo sapiens]	2	1	1	1	0	0	2.58253e+06			1	651	74.0598	5.63037
4757952	cell division control protein 42 homolog isoform 1 precursor [Homo sapiens]	15.71	2	2	2	9.15782e+06	0	2.62521e+06	1		1	191	21.245	6.55127
71979932	large neutral amino acids transporter small subunit 1 [Homo sapiens]	4.14	2	2	2	7.97024e+06	0	2.7223e+06	1		1	507	54.9743	7.72314
41152107	ubiquitin-like protein 7 [Homo sapiens]	3.42	1	1	1	0	0	2.88163e+06			1	380	40.4853	5.07178
157388910	TIMELESS-interacting protein [Homo sapiens]	3.65	1	1	1	0	0	2.88567e+06			1	301	34.4751	4.77979
4506013	protein phosphatase 1 regulatory subunit 7 [Homo sapiens]	5	1	1	1	0	0	2.92781e+06			1	360	41.5385	4.90674
4758488	general transcription factor IIF subunit 2 [Homo sapiens]	5.22	1	1	1	0	0	3.26731e+06			1	249	28.3628	9.23193
29570798	amidophosphoribosyltransferase proprotein [Homo sapiens]	2.71	1	1	1	0	0	3.60047e+06			1	517	57.3624	6.75635
148612853	ATP-binding cassette sub-family F member 3 [Homo sapiens]	2.4	1	1	1	0	0	3.63796e+06			1	709	79.6952	6.34131
23510451	acylamino-acid-releasing enzyme [Homo sapiens]	1.64	1	1	1	0	0	3.6802e+06			1	732	81.1726	5.47803
85815829	SH3 domain-binding protein 1 [Homo sapiens]	1.43	1	1	1	0	0	3.78339e+06			1	701	75.6658	6.771
18543329	26S proteasome non-ATPase regulatory subunit 9 isoform 1 [Homo sapiens]	5.38	1	1	1	0	0	3.79434e+06			1	223	24.6665	6.94678
29150261	gamma-interferon-inducible lysosomal thiol reductase preproprotein [Homo sapiens]	4.4	1	1	2	4.54247e+06	0	3.88446e+06	1		1	250	27.945	4.88135
66346660	rho GTPase-activating protein 8 isoform 2 [Homo sapiens]	2.31	1	1	1	0	0	3.97927e+06			1	433	49.7201	9.30518
23238188	testin isoform 2 [Homo sapiens]	5.1	2	2	2	4671502	0	4.12287e+06	1		1	412	46.8783	7.59131
15029520	probable histidine--tRNA ligase, mitochondrial precursor [Homo sapiens]	2.57	1	1	1	0	0	4.22349e+06			1	506	56.8517	8.23584
132626790	low density lipoprotein receptor adapter protein 1 [Homo sapiens]	3.9	1	1	1	0	0	4.24874e+06			1	308	33.8642	6.69775
34147676	mTERF domain-containing protein 1, mitochondrial precursor [Homo sapiens]	2.4	1	1	1	0	0	4.26765e+06			1	417	47.9412	8.52881
52630427	cytoplasmic protein NCK2 isoform B [Homo sapiens]	9.64	1	1	1	0	0	4.47674e+06			1	83	9.84026	9.70068
34222121	nucleoporin Nup37 [Homo sapiens]	4.91	1	1	1	0	0	4543787			1	326	36.684	5.92236
93352551	CWF19-like protein 1 [Homo sapiens]	2.6	1	1	1	0	0	4.54635e+06			1	538	60.5808	7.23975
118442828	tubulin-specific chaperone E [Homo sapiens]	9.68	3	3	3	0	0	4.60255e+06			3	527	59.309	6.75635
190341097	inactive rhomboid protein 1 [Homo sapiens]	0.7	1	1	1	0	0	4.62085e+06			1	855	97.3385	8.44092
253970456	HIV Tat-specific factor 1 [Homo sapiens]	1.99	1	1	1	0	0	4.69777e+06			1	755	85.8006	4.39893
6005830	plakophilin-3 [Homo sapiens]	1.38	1	1	1	0	0	4.93889e+06			1	797	87.029	9.31982
33356130	N-alpha-acetyltransferase 16, NatA auxiliary subunit isoform 2 [Homo sapiens]	3.22	1	1	1	0	0	5263912			1	311	36.8302	8.20654
71274150	glycolipid transfer protein domain-containing protein 1 [Homo sapiens]	3.27	1	1	1	0	0	5282173			1	214	24.3496	7.21045
214010175	CLIP-associating protein 1 isoform 3 [Homo sapiens]	1.22	1	1	1	0	0	5.2951e+06			1	1471	162.011	8.80713
238624149	neuroplastin isoform d precursor [Homo sapiens]	3.6	1	1	1	0	0	5.31725e+06			1	278	30.8157	7.84033
38027923	COP9 signalosome complex subunit 5 [Homo sapiens]	5.09	2	2	3	4.877e+06	0	5.32327e+06	2		1	334	37.5547	6.53662
4502101	annexin A1 [Homo sapiens]	6.94	2	2	2	8.37343e+06	0	5.33814e+06	1		1	346	38.69	7.02002
54607106	UPF0361 protein C3orf37 [Homo sapiens]	5.93	2	2	2	0	0	5.42833e+06			2	354	40.5492	8.14795
19923959	serine dehydratase-like [Homo sapiens]	3.95	1	1	1	0	0	5.43775e+06			1	329	34.6521	6.88818
11345492	serine racemase [Homo sapiens]	5.59	1	1	1	0	0	5.43961e+06			1	340	36.5431	6.53662
149944496	UBX domain-containing protein 7 [Homo sapiens]	2.66	1	1	2	7.22246e+06	0	5.49551e+06	1		1	489	54.8283	5.16064
264681565	xaa-Pro aminopeptidase 1 isoform 2 [Homo sapiens]	3.89	2	2	2	0	0	5.49865e+06			2	642	72.0614	6.02393
499137520	tropomyosin alpha-3 chain isoform 8 [Homo sapiens]	8.81	2	2	2	2.32266e+06	0	5.50364e+06	1		1	227	26.4044	4.77979
228480221	four and a half LIM domains protein 1 isoform 4 [Homo sapiens]	6.19	1	1	1	0	0	5.58161e+06			1	194	22.0024	8.45557
58530848	destrin isoform b [Homo sapiens]	12.16	1	2	3	3.17539e+06	0	5.67072e+06	1		2	148	16.6096	8.33838
341926262	ubiquinone biosynthesis monooxygenase COQ6 isoform b [Homo sapiens]	2.26	1	1	1	0	0	5.69971e+06			1	443	48.5627	7.48877
13375721	protein FAM118B [Homo sapiens]	2.85	1	1	1	0	0	5.81891e+06			1	351	39.4743	5.98584
27894339	keratin, type I cytoskeletal 23 [Homo sapiens]	13.98	3	5	6	2.63674e+07	0	5.93742e+06	3		3	422	48.1012	6.53662
90265805	1-phosphatidylinositol 4,5-bisphosphate phosphodiesterase delta-1 isoform 2 [Homo sapiens]	1.32	1	1	1	0	0	6.03728e+06			1	756	85.611	6.69775
32483399	serine/threonine-protein kinase PAK 2 [Homo sapiens]	1.72	1	1	1	0	0	6.04583e+06			1	524	58.0059	5.96045
18105063	vacuolar protein sorting-associated protein 45 [Homo sapiens]	4.56	2	2	2	0	0	6.08006e+06			2	570	65.0358	8.23584
4759274	thioredoxin-like protein 1 [Homo sapiens]	11.42	2	2	2	0	0	6.12079e+06			2	289	32.2307	4.95752
22538467	proteasome subunit beta type-4 [Homo sapiens]	3.79	1	1	1	0	0	6.12904e+06			1	264	29.1855	5.97314
148727247	ubiquitin carboxyl-terminal hydrolase 5 isoform 2 [Homo sapiens]	1.44	1	1	1	0	0	6.15316e+06			1	835	93.2484	5.08447
260593665	xaa-Pro dipeptidase isoform 3 [Homo sapiens]	1.63	1	1	1	0	0	6.18972e+06			1	429	47.2304	6.07471
70167127	carbonic anhydrase 6 isoform 1 precursor [Homo sapiens]	1.95	1	1	1	0	0	6.22951e+06			1	308	35.3446	7.02002
18677731	MOB kinase activator 3A [Homo sapiens]	5.53	1	1	1	0	0	6.32264e+06			1	217	25.4479	8.63135
295821202	cystathionine beta-synthase [Homo sapiens]	9.26	5	5	6	0	0	6.5333e+06	1		5	551	60.5482	6.65381
4758528	hepatocyte growth factor-regulated tyrosine kinase substrate [Homo sapiens]	1.54	1	1	2	6.1464e+06	0	6.57725e+06	1		1	777	86.1376	6.16357
13376216	coiled-coil domain-containing protein 134 precursor [Homo sapiens]	3.06	1	1	2	4.00718e+06	0	6.58837e+06	1		1	229	26.544	8.85107
386869380	translin isoform 2 [Homo sapiens]	6.76	1	1	1	0	0	6.61405e+06			1	148	17.2681	7.2251
221316642	nuclear distribution protein nudE homolog 1 [Homo sapiens]	6.27	2	2	2	0	0	6.70863e+06			2	335	37.6978	5.14795
7705773	endophilin-B1 isoform 1 [Homo sapiens]	5.21	2	2	2	0	0	6.7868e+06			2	365	40.7708	6.03662
13376331	L-2-hydroxyglutarate dehydrogenase, mitochondrial precursor [Homo sapiens]	4.75	2	2	2	0	0	6818020			2	463	50.2839	8.14795
145275185	UPF0160 protein MYG1, mitochondrial precursor [Homo sapiens]	4.79	2	2	2	0	0	6.86993e+06			2	376	42.4344	6.66846
116734849	glycogen debranching enzyme isoform 2 [Homo sapiens]	0.92	1	1	1	0	0	6.8736e+06			1	1515	172.516	6.7124
5032057	protein S100-A11 [Homo sapiens]	15.24	1	1	1	0	0	6.881e+06			1	105	11.7328	7.12256
153792144	ATP-binding cassette sub-family A member 10 [Homo sapiens]	0.58	1	1	2	0	0	6.92058e+06	1		1	1543	175.676	6.65381
62420875	integrin-linked protein kinase isoform 1 [Homo sapiens]	7.3	3	3	4	7.07939e+06	0	7.00401e+06	1		3	452	51.3859	8.07471
21361380	vacuolar-sorting protein SNF8 [Homo sapiens]	5.43	1	1	1	0	0	7.04555e+06			1	258	28.8461	6.65381
19923973	BTB/POZ domain-containing protein KCTD12 [Homo sapiens]	2.15	1	1	1	0	0	7079240			1	325	35.6787	5.64307
4502107	annexin A5 [Homo sapiens]	2.81	1	1	1	0	0	7191078			1	320	35.9144	5.04639
73088934	TIP41-like protein isoform 2 [Homo sapiens]	6.18	1	1	1	0	0	7.30366e+06			1	178	20.2009	5.87158
78000156	translation initiation factor eIF-2B subunit delta isoform 3 [Homo sapiens]	1.92	1	1	1	0	0	7.33246e+06			1	522	57.4223	9.37842
7661872	probable leucine--tRNA ligase, mitochondrial [Homo sapiens]	2.1	2	2	2	0	0	7.33366e+06			2	903	101.911	8.22119
338827748	arfaptin-2 isoform 3 [Homo sapiens]	12.87	3	3	4	0	0	7.36053e+06			4	303	33.7614	7.18115
384475517	triosephosphate isomerase isoform 3 [Homo sapiens]	7.19	1	1	1	0	0	7.39551e+06			1	167	17.9473	5.57959
109698599	trafficking protein particle complex subunit 5 [Homo sapiens]	17.55	3	3	3	0	0	7.41505e+06			3	188	20.7702	9.65674
32307148	UDP-N-acetylglucosamine--peptide N-acetylglucosaminyltransferase 110 kDa subunit isoform 1 [Homo sapiens]	1.24	1	1	1	0	0	7.42911e+06			1	1046	116.85	6.69775
4826940	lysosomal Pro-X carboxypeptidase isoform 1 preproprotein [Homo sapiens]	6.65	2	2	3	0	0	7.45939e+06		1	2	496	55.7639	7.21045
18644734	beta-catenin-like protein 1 [Homo sapiens]	3.55	2	2	2	0	0	7.55901e+06			2	563	65.1321	5.04639
291045181	N-acetylserotonin O-methyltransferase-like protein isoform 2 [Homo sapiens]	2.31	1	1	1	0	0	7.57303e+06			1	563	62.4034	5.57959
4507475	protein-glutamine gamma-glutamyltransferase K [Homo sapiens]	6.73	5	5	7	9.56227e+06	0	7.59608e+06	4		3	817	89.7303	6.03662
5454088	acidic leucine-rich nuclear phosphoprotein 32 family member B [Homo sapiens]	6.77	2	2	2	0	0	7.68952e+06			2	251	28.7703	4.05615
387912557	phosphotriesterase-related protein isoform 3 [Homo sapiens]	3.5	1	1	1	0	0	8.07704e+06			1	200	22.5768	6.99072
118766350	calcium-binding protein 39-like [Homo sapiens]	2.67	1	1	1	0	0	8136095			1	337	39.0628	8.39697
119395760	protein diaphanous homolog 1 isoform 2 [Homo sapiens]	1.35	2	2	2	4.48697e+06	0	8.1468e+06	1		1	1263	140.2	5.41455
41281996	HEAT repeat-containing protein 3 [Homo sapiens]	4.85	3	3	3	0	0	8.31873e+06			3	680	74.535	5.10986
117956403	rab GTPase-binding effector protein 2 [Homo sapiens]	2.81	2	2	2	0	0	8.38858e+06			2	569	63.5041	4.77979
379056383	DNA polymerase delta subunit 2 isoform 1 [Homo sapiens]	7.46	3	3	3	2.88416e+06	0	8.48481e+06	2		1	469	51.257	5.57959
10047140	RNA-binding protein PNO1 [Homo sapiens]	16.27	3	3	3	2.78164e+06	0	8.58763e+06	1		2	252	27.9069	9.72998
61743954	neuroblast differentiation-associated protein AHNAK isoform 1 [Homo sapiens]	1.49	2	2	2	0	0	8.72894e+06			2	5890	628.699	6.15088
56549640	septin-2 [Homo sapiens]	7.76	3	3	5	0	0	8.73442e+06			5	361	41.4613	6.59521
108773793	glucose-6-phosphate 1-dehydrogenase isoform b [Homo sapiens]	3.88	2	2	2	0	0	8.75661e+06			2	515	59.219	6.84424
301601630	LIM and senescent cell antigen-like-containing domain protein 1 isoform b [Homo sapiens]	3.69	1	1	1	0	0	8.76747e+06			1	325	37.2258	8.04541
226958412	isovaleryl-CoA dehydrogenase, mitochondrial isoform 1 precursor [Homo sapiens]	2.11	1	1	1	0	0	8.86167e+06			1	426	46.6208	8.04541
451327636	lon protease homolog, mitochondrial isoform 3 [Homo sapiens]	4.98	3	3	3	0	0	9.00274e+06			3	763	85.5877	6.03662
21264355	SWI/SNF-related matrix-associated actin-dependent regulator of chromatin subfamily E member 1 [Homo sapiens]	2.43	1	1	1	0	0	9.07416e+06			1	411	46.6206	4.88135
209969832	FAST kinase domain-containing protein 2 [Homo sapiens]	1.27	1	1	1	0	0	9.07785e+06			1	710	81.41	8.04541
19923748	dihydrolipoyllysine-residue succinyltransferase component of 2-oxoglutarate dehydrogenase complex, mitochondrial isoform 1 precursor [Homo sapiens]	1.77	1	1	1	0	0	9.11706e+06			1	453	48.7245	8.95361
24307999	glycerol-3-phosphate dehydrogenase 1-like protein [Homo sapiens]	3.13	1	1	1	0	0	9.283e+06			1	351	38.3939	7.02002
19913432	V-type proton ATPase subunit d 1 [Homo sapiens]	1.71	1	1	2	8.8599e+06	0	9.37336e+06	1		1	351	40.3032	4.99561
56713256	kynurenine--oxoglutarate transaminase 3 isoform 2 [Homo sapiens]	2.86	1	1	1	0	0	9.42322e+06			1	420	47.7225	6.80029
217035150	inosine-5'-monophosphate dehydrogenase 1 isoform g [Homo sapiens]	4.09	1	2	2	5.61554e+06	0	9.53611e+06	1		1	489	52.564	6.63916
32698918	putative methyltransferase NSUN6 [Homo sapiens]	8.74	3	3	4	0	0	9.58838e+06			4	469	51.737	7.95752
166197683	phospholipase D3 [Homo sapiens]	4.08	2	2	2	0	0	9.65071e+06			2	490	54.6705	6.46826
374081840	microtubule-associated protein RP/EB family member 2 isoform 4 [Homo sapiens]	4.38	1	1	1	0	0	9.70177e+06			1	274	30.6721	5.80811
4501993	alkyldihydroxyacetonephosphate synthase, peroxisomal precursor [Homo sapiens]	8.36	5	5	6	6.64106e+06	0	9.86772e+06	3		3	658	72.8658	7.34229
375331879	leukotriene A-4 hydrolase isoform 2 [Homo sapiens]	8.01	4	4	4	0	0	9.9322e+06			4	587	66.8093	6.69775
41393561	cytosol aminopeptidase [Homo sapiens]	8.29	4	4	4	0	0	1.00264e+07			4	519	56.1308	7.92822
205277463	transketolase isoform 1 [Homo sapiens]	4.82	2	2	2	0	0	1.01929e+07			2	623	67.8347	7.66455
5031737	dehydrogenase/reductase SDR family member 2 isoform 2 [Homo sapiens]	5.71	1	1	1	0	0	1.02083e+07			1	280	29.9077	9.01221
201861823	fermitin family homolog 2 isoform 3 [Homo sapiens]	2.69	1	1	1	0	0	1.02522e+07			1	633	72.351	7.50342
4506589	RNA 3'-terminal phosphate cyclase isoform b [Homo sapiens]	6.56	2	2	2	0	0	1.02592e+07			2	366	39.3114	7.85498
40789249	aspartate--tRNA ligase, mitochondrial [Homo sapiens]	2.95	2	2	2	0	0	1.02878e+07			2	645	73.5161	8.01611
44680114	proteasome assembly chaperone 1 isoform b [Homo sapiens]	5.99	1	1	1	0	0	1.03261e+07			1	267	30.2684	7.76709
21361621	phosphoglucomutase-1 isoform 1 [Homo sapiens]	4.63	2	2	2	0	0	1.03425e+07			2	562	61.4105	6.75635
77812678	inorganic pyrophosphatase 2, mitochondrial isoform 2 precursor [Homo sapiens]	12.79	2	3	3	1.91977e+07	0	1.03632e+07	1		2	305	34.6356	8.45557
4501867	aconitate hydratase, mitochondrial precursor [Homo sapiens]	8.85	5	5	5	0	0	10419240			5	780	85.3719	7.60596
226491502	probable asparagine--tRNA ligase, mitochondrial isoform 1 precursor [Homo sapiens]	2.52	1	1	1	0	0	1.05868e+07			1	477	54.0557	7.23975
26667243	eyes absent homolog 3 [Homo sapiens]	4.89	2	2	2	0	0	1.06784e+07			2	573	62.6238	5.21143
32129199	SAP domain-containing ribonucleoprotein [Homo sapiens]	4.76	1	1	1	0	0	1.09283e+07			1	210	23.6564	6.41748
23238226	cdc42 effector protein 1 [Homo sapiens]	5.63	2	2	3	5.55307e+06	0	1.10127e+07	2		1	391	40.27	7.15186
21536286	creatine kinase B-type [Homo sapiens]	2.1	1	1	1	0	0	1.10158e+07			1	381	42.6173	5.59229
469608407	transgelin-2 isoform b [Homo sapiens]	20.1	3	3	4	7.5326e+06	0	1.10444e+07	2		2	199	22.3772	8.25049
5453760	NEDD8 precursor [Homo sapiens]	17.28	1	1	1	0	0	1.10886e+07			1	81	9.06595	8.42627
291084635	60 kDa SS-A/Ro ribonucleoprotein isoform 4 [Homo sapiens]	8.69	4	4	4	0	0	1.10957e+07			4	518	58.4452	8.36768
38455391	ribonuclease H2 subunit A [Homo sapiens]	4.68	1	1	1	0	0	1.12255e+07			1	299	33.3739	5.24951
19913428	V-type proton ATPase subunit B, brain isoform [Homo sapiens]	13.31	4	4	4	0	0	1.12408e+07			4	511	56.4649	5.80811
115298678	complement C3 precursor [Homo sapiens]	0.36	1	1	1	0	0	1.12903e+07			1	1663	187.03	6.40479
29501813	ubiquitin fusion degradation protein 1 homolog isoform A [Homo sapiens]	3.91	1	1	1	0	0	1.13256e+07			1	307	34.4783	6.69775
344313201	LIM domain and actin-binding protein 1 isoform 4 [Homo sapiens]	2.41	1	1	1	0	0	1.15288e+07			1	457	51.1872	5.56689
506949366	ribulose-phosphate 3-epimerase isoform 3 [Homo sapiens]	16.58	1	1	1	0	0	1.15504e+07			1	199	21.7247	5.80811
106049528	pyruvate carboxylase, mitochondrial precursor [Homo sapiens]	1.61	2	2	2	0	0	1.16427e+07			2	1178	129.551	6.84424
216548445	tRNA (guanine(26)-N(2))-dimethyltransferase isoform 2 [Homo sapiens]	1.43	1	1	1	0	0	1.16547e+07			1	630	69.2619	7.2251
219842335	glutathione S-transferase kappa 1 isoform d [Homo sapiens]	7.65	1	1	1	0	0	1.17609e+07			1	183	20.5245	6.53662
116875826	HD domain-containing protein 2 [Homo sapiens]	6.86	1	1	1	0	0	1.18571e+07			1	204	23.3757	5.49072
4502111	annexin A7 isoform 1 [Homo sapiens]	3.43	1	1	1	0	0	1.18925e+07			1	466	50.2837	6.60986
12056473	sialic acid synthase [Homo sapiens]	12.26	4	4	5	0	0	1.19344e+07			5	359	40.2815	6.7417
19526773	ubiquitin-like-conjugating enzyme ATG3 [Homo sapiens]	8.28	2	2	2	9.05921e+06	0	1.20181e+07	1		1	314	35.8415	4.7417
201860300	AH receptor-interacting protein [Homo sapiens]	4.24	1	1	1	0	0	1.20937e+07			1	330	37.6121	6.29053
30240932	EH domain-containing protein 1 [Homo sapiens]	11.24	4	5	6	9.13775e+06	0	1.23096e+07	1		5	534	60.5887	6.82959
153252081	ribonuclease 7 precursor [Homo sapiens]	8.97	1	1	1	0	0	12401985			1	156	17.4339	9.65674
83641876	probable serine carboxypeptidase CPVL precursor [Homo sapiens]	3.15	2	2	4	1.2155e+07	0	1.24275e+07	2		2	476	54.1291	5.61768
4502317	V-type proton ATPase subunit E 1 isoform a [Homo sapiens]	19.47	4	4	4	0	0	12453704			4	226	26.1288	8.00146
73760415	syntaxin-binding protein 1 isoform b [Homo sapiens]	3.37	2	2	2	0	0	1.2579e+07			2	594	67.5259	6.96143
296179429	hydroxyacyl-coenzyme A dehydrogenase, mitochondrial isoform 2 precursor [Homo sapiens]	18.47	3	3	3	0	0	1.28252e+07			3	314	34.2559	8.85107
7705720	protein MEMO1 isoform 1 [Homo sapiens]	7.74	2	2	2	2.9862e+06	0	1.30174e+07	1		1	297	33.7115	7.13721
16306550	selenium-binding protein 1 isoform 1 [Homo sapiens]	9.53	4	4	4	0	0	1.30586e+07			4	472	52.3576	6.3667
4503301	2,4-dienoyl-CoA reductase, mitochondrial precursor [Homo sapiens]	12.84	4	4	4	0	0	1.30888e+07			4	335	36.0448	9.27588
4507877	vinculin isoform VCL [Homo sapiens]	4.69	4	4	4	0	0	1.31739e+07			4	1066	116.649	6.0874
19743875	fumarate hydratase, mitochondrial [Homo sapiens]	3.53	1	1	1	0	0	1.31745e+07			1	510	54.6022	8.76318
306966132	spectrin alpha chain, non-erythrocytic 1 isoform 3 [Homo sapiens]	7.3	15	15	17	5.49225e+06	0	1.32051e+07	3		14	2452	282.108	5.33838
21264315	EH domain-containing protein 4 [Homo sapiens]	9.24	3	4	6	8.20318e+06	0	1.33916e+07	2		4	541	61.1365	6.75635
377520143	protein FAM49B [Homo sapiens]	7.72	2	2	2	0	0	1.35339e+07			2	324	36.7246	6.06201
11056036	tubulin--tyrosine ligase-like protein 12 [Homo sapiens]	9.32	4	4	4	1.15015e+07	0	1.35563e+07	1		3	644	74.356	5.52881
4758148	DNA fragmentation factor subunit alpha isoform 1 [Homo sapiens]	6.95	2	2	5	5.10101e+06	0	1.35895e+07	2		3	331	36.4995	4.79248
259490234	dachshund homolog 1 isoform c [Homo sapiens]	2.17	1	1	1	0	0	1.369e+07			1	506	51.9734	8.79248
22538437	cathepsin B preproprotein [Homo sapiens]	5.31	1	1	1	0	0	1.38645e+07			1	339	37.7968	6.30322
13375872	queuine tRNA-ribosyltransferase subunit QTRTD1 isoform 1 [Homo sapiens]	2.41	1	1	1	0	0	1.38952e+07			1	415	46.6826	6.81494
156105687	mitochondrial intermediate peptidase [Homo sapiens]	3.65	3	3	3	0	0	1.39651e+07			3	713	80.5588	7.04932
155030202	rap1 GTPase-GDP dissociation stimulator 1 isoform 6 [Homo sapiens]	4.07	2	2	2	2.1704e+06	0	14014000	1		1	516	56.4997	5.43994
148747437	MOB kinase activator 1A [Homo sapiens]	17.59	3	3	7	6.23027e+06	0	1.40439e+07	2		5	216	25.0636	6.94678
71772942	AP-1 complex subunit gamma-1 isoform b [Homo sapiens]	1.22	1	1	1	0	0	1.40557e+07			1	822	91.2931	6.80029
223278387	calmodulin-like protein 5 [Homo sapiens]	5.48	1	1	1	0	0	1.41269e+07			1	146	15.8828	4.43701
54607086	selenocysteine-specific elongation factor [Homo sapiens]	5.87	3	3	4	0	0	1.41404e+07			4	596	65.2631	8.35303
134288884	probable glutamate--tRNA ligase, mitochondrial [Homo sapiens]	4.59	2	2	2	0	0	1.4201e+07			2	523	58.6516	8.76318
7706441	vacuolar protein sorting-associated protein 29 isoform 1 [Homo sapiens]	5.49	1	1	2	0	0	1.45245e+07			2	182	20.4927	6.78564
223555953	COUP transcription factor 2 isoform c [Homo sapiens]	3.07	1	1	1	0	0	14688908			1	261	29.1438	6.40479
321267477	protein NipSnap homolog 2 isoform 2 [Homo sapiens]	10.93	2	2	3	9.37783e+06	0	1.47441e+07	2		1	247	29.0341	10.3452
13654274	acylpyruvase FAHD1, mitochondrial isoform 2 [Homo sapiens]	24.11	3	3	3	0	0	1.50442e+07		1	2	224	24.8267	7.38623
63055049	phosphoglucomutase-2 [Homo sapiens]	4.08	2	2	3	6.87785e+06	0	1.50612e+07	1		2	612	68.2404	6.72705
93102375	protein FAM114A2 [Homo sapiens]	13.66	5	5	8	5.48418e+06	0	1.51633e+07	4		4	505	55.4342	4.88135
13376611	zinc finger protein 703 [Homo sapiens]	2.03	1	1	1	0	0	1.52636e+07			1	590	58.1859	8.79248
66363688	NEDD8-activating enzyme E1 regulatory subunit isoform c [Homo sapiens]	11.24	3	3	3	0	0	1.52691e+07			3	445	50.5926	5.2749
47933379	alpha-soluble NSF attachment protein [Homo sapiens]	3.73	1	1	2	5.84724e+06	0	1.5398e+07	1		1	295	33.2113	5.36377
19424132	serine/threonine-protein kinase Nek7 [Homo sapiens]	5.3	1	1	1	0	0	1.56533e+07			1	302	34.5284	8.25049
226443152	alpha/beta hydrolase domain-containing protein 14B isoform 1 [Homo sapiens]	9.52	2	2	2	0	0	1.58708e+07			2	210	22.3316	6.40479
74271845	alpha-2-macroglobulin-like protein 1 precursor [Homo sapiens]	1.51	2	2	2	8.0666e+06	0	1.62228e+07	1		1	1454	161.037	5.74463
4502215	arginase-2, mitochondrial precursor [Homo sapiens]	2.26	1	1	1	0	0	1.63666e+07			1	354	38.5539	6.46826
5730120	synaptobrevin homolog YKT6 [Homo sapiens]	4.04	1	1	2	8.02396e+06	0	16461244	1		1	198	22.4034	6.91748
51317376	NHP2-like protein 1 [Homo sapiens]	15.63	2	2	2	0	0	1.66363e+07			2	128	14.1646	8.45557
115430223	galectin-3 isoform 1 [Homo sapiens]	5.6	1	1	1	0	0	1.68992e+07			1	250	26.1361	8.55811
5031601	actin-related protein 2/3 complex subunit 1B [Homo sapiens]	6.18	2	2	2	0	0	1.69148e+07			2	372	40.9234	8.35303
221316616	extracellular matrix protein 1 isoform 2 precursor [Homo sapiens]	11.33	3	3	3	1.17718e+07	0	1.72052e+07	1		2	415	46.0702	6.39209
18390331	elongation factor G, mitochondrial [Homo sapiens]	5.46	3	3	3	3.52468e+06	0	1.73604e+07	2		1	751	83.4184	7.00537
38045944	NEDD8-activating enzyme E1 catalytic subunit isoform 2 [Homo sapiens]	6.24	2	2	2	0	0	1.74166e+07			2	449	50.0403	5.2749
61966777	V-set and immunoglobulin domain-containing protein 8 precursor [Homo sapiens]	2.42	1	1	1	0	0	1.751e+07			1	414	43.8625	7.1958
109148508	ubiquitin thioesterase OTUB1 [Homo sapiens]	12.55	3	3	4	0	0	1.75691e+07	1		3	271	31.2644	4.94482
260654708	hydroxymethylglutaryl-CoA lyase, mitochondrial isoform 2 precursor [Homo sapiens]	3.15	1	1	2	1.76746e+07	0	1.78354e+07	1		1	254	26.892	8.70459
4504333	histidine ammonia-lyase isoform 1 [Homo sapiens]	15.98	8	8	10	1.06809e+07	0	1.78712e+07	6		4	657	72.6518	6.94678
11095441	methylmalonate-semialdehyde dehydrogenase [acylating], mitochondrial isoform 1 precursor [Homo sapiens]	1.87	1	1	1	0	0	1.792e+07			1	535	57.8027	8.49951
4557839	phosphomannomutase 2 [Homo sapiens]	7.72	2	2	4	7.43548e+06	0	18059830	2		2	246	28.0642	6.771
10863955	phosphoserine aminotransferase isoform 2 [Homo sapiens]	3.09	1	1	1	0	0	1.8185e+07			1	324	35.1661	6.68311
115387104	4-trimethylaminobutyraldehyde dehydrogenase [Homo sapiens]	3.67	2	2	2	0	0	1.82934e+07		1	1	518	56.2554	6.56592
50593010	phosphoglycerate mutase 2 [Homo sapiens]	4.35	1	1	2	0	0	1.83531e+07			2	253	28.7478	8.88037
156105689	methylmalonyl-CoA mutase, mitochondrial precursor [Homo sapiens]	6.8	4	4	4	0	0	1.84774e+07			4	750	83.0818	6.93213
28178838	isocitrate dehydrogenase [NAD] subunit gamma, mitochondrial isoform b precursor [Homo sapiens]	4.47	2	2	2	0	0	18485331			2	380	41.4415	8.82178
189083844	dipeptidyl peptidase 1 isoform a preproprotein [Homo sapiens]	2.59	1	1	2	0	0	1.87097e+07	1		1	463	51.8083	6.99072
28195386	transcription factor SOX-2 [Homo sapiens]	5.36	1	1	3	4.47953e+06	0	1.91032e+07	1	1	1	317	34.2875	9.74463
25470890	DAZ-associated protein 1 isoform a [Homo sapiens]	3.97	1	1	2	6727940	0	1.92868e+07	1		1	378	40.5038	8.27979
4507115	fascin [Homo sapiens]	7.71	3	3	3	0	0	1.97066e+07			3	493	54.4961	7.23975
94681057	tyrosine--tRNA ligase, mitochondrial precursor [Homo sapiens]	10.9	4	4	4	0	0	1.97255e+07			4	477	53.1657	8.98291
4885649	SUMO-activating enzyme subunit 2 [Homo sapiens]	4.84	2	2	2	0	0	2.02716e+07			2	640	71.1792	5.2876
8923598	PIH1 domain-containing protein 1 [Homo sapiens]	10.34	3	3	3	0	0	2.02774e+07			3	290	32.3424	5.13525
13489054	dual specificity mitogen-activated protein kinase kinase 2 [Homo sapiens]	7.5	1	3	3	0	0	2.05273e+07			3	400	44.3961	6.55127
308044580	hydroxysteroid dehydrogenase-like protein 2 isoform 2 [Homo sapiens]	7.54	2	2	3	0	0	2.07772e+07			3	345	37.2962	6.1001
296531406	ES1 protein homolog, mitochondrial isoform Ia precursor [Homo sapiens]	17.54	3	3	4	4.78436e+06	0	2.07786e+07	1		3	268	28.1247	8.26514
33239443	synaptophysin-like protein 1 isoform b [Homo sapiens]	4.56	1	1	3	3.29822e+07	0	20799720	2		1	241	26.3945	7.2251
149363664	septin-8 isoform d [Homo sapiens]	2.44	1	1	1	0	0	2.09489e+07			1	369	43.4922	6.34131
4504009	alpha-galactosidase A precursor [Homo sapiens]	6.29	2	2	3	0	0	2.16561e+07			3	429	48.7349	5.60498
66346721	phosphoenolpyruvate carboxykinase [GTP], mitochondrial isoform 1 precursor [Homo sapiens]	11.88	7	7	7	0	0	2.16878e+07			7	640	70.6846	7.62061
203098816	pyruvate dehydrogenase protein X component, mitochondrial isoform 2 [Homo sapiens]	8.85	4	4	6	1.50857e+06	0	21767810	1		5	486	51.4282	6.34131
4503729	peptidyl-prolyl cis-trans isomerase FKBP4 [Homo sapiens]	10.02	4	4	6	1.04047e+07	0	2.21249e+07	2		4	459	51.7721	5.42725
508772599	annexin A11 isoform 2 [Homo sapiens]	8.9	4	4	5	0	0	2.22057e+07			5	472	51.2096	7.66455
6912388	grancalcin [Homo sapiens]	13.82	3	3	3	0	0	22212817			3	217	23.9945	5.21143
20070125	protein disulfide-isomerase precursor [Homo sapiens]	13.98	7	7	9	1.26916e+07	0	2.2218e+07	5		4	508	57.0807	4.86865
4826878	serine/threonine-protein kinase OSR1 [Homo sapiens]	6.45	3	3	4	4629570	0	2.2312e+07	1		3	527	57.9861	6.43018
189011550	acid ceramidase isoform c [Homo sapiens]	4.63	2	2	2	1.12479e+07	0	2.24108e+07	1		1	389	44.0174	7.62061
4506749	ribonucleoside-diphosphate reductase large subunit [Homo sapiens]	8.84	7	7	8	0	0	2.27048e+07			8	792	90.0125	7.15186
15011936	40S ribosomal protein S26 [Homo sapiens]	7.83	1	1	1	0	0	2.29867e+07			1	115	13.0071	11.0044
[truncated: 70 more rows]
