# Supplementary material for: Mutually exclusive acetylation and ubiquitylation of the splicing factor SRSF5 control tumor growth
Source: Nat Commun. 2018 Jun 25;9:2464. doi: 10.1038/s41467-018-04815-3 (PMC6018636; doi:10.1038/s41467-018-04815-3)
Supplement: Supplementary file 4 — Supplementary Data 2 [file 41467_2018_4815_MOESM4_ESM.xls]

## Sheet: Supplementary Table-2 DEG lists
GeneID	Length	Ctrl-Expression	Sh_CCAR1L-Expression	log2FoldChange(Sh_CCAR1L/Ctrl)	Padj	Up/Down-Regulation	Pvalue	Symbol	Cellular Component	Molecular Function	Biological Process	Kegg Orthology	Nr Description
57573	6162	100.916	46.0896	-1.13064	7.73e-06	Down	1.73e-06	ZNF471	GO:0043231//intracellular membrane-bounded organelle	GO:0046914//transition metal ion binding;GO:0003676//nucleic acid binding	GO:0006351//transcription, DNA-templated	K09228//KRAB domain-containing zinc finger protein	gi|795565825|ref|XP_011909108.1|//PREDICTED: LOW QUALITY PROTEIN: zinc finger protein 471 [Cercocebus atys]
79618	3975	125.967	50.081	-1.33071	1.38e-07	Down	2.34e-08	HMBOX1	GO:0043231//intracellular membrane-bounded organelle	GO:0003677//DNA binding;GO:0001071//nucleic acid binding transcription factor activity	GO:0006355//regulation of transcription, DNA-templated	K08034//transcription factor 2, hepatocyte nuclear factor 1-beta;K08036//transcription factor 1, hepatocyte nuclear factor 1-alpha	gi|655604819|ref|XP_008247297.1|//PREDICTED: homeobox-containing protein 1 isoform X3 [Oryctolagus cuniculus];gi|914923706|ref|XP_013219178.1|//PREDICTED: homeobox-containing protein 1 isoform X2 [Ictidomys tridecemlineatus];gi|655604817|ref|XP_008247291.1|//PREDICTED: homeobox-containing protein 1 isoform X2 [Oryctolagus cuniculus];gi|655604821|ref|XP_008247303.1|//PREDICTED: homeobox-containing…
112812	864	166.068	352.701	1.08667	8.62e-14	Up	5.42e-15	FDX1L	GO:0044429//mitochondrial part	GO:0043169//cation binding;GO:0051536//iron-sulfur cluster binding	GO:0006091//generation of precursor metabolites and energy;GO:0051234//establishment of localization	K02516//type II protein arginine methyltransferase [EC:2.1.1.320]	gi|685504978|ref|NP_001026904.2|//adrenodoxin-like protein, mitochondrial precursor [Homo sapiens]
282996	7269	103.65	40.3981	-1.35937	1.62e-08	Down	2.4e-09	RBM20	GO:0043231//intracellular membrane-bounded organelle	GO:0046914//transition metal ion binding;GO:0003676//nucleic acid binding	NA	K13213//matrin 3	gi|612149808|ref|NP_001127835.2|//RNA-binding protein 20 [Homo sapiens]
9985	2325	63.5831	296.449	2.22107	2.24e-33	Up	6.26e-36	REC8	GO:0000793//condensed chromosome;GO:0031981//nuclear lumen;GO:0044427//chromosomal part	NA	GO:0007127//meiosis I;GO:0007059//chromosome segregation;GO:0048232//male gamete generation;GO:0006310//DNA recombination;GO:0007067//mitotic nuclear division	K13054//meiotic recombination protein REC8, animal type	gi|767982140|ref|XP_011535723.1|//PREDICTED: meiotic recombination protein REC8 homolog isoform X1 [Homo sapiens]
65059	9622	378.492	176.521	-1.10043	9.35e-16	Down	4.04e-17	RAPH1	GO:0043231//intracellular membrane-bounded organelle;GO:0031252//cell leading edge;GO:0016020//membrane;GO:0042995//cell projection;GO:0043232//intracellular non-membrane-bounded organelle	NA	GO:0023052//signaling;GO:0009987//cellular process;GO:0031589//cell-substrate adhesion	K17704//amyloid beta A4 precursor protein-binding family B member 1-interacting protein	gi|767919288|ref|XP_011509951.1|//PREDICTED: ras-associated and pleckstrin homology domains-containing protein 1 isoform X4 [Homo sapiens];gi|119590751|gb|EAW70345.1|//Ras association (RalGDS/AF-6) and pleckstrin homology domains 1, isoform CRA_b [Homo sapiens];gi|37515402|emb|CAE48361.1|//RAPH1 protein [Homo sapiens]
51025	600	223.99	562.949	1.32957	3.34e-20	Up	6.08e-22	PAM16	GO:0043231//intracellular membrane-bounded organelle;GO:0019866//organelle inner membrane	NA	GO:0006810//transport	K18619//coronin-7;K17805//mitochondrial import inner membrane translocase subunit TIM16	gi|27363461|ref|NP_057153.8|//mitochondrial import inner membrane translocase subunit TIM16 [Homo sapiens]
8537	2969	35.9868	17.7855	-1.01676	0.00494102	Down	0.00179825	BCAS1	GO:0044424//intracellular part	GO:0005488//binding	NA	K12581//CCR4-NOT transcription complex subunit 7/8;K11447//histone demethylase [EC:1.14.11.-];K17985//activating molecule in BECN1-regulated autophagy protein 1;K07436//vitamin D3 24-hydroxylase [EC:1.14.15.16]	gi|191251777|ref|NP_003648.2|//breast carcinoma-amplified sequence 1 isoform 1 [Homo sapiens];gi|939320325|ref|NP_001303290.1|//breast carcinoma-amplified sequence 1 isoform 2 [Homo sapiens]
8214	1245	127.351	277.204	1.12214	4.43e-10	Up	5.04e-11	DGCR6	GO:0043231//intracellular membrane-bounded organelle;GO:0031012//extracellular matrix	NA	GO:0009653//anatomical structure morphogenesis;GO:0009987//cellular process	K06262//platelet glycoprotein Ib beta chain	gi|15208654|ref|NP_005666.2|//protein DGCR6 [Homo sapiens]
83443	786	892.134	1879.68	1.07515	6.56e-20	Up	1.26e-21	SF3B5	GO:0031981//nuclear lumen;GO:0005681//spliceosomal complex	NA	GO:0000377//RNA splicing, via transesterification reactions with bulged adenosine as nucleophile	K12832//splicing factor 3B subunit 5	gi|13775200|ref|NP_112577.1|//splicing factor 3B subunit 5 [Homo sapiens]
126003	710	474.811	1001.1	1.07615	1.04e-15	Up	4.48e-17	TRAPPC5	GO:0005801//cis-Golgi network	GO:0005506//iron ion binding;GO:0009975//cyclase activity	GO:0006810//transport;GO:0006164//purine nucleotide biosynthetic process	K20280//trafficking protein particle complex subunit 5	gi|675757243|ref|XP_002761715.2|//PREDICTED: trafficking protein particle complex subunit 5 isoform X1 [Callithrix jacchus];gi|942041297|ref|XP_005890809.2|//PREDICTED: trafficking protein particle complex subunit 5 isoform X1 [Bos mutus]
154467	637	150.023	301.725	1.00806	1.42e-10	Up	1.51e-11	CCDC167	GO:0031224//intrinsic component of membrane	NA	NA	NA	gi|6841180|gb|AAF28943.1|AF161383_1//HSPC265 [Homo sapiens]
5337	5911	337.615	131.143	-1.36424	2.56e-20	Down	4.61e-22	PLD1	GO:0012505//endomembrane system;GO:0031252//cell leading edge;GO:0005795//Golgi stack;GO:0005770//late endosome;GO:0031090//organelle membrane	GO:0004620//phospholipase activity;GO:0005543//phospholipid binding	GO:0016477//cell migration;GO:0046394//carboxylic acid biosynthetic process;GO:0007264//small GTPase mediated signal transduction;GO:0006644//phospholipid metabolic process;GO:0009725//response to hormone;GO:0042742//defense response to bacterium	K01115//phospholipase D1/2 [EC:3.1.4.4]	gi|4505873|ref|NP_002653.1|//phospholipase D1 isoform a [Homo sapiens];gi|62089400|dbj|BAD93144.1|//phospholipase D1 variant [Homo sapiens]
286133	4170	782.55	378.488	-1.04794	8.68e-22	Down	1.09e-23	SCARA5	GO:0016021//integral component of membrane	GO:0004888//transmembrane signaling receptor activity	GO:0006826//iron ion transport;GO:0006875//cellular metal ion homeostasis;GO:0051260//protein homooligomerization;GO:0016192//vesicle-mediated transport	K06558//macrophage scavenger receptor 1	gi|47271477|ref|NP_776194.2|//scavenger receptor class A member 5 [Homo sapiens]
55959	3909	74.1066	36.0877	-1.03809	0.000174767	Down	4.87e-05	SULF2	GO:0044421//extracellular region part;GO:0044431//Golgi apparatus part	GO:0046872//metal ion binding;GO:0008484//sulfuric ester hydrolase activity	GO:0048513//animal organ development;GO:0008543//fibroblast growth factor receptor signaling pathway;GO:0006029//proteoglycan metabolic process	K14607//extracellular sulfatase Sulf [EC:3.1.6.-]	gi|795273633|ref|XP_011921325.1|//PREDICTED: extracellular sulfatase Sulf-2 isoform X2 [Cercocebus atys]
56099	4765	7.08725	2.89352	-1.2924	0.0196718	Down	0.00806856	PCDHGB7	GO:0031224//intrinsic component of membrane	GO:0046872//metal ion binding	GO:0016337//single organismal cell-cell adhesion	K16496//protocadherin gamma subfamily B	gi|11128027|ref|NP_061750.1|//protocadherin gamma-B7 isoform 1 precursor [Homo sapiens];gi|14270508|ref|NP_115272.1|//protocadherin gamma-B7 isoform 2 precursor [Homo sapiens]
56342	2433	840.723	1739.28	1.04879	2.95e-18	Up	7.95e-20	PPAN	GO:0031981//nuclear lumen	GO:0005488//binding	GO:0006396//RNA processing	K14859//ribosome biogenesis protein SSF1/2	gi|119604480|gb|EAW84074.1|//hCG2033702, isoform CRA_b [Homo sapiens];gi|47174861|ref|NP_064615.3|//suppressor of SWI4 1 homolog [Homo sapiens]
781	7583	1566.39	782.037	-1.00213	7.55e-20	Down	1.46e-21	CACNA2D1	GO:0034704//calcium channel complex	GO:0043169//cation binding;GO:0005262//calcium channel activity	GO:0032412//regulation of ion transmembrane transporter activity;GO:0070838//divalent metal ion transport	K04858//voltage-dependent calcium channel alpha-2/delta-1	gi|54112390|ref|NP_000713.2|//voltage-dependent calcium channel subunit alpha-2/delta-1 preproprotein [Homo sapiens];gi|726965402|ref|NP_001289819.1|//voltage-dependent calcium channel subunit alpha-2/delta-1 precursor [Homo sapiens]
65065	9058	86.9455	24.9346	-1.80196	1.32e-09	Down	1.63e-10	NBEAL1	NA	NA	NA	K18953//factor associated with neutral sphingomyelinase activation	gi|224451124|ref|NP_001107604.1|//neurobeachin-like protein 1 [Homo sapiens]
64393	8995	439.294	164.69	-1.41543	6.71e-23	Down	6.97e-25	ZMAT3	GO:0031981//nuclear lumen	GO:0046914//transition metal ion binding;GO:0003676//nucleic acid binding	GO:0006810//transport;GO:0033554//cellular response to stress;GO:0050789//regulation of biological process;GO:0012501//programmed cell death	K10137//zinc finger, matrin type 3	gi|23199978|ref|NP_689426.1|//zinc finger matrin-type protein 3 isoform 2 [Homo sapiens];gi|11968019|ref|NP_071915.1|//zinc finger matrin-type protein 3 isoform 1 [Homo sapiens]
6239	8233	775.579	384.954	-1.01059	2.12e-19	Down	4.53e-21	RREB1	GO:0016604//nuclear body	GO:0046914//transition metal ion binding;GO:0003676//nucleic acid binding	GO:0007264//small GTPase mediated signal transduction;GO:0006351//transcription, DNA-templated;GO:0032501//multicellular organismal process	K20210//ras-responsive element-binding protein 1	gi|51173737|ref|NP_001003699.1|//ras-responsive element-binding protein 1 isoform 1 [Homo sapiens] ;gi|270132935|ref|NP_001003700.1|//ras-responsive element-binding protein 1 isoform 3 [Homo sapiens];gi|51173735|ref|NP_001003698.1|//ras-responsive element-binding protein 1 isoform 2 [Homo sapiens]
7262	937	276.112	736.362	1.41516	4.87e-26	Up	3.1e-28	PHLDA2	GO:0044424//intracellular part	NA	GO:0009653//anatomical structure morphogenesis;GO:0012501//programmed cell death	NA	gi|795499891|ref|XP_011896617.1|//PREDICTED: pleckstrin homology-like domain family A member 2 isoform X2 [Cercocebus atys]
340527	3678	5.25506	2.43579	-1.10932	0.0499787	Down	0.0226069	NHSL2	NA	NA	NA	NA	gi|254692833|ref|NP_001013649.2|//NHS-like protein 2 [Homo sapiens]
201254	797	1293.78	2804.8	1.11631	2.41e-23	Up	2.28e-25	CENPX	GO:0043231//intracellular membrane-bounded organelle;GO:0043234//protein complex;GO:0044446//intracellular organelle part;GO:0044427//chromosomal part	GO:0003676//nucleic acid binding	GO:0033554//cellular response to stress;GO:0006259//DNA metabolic process	K15360//centromere protein X	gi|401871068|ref|NP_001257936.1|//centromere protein X isoform 3 [Homo sapiens];gi|401871066|ref|NP_001257935.1|//centromere protein X isoform 1 [Homo sapiens];gi|530413460|ref|XP_005256396.1|//PREDICTED: centromere protein X isoform X1 [Homo sapiens];gi|71559139|ref|NP_659435.2|//centromere protein X isoform 2 [Homo sapiens]
741	1358	221.976	461.64	1.05636	1.55e-12	Up	1.18e-13	ZNHIT2	NA	NA	NA	NA	gi|7656936|ref|NP_055020.1|//zinc finger HIT domain-containing protein 2 [Homo sapiens]
402682	1016	27.9946	56.1796	1.0049	0.000990722	Up	0.000315077	UFSP1	NA	GO:0019783//ubiquitin-like protein-specific protease activity;GO:0016788//hydrolase activity, acting on ester bonds	NA	K01376//UFM1-specific protease 2 [EC:3.4.22.-]	gi|51094562|gb|EAL23814.1|//similar to RIKEN cDNA 2700038N03 [Homo sapiens]
91543	3512	9.8448	20.9373	1.08864	0.0138306	Up	0.00546734	RSAD2	GO:0043231//intracellular membrane-bounded organelle;GO:0031090//organelle membrane	GO:0043169//cation binding;GO:0051540//metal cluster binding	GO:0051707//response to other organism;GO:0002252//immune effector process;GO:0001503//ossification	K15045//radical S-adenosyl methionine domain-containing protein 2	gi|19923667|ref|NP_542388.2|//radical S-adenosyl methionine domain-containing protein 2 [Homo sapiens]
85458	5684	373.194	163.598	-1.18977	5.19e-14	Down	3.14e-15	DIXDC1	GO:0044424//intracellular part;GO:0005924//cell-substrate adherens junction	GO:0005515//protein binding;GO:0060089//molecular transducer activity;GO:0008092//cytoskeletal protein binding	GO:0007166//cell surface receptor signaling pathway;GO:0032501//multicellular organismal process	K02353//segment polarity protein dishevelled;K19483//neuron navigator 2 [EC:3.6.4.12]	gi|83816971|ref|NP_001033043.1|//dixin isoform a [Homo sapiens];gi|513126889|ref|NP_001265471.1|//dixin isoform c [Homo sapiens];gi|39930479|ref|NP_219493.1|//dixin isoform b [Homo sapiens]
2824	4699	39.3808	12.7297	-1.6293	2e-05	Down	4.79e-06	GPM6B	GO:0031224//intrinsic component of membrane	NA	GO:0048731//system development;GO:0048869//cellular developmental process	K17271//myelin proteolipid protein	gi|62088630|dbj|BAD92762.1|//glycoprotein M6B isoform 1 variant [Homo sapiens];gi|50263048|ref|NP_001001995.1|//neuronal membrane glycoprotein M6-b isoform 1 [Homo sapiens];gi|1263036|gb|AAB16888.1|//M6b, partial [Homo sapiens];gi|50263050|ref|NP_001001996.1|//neuronal membrane glycoprotein M6-b isoform 2 [Homo sapiens];gi|24307895|ref|NP_005269.1|//neuronal membrane glycoprotein M6-b isoform 3 […
4597	1874	549.021	1344.53	1.29217	2.91e-28	Up	1.38e-30	MVD	GO:0044439//peroxisomal part	GO:0016831//carboxy-lyase activity;GO:0032559//adenyl ribonucleotide binding;GO:0042802//identical protein binding;GO:0031072//heat shock protein binding;GO:0016772//transferase activity, transferring phosphorus-containing groups	GO:0008203//cholesterol metabolic process;GO:0008283//cell proliferation;GO:0006720//isoprenoid metabolic process;GO:0042221//response to chemical;GO:0006084//acetyl-CoA metabolic process	K01597//diphosphomevalonate decarboxylase [EC:4.1.1.33]	gi|4505289|ref|NP_002452.1|//diphosphomevalonate decarboxylase [Homo sapiens]
4521	713	603.175	1380.39	1.19443	2.46e-23	Up	2.34e-25	NUDT1	GO:0044424//intracellular part	GO:0047429//nucleoside-triphosphate diphosphatase activity;GO:0043169//cation binding;GO:0017111//nucleoside-triphosphatase activity	GO:0006950//response to stress;GO:0009217//purine deoxyribonucleoside triphosphate catabolic process;GO:0006259//DNA metabolic process;GO:0009207//purine ribonucleoside triphosphate catabolic process	K17816//8-oxo-dGTP diphosphatase / 2-hydroxy-dATP diphosphatase [EC:3.6.1.55 3.6.1.56]	gi|332259326|ref|XP_003278738.1|//PREDICTED: 7,8-dihydro-8-oxoguanine triphosphatase isoform X1 [Nomascus leucogenys];gi|254763430|sp|P36639.3|8ODP_HUMAN//RecName: Full=7,8-dihydro-8-oxoguanine triphosphatase; AltName: Full=2-hydroxy-dATP diphosphatase; AltName: Full=8-oxo-dGTPase; AltName: Full=Nucleoside diphosphate-linked moiety X motif 1; Short=Nudix motif 1; Flags: Precursor
2312	12747	101.291	31.2249	-1.69773	1.03e-10	Down	1.08e-11	FLG	GO:0031410//cytoplasmic vesicle;GO:0043234//protein complex	NA	GO:0009913//epidermal cell differentiation	K10384//filaggrin	gi|60097902|ref|NP_002007.1|//filaggrin [Homo sapiens]
54542	3849	334.072	145.656	-1.1976	2.13e-15	Down	9.91e-17	RC3H2	GO:0044444//cytoplasmic part	GO:0046914//transition metal ion binding;GO:0003676//nucleic acid binding	NA	K15690//RING finger and CCCH-type zinc finger domain-containing protein	gi|156105699|ref|NP_061323.2|//roquin-2 isoform 2 [Homo sapiens];gi|156105697|ref|NP_001094058.1|//roquin-2 isoform 1 [Homo sapiens]
389072	9807	168.378	72.6778	-1.21212	1.92e-09	Down	2.42e-10	PLEKHM3	NA	GO:0043169//cation binding	GO:0007165//signal transduction	K19330//run domain Beclin-1 interacting and cysteine-rich containing protein	gi|122937347|ref|NP_001073944.1|//pleckstrin homology domain-containing family M member 3 [Homo sapiens]
6137	4512	15665.9	31398.7	1.00308	3.76e-21	Up	5.57e-23	RPL13	GO:0005840//ribosome	GO:0005198//structural molecule activity;GO:0003676//nucleic acid binding	GO:0031016//pancreas development;GO:0019080//viral gene expression;GO:0006412//translation	K02873//large subunit ribosomal protein L13e	gi|341604768|ref|NP_001230059.1|//60S ribosomal protein L13 isoform 2 [Homo sapiens];gi|731223488|ref|XP_010625865.1|//PREDICTED: LOW QUALITY PROTEIN: 60S ribosomal protein L13 [Fukomys damarensis];gi|341604770|ref|NP_001230060.1|//60S ribosomal protein L13 isoform 3 [Homo sapiens]
65125	9854	11714.5	5187.38	-1.17522	8.92e-34	Down	2.38e-36	WNK1	GO:0044424//intracellular part	GO:0019887//protein kinase regulator activity;GO:0032559//adenyl ribonucleotide binding;GO:0004672//protein kinase activity	GO:0003073//regulation of systemic arterial blood pressure;GO:0006810//transport;GO:0006464//cellular protein modification process;GO:0032501//multicellular organismal process;GO:0035556//intracellular signal transduction;GO:0048468//cell development	K08867//WNK lysine deficient protein kinase [EC:2.7.11.1]	gi|767971431|ref|XP_011519301.1|//PREDICTED: serine/threonine-protein kinase WNK1 isoform X3 [Homo sapiens];gi|300797780|ref|NP_998820.3|//serine/threonine-protein kinase WNK1 isoform 3 [Homo sapiens];gi|767971437|ref|XP_011519304.1|//PREDICTED: serine/threonine-protein kinase WNK1 isoform X6 [Homo sapiens];gi|767971447|ref|XP_011519309.1|//PREDICTED: serine/threonine-protein kinase WNK1 isoform …
9480	16142	202.698	77.7146	-1.38307	9.31e-14	Down	5.88e-15	ONECUT2	GO:0043231//intracellular membrane-bounded organelle	GO:0003677//DNA binding;GO:0001071//nucleic acid binding transcription factor activity	GO:0016477//cell migration;GO:0048666//neuron development;GO:0031016//pancreas development;GO:0007160//cell-matrix adhesion;GO:0007179//transforming growth factor beta receptor signaling pathway;GO:0010927//cellular component assembly involved in morphogenesis;GO:0006357//regulation of transcription from RNA polymerase II promoter;GO:0030855//epithelial cell differentiation	K08026//one cut domain, family member 1, hepatocyte nuclear factor 6	gi|119220564|ref|NP_004843.2|//one cut domain family member 2 [Homo sapiens]
29085	1207	1072.43	2207.79	1.04172	1.7e-19	Up	3.59e-21	PHPT1	GO:0044444//cytoplasmic part	GO:0016791//phosphatase activity	GO:0006796//phosphate-containing compound metabolic process	K01112//phosphohistidine phosphatase [EC:3.1.3.-]	gi|6841504|gb|AAF29105.1|AF161490_1//HSPC141 [Homo sapiens]
91978	1134	128.937	300.386	1.22015	2.09e-11	Up	1.95e-12	TPGS1	GO:0005815//microtubule organizing center;GO:0005930//axoneme;GO:0043005//neuron projection	NA	GO:0007610//behavior;GO:0003006//developmental process involved in reproduction;GO:0048232//male gamete generation;GO:0048869//cellular developmental process	K16581//tubulin polyglutamylase complex subunit 1	gi|123173766|ref|NP_277048.2|//tubulin polyglutamylase complex subunit 1 [Homo sapiens]
374918	771	20.5813	64.1517	1.64015	6.14e-08	Up	9.91e-09	IGFL1	NA	NA	NA	NA	gi|38348370|ref|NP_940943.1|//insulin growth factor-like family member 1 precursor [Homo sapiens]
2775	4338	11.4723	5.38862	-1.09016	0.0378206	Down	0.0165548	GNAO1	GO:0032991//macromolecular complex;GO:0031234//extrinsic component of cytoplasmic side of plasma membrane	GO:0031628//opioid receptor binding;GO:0060089//molecular transducer activity;GO:0032561//guanyl ribonucleotide binding;GO:0017111//nucleoside-triphosphatase activity;GO:0032403//protein complex binding	GO:0007610//behavior;GO:0003012//muscle system process;GO:0043271//negative regulation of ion transport;GO:0030030//cell projection organization;GO:0007420//brain development;GO:0000302//response to reactive oxygen species;GO:0014072//response to isoquinoline alkaloid;GO:0043087//regulation of GTPase activity;GO:0044057//regulation of system process;GO:0009719//response to endogenous stimulus;GO:…	K04534//guanine nucleotide-binding protein G(o) subunit alpha	gi|655782175|ref|XP_008255533.1|//PREDICTED: LOW QUALITY PROTEIN: guanine nucleotide-binding protein G(o) subunit alpha [Oryctolagus cuniculus]
57616	5184	15.2715	7.15077	-1.09467	0.0256627	Down	0.0107879	TSHZ3	GO:0043231//intracellular membrane-bounded organelle;GO:0030427//site of polarized growth	GO:0003677//DNA binding;GO:0046914//transition metal ion binding;GO:0001071//nucleic acid binding transcription factor activity	GO:0001822//kidney development;GO:0014849//ureter smooth muscle contraction;GO:0006351//transcription, DNA-templated;GO:0060537//muscle tissue development;GO:0043009//chordate embryonic development;GO:0030323//respiratory tube development;GO:0051145//smooth muscle cell differentiation;GO:0050879//multicellular organismal movement;GO:0051149//positive regulation of muscle cell differentiation;GO:0…	K09236//teashirt	gi|52546031|emb|CAH56184.1|//hypothetical protein [Homo sapiens]
170689	5677	173.779	85.1072	-1.0299	9.01e-08	Down	1.49e-08	ADAMTS15	GO:0031012//extracellular matrix	GO:0004175//endopeptidase activity;GO:0046914//transition metal ion binding	GO:0019538//protein metabolic process	K08629//a disintegrin and metalloproteinase with thrombospondin motifs 15 [EC:3.4.24.-]	gi|21265058|ref|NP_620686.1|//A disintegrin and metalloproteinase with thrombospondin motifs 15 preproprotein [Homo sapiens]
2331	3271	14.3509	6.82431	-1.07238	0.0323301	Down	0.0139057	FMOD	GO:0031012//extracellular matrix;GO:0044464//cell part	NA	GO:0007179//transforming growth factor beta receptor signaling pathway;GO:0009611//response to wounding;GO:0009887//animal organ morphogenesis	K08121//fibromodulin	gi|795187019|ref|XP_011845874.1|//PREDICTED: fibromodulin isoform X1 [Mandrillus leucophaeus]
26517	2000	833.752	2086.2	1.32319	3.51e-23	Up	3.42e-25	TIMM13	GO:0005758//mitochondrial intermembrane space;GO:0005743//mitochondrial inner membrane	GO:0046914//transition metal ion binding	GO:0006612//protein targeting to membrane;GO:0050954//sensory perception of mechanical stimulus	K17781//mitochondrial import inner membrane translocase subunit TIM13	gi|122692575|ref|NP_001073746.1|//mitochondrial import inner membrane translocase subunit Tim13 [Bos taurus]
4299	8654	997.813	384.106	-1.37727	1.08e-29	Down	4.18e-32	AFF1	GO:0043231//intracellular membrane-bounded organelle	GO:0001071//nucleic acid binding transcription factor activity	GO:0006355//regulation of transcription, DNA-templated;GO:0006351//transcription, DNA-templated	K15184//AF4/FMR2 family member 1	gi|927669124|ref|NP_001300889.1|//AF4/FMR2 family member 1 isoform 4 [Homo sapiens];gi|5174573|ref|NP_005926.1|//AF4/FMR2 family member 1 isoform 2 [Homo sapiens]
27338	1207	3691.68	10275.3	1.47684	3.32e-45	Up	4.14e-48	UBE2S	GO:0000152//nuclear ubiquitin ligase complex	GO:0032559//adenyl ribonucleotide binding;GO:0019787//ubiquitin-like protein transferase activity	GO:0000087//mitotic M phase;GO:0010993//regulation of ubiquitin homeostasis;GO:0043161//proteasome-mediated ubiquitin-dependent protein catabolic process;GO:0051443//positive regulation of ubiquitin-protein transferase activity;GO:0000209//protein polyubiquitination	K10583//ubiquitin-conjugating enzyme E2 S [EC:2.3.2.23]	gi|675764193|ref|XP_002762548.2|//PREDICTED: ubiquitin-conjugating enzyme E2 S [Callithrix jacchus]
11174	7332	20.9703	7.16855	-1.5486	0.000521655	Down	0.000157194	ADAMTS6	GO:0031012//extracellular matrix	GO:0004175//endopeptidase activity;GO:0046914//transition metal ion binding	GO:0019538//protein metabolic process	K08621//a disintegrin and metalloproteinase with thrombospondin motifs 6 [EC:3.4.24.-]	gi|64276808|ref|NP_922932.2|//A disintegrin and metalloproteinase with thrombospondin motifs 6 preproprotein [Homo sapiens]
7145	10022	408.95	196.75	-1.05556	2.16e-15	Down	1.01e-16	TNS1	NA	NA	NA	K18080//tensin	gi|931567399|ref|XP_014199568.1|//PREDICTED: tensin-1 isoform X3 [Pan paniscus];gi|931567395|ref|XP_014199566.1|//PREDICTED: tensin-1 isoform X1 [Pan paniscus];gi|931567401|ref|XP_014199569.1|//PREDICTED: tensin-1 isoform X4 [Pan paniscus]
84301	2680	119.405	51.9231	-1.20142	1.98e-05	Down	4.72e-06	DDI2	NA	NA	NA	K11885//DNA damage-inducible protein 1	gi|675685152|ref|XP_008949992.1|//PREDICTED: regulatory solute carrier protein family 1 member 1 isoform X1 [Pan paniscus]
133746	9145	179.821	83.7726	-1.10201	8.66e-08	Down	1.42e-08	JMY	GO:0043231//intracellular membrane-bounded organelle;GO:0043232//intracellular non-membrane-bounded organelle	GO:0008092//cytoskeletal protein binding;GO:0003712//transcription cofactor activity	GO:0012502//induction of programmed cell death;GO:0006355//regulation of transcription, DNA-templated;GO:0006259//DNA metabolic process;GO:0006915//apoptotic process;GO:0045010//actin nucleation;GO:0048870//cell motility;GO:0022402//cell cycle process;GO:0043388//positive regulation of DNA binding	K20479//WASP homolog-associated protein with actin, membranes and microtubules	gi|289547556|ref|NP_689618.4|//junction-mediating and -regulatory protein [Homo sapiens]
27125	9580	1608.15	782.009	-1.04014	2.25e-17	Down	7.21e-19	AFF4	GO:0031981//nuclear lumen	GO:0005488//binding;GO:0001071//nucleic acid binding transcription factor activity	GO:0006351//transcription, DNA-templated	K15185//AF4/FMR2 family member 4	gi|7656879|ref|NP_055238.1|//AF4/FMR2 family member 4 [Homo sapiens]
85446	9188	59.5833	19.5366	-1.60873	3.58e-07	Down	6.5e-08	ZFHX2	GO:0005622//intracellular	GO:0046872//metal ion binding	NA	K09379//zinc finger homeobox protein 2	gi|306922394|ref|NP_207646.2|//zinc finger homeobox protein 2 [Homo sapiens]
128308	709	456.271	1030.53	1.17543	7.52e-21	Up	1.18e-22	MRPL55	GO:0043231//intracellular membrane-bounded organelle;GO:0000315//organellar large ribosomal subunit	GO:0005198//structural molecule activity	GO:0010467//gene expression	K17436//large subunit ribosomal protein L55	gi|169646394|ref|NP_852127.2|//39S ribosomal protein L55, mitochondrial isoform b [Homo sapiens];gi|31563352|ref|NP_852106.1|//39S ribosomal protein L55, mitochondrial isoform a [Homo sapiens]
115708	3257	1000.29	2200.17	1.13719	3.91e-25	Up	2.88e-27	TRMT61A	GO:0043231//intracellular membrane-bounded organelle	GO:0016426//tRNA (adenine) methyltransferase activity;GO:0005488//binding	GO:0001510//RNA methylation;GO:0006399//tRNA metabolic process	K07442//tRNA (adenine57-N1/adenine58-N1)-methyltransferase catalytic subunit [EC:2.1.1.219 2.1.1.220]	gi|635129577|ref|XP_007986137.1|//PREDICTED: tRNA (adenine(58)-N(1))-methyltransferase catalytic subunit TRMT61A [Chlorocebus sabaeus]
18	4814	17.871	8.91143	-1.00389	0.0357792	Down	0.0155784	ABAT	GO:0044429//mitochondrial part;GO:0043234//protein complex	GO:0042802//identical protein binding;GO:0008483//transaminase activity;GO:0048037//cofactor binding;GO:0019899//enzyme binding	GO:0008217//regulation of blood pressure;GO:0014070//response to organic cyclic compound;GO:0006950//response to stress;GO:0007618//mating;GO:0042133//neurotransmitter metabolic process;GO:0009063//cellular amino acid catabolic process;GO:0030534//adult behavior;GO:0010038//response to metal ion	K13524//4-aminobutyrate aminotransferase / (S)-3-amino-2-methylpropionate transaminase [EC:2.6.1.19 2.6.1.22]	gi|635030700|ref|XP_007983271.1|//PREDICTED: 4-aminobutyrate aminotransferase, mitochondrial isoform X1 [Chlorocebus sabaeus];gi|221039754|dbj|BAH11640.1|//unnamed protein product [Homo sapiens]
63035	7349	741.176	281.575	-1.3963	4.8e-33	Down	1.42e-35	BCORL1	NA	NA	NA	K10799//tankyrase [EC:2.4.2.30];K10683//BRCA1-associated RING domain protein 1	gi|578838739|ref|XP_006724842.1|//PREDICTED: BCL-6 corepressor-like protein 1 isoform X2 [Homo sapiens];gi|296179431|ref|NP_068765.3|//BCL-6 corepressor-like protein 1 1 [Homo sapiens]
6209	550	6345.18	12904.3	1.02412	6.33e-22	Up	7.7e-24	RPS15	GO:0031981//nuclear lumen;GO:0015935//small ribosomal subunit	GO:0005198//structural molecule activity;GO:0003676//nucleic acid binding	GO:0031016//pancreas development;GO:0019080//viral gene expression;GO:0000054//ribosomal subunit export from nucleus;GO:0022618//ribonucleoprotein complex assembly;GO:0006412//translation	K02958//small subunit ribosomal protein S15e	gi|817328905|ref|XP_012291424.1|//PREDICTED: 40S ribosomal protein S15 isoform X1 [Aotus nancymaae];gi|815891093|ref|NP_001295155.1|//40S ribosomal protein S15 isoform 1 [Homo sapiens]
9636	685	60.4647	1154.95	4.25559	3.67e-150	Up	1.09e-153	ISG15	GO:0044421//extracellular region part;GO:0044444//cytoplasmic part	GO:0005488//binding	GO:0006464//cellular protein modification process;GO:0051603//proteolysis involved in cellular protein catabolic process;GO:0007154//cell communication;GO:0001818//negative regulation of cytokine production;GO:0019221//cytokine-mediated signaling pathway;GO:0051707//response to other organism	K12159//ubiquitin cross-reactive protein	gi|4826774|ref|NP_005092.1|//ubiquitin-like protein ISG15 precursor [Homo sapiens]
55009	912	451.279	1000.27	1.14829	5.17e-06	Up	1.12e-06	C19orf24	GO:0031224//intrinsic component of membrane;GO:0044424//intracellular part;GO:0005576//extracellular region	NA	NA	NA	gi|119589924|gb|EAW69518.1|//chromosome 19 open reading frame 24, isoform CRA_a [Homo sapiens]
2812	958	35.2131	81.8219	1.21638	3.54e-06	Up	7.46e-07	GP1BB	GO:0016021//integral component of membrane	GO:0005488//binding	GO:0001775//cell activation;GO:0072376//protein activation cascade;GO:0007599//hemostasis	K06262//platelet glycoprotein Ib beta chain	gi|517494|gb|AAA20398.1|//glycoprotein Ib beta [Homo sapiens]
57156	5434	16.8694	7.87425	-1.0992	0.0210054	Down	0.00866418	TMEM63C	GO:0031224//intrinsic component of membrane	NA	NA	K02942//large subunit ribosomal protein LP1;K10165//nucleotide-binding oligomerization domain-containing protein 2	gi|7417474|gb|AAF62556.1|AC007954_1//unknown [Homo sapiens]
5367	786	8.22824	19.0305	1.20965	0.011109	Up	0.00430898	PMCH	GO:0043231//intracellular membrane-bounded organelle;GO:0044421//extracellular region part	GO:0005179//hormone activity;GO:0031776//melanin-concentrating hormone receptor binding	GO:0008217//regulation of blood pressure;GO:0007186//G-protein coupled receptor signaling pathway;GO:0007589//body fluid secretion;GO:0006950//response to stress;GO:0048232//male gamete generation;GO:0048869//cellular developmental process;GO:0051480//regulation of cytosolic calcium ion concentration;GO:0042320//regulation of circadian sleep/wake cycle, REM sleep;GO:0033500//carbohydrate homeosta…	K05229//pro-melanin-concentrating hormone	gi|71361684|ref|NP_002665.2|//pro-MCH preproprotein [Homo sapiens]
5441	925	3155.85	7156.24	1.18117	1.4e-08	Up	2.05e-09	POLR2L	GO:0016591//DNA-directed RNA polymerase II, holoenzyme	GO:0016301//kinase activity;GO:0034062//5'-3' RNA polymerase activity;GO:0046914//transition metal ion binding;GO:0003676//nucleic acid binding	GO:0006353//DNA-templated transcription, termination;GO:0006397//mRNA processing;GO:0045935//positive regulation of nucleobase-containing compound metabolic process;GO:0006355//regulation of transcription, DNA-templated;GO:0000377//RNA splicing, via transesterification reactions with bulged adenosine as nucleophile;GO:0006354//DNA-templated transcription, elongation;GO:0006352//DNA-templated tran…	K03007//DNA-directed RNA polymerases I, II, and III subunit RPABC5	gi|119622813|gb|EAX02408.1|//polymerase (RNA) II (DNA directed) polypeptide L, 7.6kDa, partial [Homo sapiens]
57584	7185	3221.05	1595.52	-1.01351	7.8e-24	Down	6.95e-26	ARHGAP21	NA	NA	NA	K20315//Rho GTPase-activating protein 21/23	gi|203097003|ref|NP_065875.3|//rho GTPase-activating protein 21 [Homo sapiens]
116966	7361	197.552	91.4494	-1.11119	1.77e-09	Down	2.23e-10	WDR17	NA	NA	NA	K04508//transducin (beta)-like 1;K20045//intersectin	gi|767931002|ref|XP_011529883.1|//PREDICTED: WD repeat-containing protein 17 isoform X1 [Homo sapiens];gi|31317311|ref|NP_733828.2|//WD repeat-containing protein 17 isoform 1 [Homo sapiens]
89797	8380	183.858	91.2858	-1.01013	9.44e-09	Down	1.35e-09	NAV2	GO:0031981//nuclear lumen	GO:0032559//adenyl ribonucleotide binding;GO:0017111//nucleoside-triphosphatase activity	NA	K19483//neuron navigator 2 [EC:3.6.4.12]	gi|161169017|ref|NP_001104489.1|//neuron navigator 2 isoform 4 [Homo sapiens] ;gi|161169013|ref|NP_892009.3|//neuron navigator 2 isoform 1 [Homo sapiens];gi|350276222|ref|NP_001231892.1|//neuron navigator 2 isoform 5 [Homo sapiens];gi|38044282|ref|NP_660093.2|//neuron navigator 2 isoform 2 [Homo sapiens];gi|161169015|ref|NP_001104488.1|//neuron navigator 2 isoform 3 [Homo sapiens]
113146	18317	9798.73	4618.86	-1.08506	2.86e-38	Down	5.43e-41	AHNAK2	GO:0043231//intracellular membrane-bounded organelle	NA	NA	K10746//exonuclease 1 [EC:3.1.-.-]	gi|156766050|ref|NP_612429.2|//protein AHNAK2 [Homo sapiens]
25873	457	2912.23	6154.05	1.07941	2.89e-22	Up	3.35e-24	RPL36	GO:0031981//nuclear lumen;GO:0015934//large ribosomal subunit	GO:0005198//structural molecule activity;GO:0005488//binding	GO:0031016//pancreas development;GO:0019080//viral gene expression;GO:0006412//translation	K02920//large subunit ribosomal protein L36e;K01530//phospholipid-translocating ATPase [EC:3.6.3.1]	gi|585689575|ref|XP_006894244.1|//PREDICTED: uncharacterized protein LOC102862726 [Elephantulus edwardii];gi|966949785|ref|XP_014996838.1|//PREDICTED: probable phospholipid-transporting ATPase VB [Macaca mulatta]
10251	9107	29.9635	11.8798	-1.3347	0.000721789	Down	0.000223632	SPRY3	GO:0044424//intracellular part	NA	GO:0007165//signal transduction;GO:0032501//multicellular organismal process	K17384//protein sprouty homolog 3	gi|562889442|ref|XP_006172053.1|//PREDICTED: protein sprouty homolog 3 [Tupaia chinensis]
389541	635	605.738	1383.45	1.19151	1.49e-18	Up	3.81e-20	LAMTOR4	NA	NA	NA	K20399//ragulator complex protein LAMTOR4	gi|533202512|ref|XP_005413797.1|//PREDICTED: ragulator complex protein LAMTOR4 isoform X2 [Chinchilla lanigera];gi|918660565|ref|XP_013364922.1|//PREDICTED: ragulator complex protein LAMTOR4 isoform X1 [Chinchilla lanigera]
6373	1603	2.56504	5.64544	1.1381	0.0444471	Up	0.0198273	CXCL11	GO:0044421//extracellular region part	GO:0005125//cytokine activity	GO:0002376//immune system process;GO:0042221//response to chemical;GO:0006952//defense response;GO:0007154//cell communication;GO:0023052//signaling	K12672//C-X-C motif chemokine 11	gi|4885589|ref|NP_005400.1|//C-X-C motif chemokine 11 isoform 1 precursor [Homo sapiens];gi|693074655|ref|NP_001289052.1|//C-X-C motif chemokine 11 isoform 2 precursor [Homo sapiens]
100126447	652	255.427	108.083	-1.24078	3.74e-14	Down	2.19e-15	LOC100126447	NA	NA	NA	NA	gi|158830119|gb|ABW81464.1|//unknown [Homo sapiens]
1577	1852	87.393	43.4371	-1.00859	6.88e-05	Down	1.79e-05	CYP3A5	GO:0043231//intracellular membrane-bounded organelle;GO:0031090//organelle membrane	GO:0005506//iron ion binding;GO:0016712//oxidoreductase activity, acting on paired donors, with incorporation or reduction of molecular oxygen, reduced flavin or flavoprotein as one donor, and incorporation of one atom of oxygen	GO:0009820//alkaloid metabolic process;GO:0017144//drug metabolic process;GO:0055114//oxidation-reduction process;GO:0006629//lipid metabolic process	K17690//cytochrome P450 family 3 subfamily A polypeptide 5 [EC:1.14.14.1]	gi|628601851|ref|NP_001278759.1|//cytochrome P450 3A5 isoform 4 precursor [Homo sapiens];gi|306518609|ref|NP_001177413.1|//cytochrome P450 3A5 isoform 2 [Homo sapiens];gi|4503231|ref|NP_000768.1|//cytochrome P450 3A5 isoform 1 [Homo sapiens]
23108	6573	560.212	264.718	-1.08152	1.88e-18	Down	4.88e-20	RAP1GAP2	GO:0044444//cytoplasmic part	GO:0008047//enzyme activator activity	GO:0009966//regulation of signal transduction	K17708//RAP1 GTPase activating protein 2	gi|767991843|ref|XP_011522042.1|//PREDICTED: rap1 GTPase-activating protein 2 isoform X5 [Homo sapiens];gi|156086724|ref|NP_055900.4|//rap1 GTPase-activating protein 2 isoform 1 [Homo sapiens];gi|156086740|ref|NP_001093868.1|//rap1 GTPase-activating protein 2 isoform 2 [Homo sapiens]
131601	1956	663.042	1420.39	1.09911	4.32e-26	Up	2.72e-28	TPRA1	GO:0031224//intrinsic component of membrane	GO:0004888//transmembrane signaling receptor activity	GO:0032502//developmental process;GO:0044238//primary metabolic process;GO:0007166//cell surface receptor signaling pathway	NA	gi|795626935|ref|XP_011732929.1|//PREDICTED: transmembrane protein adipocyte-associated 1 isoform X7 [Macaca nemestrina];gi|119599746|gb|EAW79340.1|//G protein-coupled receptor 175, isoform CRA_a [Homo sapiens]
27443	9656	10.4721	4.78505	-1.12995	0.0348198	Down	0.0151089	CECR2	NA	NA	NA	K06245//laminin, beta 4;K12581//CCR4-NOT transcription complex subunit 7/8;K15696//RING finger protein 113B;K17985//activating molecule in BECN1-regulated autophagy protein 1	gi|586798144|ref|NP_001276976.1|//cat eye syndrome critical region protein 2 isoform 1 [Homo sapiens];gi|768022797|ref|XP_011544433.1|//PREDICTED: cat eye syndrome critical region protein 2 isoform X5 [Homo sapiens]
26167	2926	97.3862	37.9561	-1.35939	1.99e-08	Down	2.99e-09	PCDHB5	GO:0031224//intrinsic component of membrane	GO:0046872//metal ion binding	GO:0007399//nervous system development;GO:0016337//single organismal cell-cell adhesion;GO:0007267//cell-cell signaling	K16494//protocadherin beta	gi|62088366|dbj|BAD92630.1|//protocadherin beta 5 precursor variant [Homo sapiens]
11274	2037	204.528	445.079	1.12177	1.33e-18	Up	3.32e-20	USP18	GO:0043231//intracellular membrane-bounded organelle;GO:0044444//cytoplasmic part	GO:0019783//ubiquitin-like protein-specific protease activity;GO:0016790//thiolester hydrolase activity	GO:0001959//regulation of cytokine-mediated signaling pathway;GO:0006464//cellular protein modification process;GO:0019941//modification-dependent protein catabolic process	K11846//ubiquitin carboxyl-terminal hydrolase 18/41 [EC:3.4.19.12]	gi|32313610|ref|NP_059110.2|//ubl carboxyl-terminal hydrolase 18 [Homo sapiens]
2195	14773	6904	2716.71	-1.34557	1.32e-34	Down	3.22e-37	FAT1	GO:0030054//cell junction;GO:0016021//integral component of membrane	GO:0046872//metal ion binding	GO:0032502//developmental process;GO:0016337//single organismal cell-cell adhesion;GO:0007154//cell communication	K16506//protocadherin Fat 1/2/3	gi|66346693|ref|NP_005236.2|//protocadherin Fat 1 precursor [Homo sapiens]
5202	668	568.672	1162.12	1.0311	2.72e-21	Up	3.86e-23	PFDN2	GO:0043234//protein complex;GO:0044444//cytoplasmic part	GO:0005515//protein binding	GO:0051084//'de novo' posttranslational protein folding	K09549//prefoldin subunit 2	gi|533173777|ref|XP_005400308.1|//PREDICTED: prefoldin subunit 2 [Chinchilla lanigera]
11186	1770	190.486	434.271	1.18891	1.33e-15	Up	5.92e-17	RASSF1	GO:0043231//intracellular membrane-bounded organelle;GO:0005819//spindle	GO:0005515//protein binding;GO:0046914//transition metal ion binding	GO:0033554//cellular response to stress;GO:0022402//cell cycle process;GO:0031647//regulation of protein stability;GO:0007264//small GTPase mediated signal transduction;GO:0016567//protein ubiquitination;GO:0007050//cell cycle arrest	K09850//Ras association domain-containing protein 1	gi|20149588|ref|NP_009113.3|//ras association domain-containing protein 1 isoform A [Homo sapiens];gi|25777684|ref|NP_733832.1|//ras association domain-containing protein 1 isoform D [Homo sapiens];gi|664741498|ref|XP_008528055.1|//PREDICTED: ras association domain-containing protein 1 isoform X1 [Equus przewalskii]
152007	1951	59.5015	119.589	1.00709	2.02e-06	Up	4.1e-07	GLIPR2	GO:0043231//intracellular membrane-bounded organelle;GO:0012505//endomembrane system	NA	NA	K19919//cysteine-rich secretory protein;K19867//LIM domain-binding protein 3;K14388//solute carrier family 5 (sodium-coupled monocarboxylate transporter), member 8/12	gi|558757329|ref|NP_001273939.1|//Golgi-associated plant pathogenesis-related protein 1 isoform b [Homo sapiens];gi|558757349|ref|NP_001273942.1|//Golgi-associated plant pathogenesis-related protein 1 isoform e [Homo sapiens];gi|119578719|gb|EAW58315.1|//chromosome 9 open reading frame 19, isoform CRA_a, partial [Homo sapiens];gi|558757337|ref|NP_001273943.1|//Golgi-associated plant pathogenesis-…
6297	4961	23.9727	7.65658	-1.64662	0.000165047	Down	4.58e-05	SALL2	GO:0043231//intracellular membrane-bounded organelle	GO:0046914//transition metal ion binding;GO:0001071//nucleic acid binding transcription factor activity;GO:0003676//nucleic acid binding	GO:0006351//transcription, DNA-templated	K19871//sal-like protein	gi|612339330|ref|NP_001278376.1|//sal-like protein 2 isoform c [Homo sapiens];gi|612339326|ref|NP_001278375.1|//sal-like protein 2 isoform b [Homo sapiens];gi|612339347|ref|NP_005398.2|//sal-like protein 2 isoform a [Homo sapiens]
100526772	1459	2.77733	1.36738	-1.02228	0.0465964	Down	0.0209082	TMEM110-MUSTN1	NA	NA	NA	K20179//vacuolar protein sorting-associated protein 11	gi|342672050|ref|NP_001185903.2|//TMEM110-MUSTN1 fusion protein [Homo sapiens]
342184	12521	246.585	119.532	-1.04469	2.82e-08	Down	4.33e-09	FMN1	GO:0043231//intracellular membrane-bounded organelle;GO:0005856//cytoskeleton;GO:0070161//anchoring junction	GO:0008092//cytoskeletal protein binding	GO:0007010//cytoskeleton organization	K10367//formin 1	gi|767983987|ref|XP_011519810.1|//PREDICTED: formin-1 isoform X5 [Homo sapiens];gi|157168329|ref|NP_001096654.1|//formin-1 isoform b [Homo sapiens] ;gi|472235321|ref|NP_001264243.1|//formin-1 isoform c [Homo sapiens]
9220	2110	34.7871	257.051	2.88543	1.74e-34	Up	4.35e-37	TIAF1	GO:0043231//intracellular membrane-bounded organelle	NA	GO:0043066//negative regulation of apoptotic process	K10362//myosin XVIII	gi|17978509|ref|NP_004731.2|//TGFB1-induced anti-apoptotic factor 1 [Homo sapiens]
56113	4817	42.0937	18.1355	-1.21479	0.00148319	Down	0.000485439	PCDHGA2	GO:0031224//intrinsic component of membrane	GO:0046872//metal ion binding	GO:0016337//single organismal cell-cell adhesion	K16495//protocadherin gamma subfamily A	gi|11056030|ref|NP_061738.1|//protocadherin gamma-A2 isoform 1 precursor [Homo sapiens];gi|14196462|ref|NP_114398.1|//protocadherin gamma-A2 isoform 2 precursor [Homo sapiens]
7644	5496	257.253	117.483	-1.13074	1.48e-11	Down	1.34e-12	ZNF91	GO:0043231//intracellular membrane-bounded organelle	GO:0046914//transition metal ion binding;GO:0001071//nucleic acid binding transcription factor activity	GO:0006351//transcription, DNA-templated	K09228//KRAB domain-containing zinc finger protein	gi|665821167|ref|NP_001287880.1|//zinc finger protein 91 isoform 2 [Homo sapiens];gi|118600985|ref|NP_003421.2|//zinc finger protein 91 isoform 1 [Homo sapiens]
10485	803	17.6534	38.4231	1.12202	0.0020981	Up	0.000707919	C1orf61	NA	NA	NA	NA	gi|795365177|ref|XP_011934093.1|//PREDICTED: uncharacterized protein LOC105594518 isoform X10 [Cercocebus atys];gi|635112744|ref|XP_007979313.1|//PREDICTED: protein CROC-4 [Chlorocebus sabaeus];gi|1000814573|ref|NP_001307383.1|//protein CROC-4 isoform 3 [Homo sapiens];gi|686701801|ref|XP_009241251.1|//PREDICTED: protein CROC-4 isoform X1 [Pongo abelii]
90427	4402	35.6528	13.3235	-1.42004	0.000127624	Down	3.48e-05	BMF	GO:0030141//secretory granule;GO:0015629//actin cytoskeleton;GO:0031966//mitochondrial membrane	GO:0005488//binding	GO:0032461//positive regulation of protein oligomerization;GO:0001836//release of cytochrome c from mitochondria	K17460//Bcl-2-modifying factor	gi|51558701|ref|NP_001003942.1|//bcl-2-modifying factor isoform bmf-2 [Homo sapiens];gi|672046479|ref|XP_008760301.1|//PREDICTED: bcl-2-modifying factor isoform X1 [Rattus norvegicus];gi|38511854|gb|AAH60783.1|//BMF protein, partial [Homo sapiens]
23033	7962	182.189	82.9523	-1.13508	5.03e-10	Down	5.79e-11	DOPEY1	NA	NA	GO:0006810//transport	K19476//vacuolar protein sorting-associated protein IST1	gi|315709510|ref|NP_001186871.1|//protein dopey-1 isoform b [Homo sapiens];gi|34577118|ref|NP_055833.2|//protein dopey-1 isoform a [Homo sapiens]
55897	1184	133.415	318.17	1.25388	7.02e-14	Up	4.35e-15	MESP1	GO:0043231//intracellular membrane-bounded organelle	GO:0043565//sequence-specific DNA binding;GO:0001071//nucleic acid binding transcription factor activity	GO:0008593//regulation of Notch signaling pathway;GO:0007399//nervous system development;GO:0001709//cell fate determination;GO:0060920//cardiac pacemaker cell differentiation;GO:0001714//endodermal cell fate specification;GO:0003129//heart induction;GO:0003143//embryonic heart tube morphogenesis;GO:0003260//cardioblast migration;GO:0003207//cardiac chamber formation;GO:0007501//mesodermal cell f…	K09076//mesoderm posterior	gi|14149724|ref|NP_061140.1|//mesoderm posterior protein 1 [Homo sapiens]
2810	1336	3040.35	7052.07	1.21381	7.47e-26	Up	4.92e-28	SFN	GO:0043231//intracellular membrane-bounded organelle;GO:0044421//extracellular region part	GO:0030291//protein serine/threonine kinase inhibitor activity;GO:0005515//protein binding	GO:0010466//negative regulation of peptidase activity;GO:0009913//epidermal cell differentiation;GO:0008283//cell proliferation;GO:0008637//apoptotic mitochondrial changes;GO:0023052//signaling;GO:0051726//regulation of cell cycle;GO:0033673//negative regulation of kinase activity;GO:0016049//cell growth	K06644//stratifin	gi|675668840|ref|XP_002750520.2|//PREDICTED: 14-3-3 protein sigma [Callithrix jacchus]
6542	7577	45.7091	21.7186	-1.07355	0.00143629	Down	0.000468373	SLC7A2	GO:0044424//intracellular part;GO:0016021//integral component of membrane	GO:0015171//amino acid transmembrane transporter activity	GO:0019752//carboxylic acid metabolic process;GO:0006807//nitrogen compound metabolic process;GO:0006865//amino acid transport	K13864//solute carrier family 7 (cationic amino acid transporter), member 2	gi|258614003|ref|NP_001158243.1|//cationic amino acid transporter 2 isoform 3 [Homo sapiens];gi|258645169|ref|NP_003037.4|//cationic amino acid transporter 2 isoform 1 [Homo sapiens]
121551	4134	354.788	171.705	-1.04703	8.43e-14	Down	5.29e-15	BTBD11	GO:0031224//intrinsic component of membrane	GO:0003676//nucleic acid binding	NA	K10483//BTB/POZ domain-containing protein 11	gi|65786661|ref|NP_001018082.1|//ankyrin repeat and BTB/POZ domain-containing protein BTBD11 isoform a [Homo sapiens];gi|635067916|ref|XP_008002750.1|//PREDICTED: ankyrin repeat and BTB/POZ domain-containing protein BTBD11 isoform X4 [Chlorocebus sabaeus];gi|966974400|ref|XP_001093400.2|//PREDICTED: ankyrin repeat and BTB/POZ domain-containing protein BTBD11 isoform X2 [Macaca mulatta];gi|6295311…
1236	2303	43.5443	19.7697	-1.13919	0.000788432	Down	0.000245545	CCR7	GO:0016021//integral component of membrane	GO:0004950//chemokine receptor activity	GO:0002376//immune system process;GO:0042221//response to chemical;GO:0006952//defense response;GO:0007166//cell surface receptor signaling pathway;GO:0051480//regulation of cytosolic calcium ion concentration	K04182//C-C chemokine receptor type 7	gi|683523916|ref|NP_001288645.1|//C-C chemokine receptor type 7 isoform c precursor [Homo sapiens];gi|332847660|ref|XP_511477.3|//PREDICTED: C-C chemokine receptor type 7 [Pan troglodytes];gi|4502641|ref|NP_001829.1|//C-C chemokine receptor type 7 precursor [Homo sapiens]
687	5208	189.174	83.9996	-1.17126	6.98e-11	Down	7.09e-12	KLF9	GO:0043231//intracellular membrane-bounded organelle	GO:0046914//transition metal ion binding;GO:0001071//nucleic acid binding transcription factor activity;GO:0003676//nucleic acid binding	GO:0007275//multicellular organism development;GO:0006355//regulation of transcription, DNA-templated;GO:0030518//intracellular steroid hormone receptor signaling pathway	K09208//krueppel-like factor 9/13/14/16	gi|4557375|ref|NP_001197.1|//Krueppel-like factor 9 [Homo sapiens]
57684	2008	68.7776	32.7919	-1.0686	8.64e-05	Down	2.29e-05	ZBTB26	GO:0043231//intracellular membrane-bounded organelle	GO:0046914//transition metal ion binding;GO:0003676//nucleic acid binding	NA	K10505//zinc finger and BTB domain-containing protein 26	gi|655878452|ref|XP_008271570.1|//PREDICTED: zinc finger and BTB domain-containing protein 26 isoform X1 [Oryctolagus cuniculus];gi|946797380|ref|XP_014384383.1|//PREDICTED: zinc finger and BTB domain-containing protein 26 isoform X1 [Myotis brandtii];gi|685591717|ref|XP_009186400.1|//PREDICTED: zinc finger and BTB domain-containing protein 26 isoform X1 [Papio anubis]
84279	1161	131.446	273.96	1.0595	5.03e-10	Up	5.79e-11	PRADC1	NA	NA	NA	K10086//ER degradation enhancer, mannosidase alpha-like 3	gi|397473499|ref|XP_003808248.1|//PREDICTED: protease-associated domain-containing protein 1 [Pan paniscus]
51330	1048	1386.53	3575.63	1.36671	9.24e-47	Up	9.88e-50	TNFRSF12A	GO:0031252//cell leading edge;GO:0031224//intrinsic component of membrane	GO:0004871//signal transducer activity	GO:0012501//programmed cell death;GO:0006929//substrate-dependent cell migration;GO:0030307//positive regulation of cell growth;GO:0032501//multicellular organismal process;GO:0048646//anatomical structure formation involved in morphogenesis;GO:0048869//cellular developmental process	K05149//tumor necrosis factor receptor superfamily member 12A	gi|7706186|ref|NP_057723.1|//tumor necrosis factor receptor superfamily member 12A precursor [Homo sapiens]
387885	1514	4.78241	13.2684	1.47218	0.00358267	Up	0.0012641	CFAP73	NA	NA	NA	K14808//ATP-dependent RNA helicase DDX54/DBP10 [EC:3.6.4.13]	gi|221554526|ref|NP_001138344.1|//coiled-coil domain-containing protein 42B [Homo sapiens]
64663	441	2.32465	5.58988	1.2658	0.0229798	Up	0.0095468	SPANXC	GO:0043231//intracellular membrane-bounded organelle	NA	GO:0048232//male gamete generation	NA	gi|608601814|ref|NP_073152.2|//sperm protein associated with the nucleus on the X chromosome C [Homo sapiens]
139735	1251	8.22924	2.98796	-1.4616	0.00697164	Down	0.00260313	ZFP92	GO:0043231//intracellular membrane-bounded organelle	GO:0046914//transition metal ion binding;GO:0003676//nucleic acid binding	GO:0006351//transcription, DNA-templated	K09228//KRAB domain-containing zinc finger protein	gi|768039775|ref|XP_011529416.1|//PREDICTED: zinc finger protein 92 homolog isoform X2 [Homo sapiens]
3049	653	64.0951	147.428	1.20173	1.02e-06	Up	1.99e-07	HBQ1	GO:0043234//protein complex	GO:0022892//substrate-specific transporter activity;GO:0005506//iron ion binding	GO:0015669//gas transport	K13827//hemoglobin subunit theta	gi|225891|prf||1402311A//theta1 globin
23389	9393	2487.88	1117.36	-1.15482	1.44e-22	Down	1.58e-24	MED13L	GO:0043231//intracellular membrane-bounded organelle;GO:0043234//protein complex	NA	GO:0006355//regulation of transcription, DNA-templated	K15164//mediator of RNA polymerase II transcription subunit 13	gi|44771211|ref|NP_056150.1|//mediator of RNA polymerase II transcription subunit 13-like [Homo sapiens]
375316	4293	8.27187	3.34114	-1.30787	0.0174378	Down	0.00706318	RBM44	NA	NA	NA	NA	gi|207028821|ref|NP_001073973.2|//RNA-binding protein 44 [Homo sapiens]
80097	949	1208.01	2906.87	1.26683	1.05e-23	Up	9.53e-26	MZT2B	GO:0000931//gamma-tubulin large complex	GO:0005488//binding	NA	K16574//mitotic-spindle organizing protein 2A/2B	gi|686769231|ref|XP_002832742.2|//PREDICTED: mitotic-spindle organizing protein 2B isoform X1 [Pongo abelii];gi|767919877|ref|XP_011510190.1|//PREDICTED: mitotic-spindle organizing protein 2B isoform X3 [Homo sapiens];gi|530369455|ref|XP_005263852.1|//PREDICTED: mitotic-spindle organizing protein 2B isoform X6 [Homo sapiens]
5721	829	1759.5	3598.76	1.03234	1.37e-20	Up	2.31e-22	PSME2	GO:0022624//proteasome accessory complex	NA	GO:0030330//DNA damage response, signal transduction by p53 class mediator;GO:0016070//RNA metabolic process;GO:0006520//cellular amino acid metabolic process;GO:0051320//S phase;GO:0007050//cell cycle arrest;GO:0006915//apoptotic process;GO:0043161//proteasome-mediated ubiquitin-dependent protein catabolic process;GO:0051439//regulation of ubiquitin-protein ligase activity involved in mitotic ce…	K06697//proteasome activator subunit 2 (PA28 beta)	gi|30410792|ref|NP_002809.2|//proteasome activator complex subunit 2 [Homo sapiens]
6288	588	203.642	418.199	1.03816	2.69e-12	Up	2.15e-13	SAA1	GO:0034358//plasma lipoprotein particle	GO:0005102//receptor binding	GO:0032732//positive regulation of interleukin-1 production;GO:0030595//leukocyte chemotaxis;GO:0002526//acute inflammatory response;GO:0051480//regulation of cytosolic calcium ion concentration;GO:0001775//cell activation;GO:0050707//regulation of cytokine secretion;GO:0030155//regulation of cell adhesion;GO:0031348//negative regulation of defense response	K17310//serum amyloid A protein	gi|40316910|ref|NP_954630.1|//serum amyloid A-1 protein preproprotein [Homo sapiens];gi|297689167|ref|XP_002822026.1|//PREDICTED: serum amyloid A-1 protein [Pongo abelii]
728695	469	9.99196	23.2425	1.21793	0.00461656	Up	0.00166893	SPANXB1	GO:0043231//intracellular membrane-bounded organelle	NA	GO:0007281//germ cell development;GO:0048232//male gamete generation	NA	gi|608601818|ref|NP_115850.2|//sperm protein associated with the nucleus on the X chromosome B1 [Homo sapiens]
84326	740	632.274	1298.3	1.038	1.36e-17	Up	4.17e-19	METTL26	NA	NA	NA	K15001//cytochrome P450 family 4 [EC:1.14.-.-];K00728//dolichyl-phosphate-mannose-protein mannosyltransferase [EC:2.4.1.109];K19938//rabphilin-3A;K05285//phosphatidylinositol glycan, class N [EC:2.7.-.-]	gi|93102391|ref|NP_001035250.1|//UPF0585 protein C16orf13 isoform b [Homo sapiens];gi|817307087|ref|XP_012324106.1|//PREDICTED: UPF0585 protein C16orf13 homolog isoform X1 [Aotus nancymaae];gi|93102401|ref|NP_001035255.1|//UPF0585 protein C16orf13 isoform g [Homo sapiens];gi|817307093|ref|XP_012324109.1|//PREDICTED: UPF0585 protein C16orf13 homolog isoform X4 [Aotus nancymaae];gi|817307089|ref|XP…
170302	2885	18.8317	9.20857	-1.03211	0.0254899	Down	0.0107077	ARX	NA	NA	GO:0021795//cerebral cortex cell migration;GO:0008283//cell proliferation;GO:0021830//interneuron migration from the subpallium to the cortex;GO:0006935//chemotaxis;GO:0021536//diencephalon development;GO:0045927//positive regulation of growth;GO:0021988//olfactory lobe development;GO:0048869//cellular developmental process	K09452//homeobox protein aristaless-related	gi|24497589|ref|NP_620689.1|//homeobox protein ARX [Homo sapiens]
5966	7842	484.343	187.074	-1.37242	4.6e-17	Down	1.58e-18	REL	GO:0043231//intracellular membrane-bounded organelle	GO:0001071//nucleic acid binding transcription factor activity;GO:0003676//nucleic acid binding	GO:0007249//I-kappaB kinase/NF-kappaB signaling;GO:0006355//regulation of transcription, DNA-templated;GO:0042108//positive regulation of cytokine biosynthetic process	K09254//c-Rel proto-oncogene protein	gi|619534182|ref|NP_001278675.1|//proto-oncogene c-Rel isoform 2 [Homo sapiens];gi|4506473|ref|NP_002899.1|//proto-oncogene c-Rel isoform 1 [Homo sapiens]
463	13169	1175.42	558.544	-1.07344	4.15e-18	Down	1.15e-19	ZFHX3	GO:0043231//intracellular membrane-bounded organelle;GO:0043234//protein complex	GO:0046872//metal ion binding;GO:0000981//RNA polymerase II transcription factor activity, sequence-specific DNA binding;GO:0005515//protein binding;GO:0043565//sequence-specific DNA binding;GO:0046914//transition metal ion binding	GO:0006357//regulation of transcription from RNA polymerase II promoter;GO:0045661//regulation of myoblast differentiation	K09378//AT-binding transcription factor 1	gi|976347|gb|AAC14462.1|//zinc finger homeodomain protein [Homo sapiens];gi|118498345|ref|NP_008816.3|//zinc finger homeobox protein 3 isoform A [Homo sapiens]
29767	9168	180.88	90.1654	-1.00439	6.29e-08	Down	1.02e-08	TMOD2	GO:0043232//intracellular non-membrane-bounded organelle	GO:0008092//cytoskeletal protein binding	GO:0048731//system development	K10370//tropomodulin	gi|7657647|ref|NP_055363.1|//tropomodulin-2 isoform a [Homo sapiens];gi|218931148|ref|NP_001136357.1|//tropomodulin-2 isoform b [Homo sapiens]
338094	1998	3.13869	1.31768	-1.25217	0.0173681	Down	0.00703082	FAM151A	GO:0031224//intrinsic component of membrane	NA	NA	K04679//MAD, mothers against decapentaplegic interacting protein	gi|194097418|ref|NP_788954.2|//protein FAM151A [Homo sapiens]
126820	2921	10.0562	4.16613	-1.2713	0.0168841	Down	0.00681482	WDR63	NA	NA	NA	K17770//mitochondrial import receptor subunit TOM20;K11143//dynein intermediate chain 2, axonemal	gi|724918796|ref|XP_010380865.1|//PREDICTED: WD repeat-containing protein 63 [Rhinopithecus roxellana]
2033	8761	2089.98	814.009	-1.36037	4.7e-29	Down	2.01e-31	EP300	GO:0031981//nuclear lumen;GO:0005815//microtubule organizing center;GO:0043234//protein complex	GO:0035258//steroid hormone receptor binding;GO:0046914//transition metal ion binding;GO:0043565//sequence-specific DNA binding;GO:0003712//transcription cofactor activity;GO:0008134//transcription factor binding;GO:0019901//protein kinase binding;GO:0004468//lysine N-acetyltransferase activity, acting on acetyl phosphate as donor	GO:0034622//cellular macromolecular complex assembly;GO:0009101//glycoprotein biosynthetic process;GO:0034614//cellular response to reactive oxygen species;GO:0009746//response to hexose;GO:0051495//positive regulation of cytoskeleton organization;GO:0030307//positive regulation of cell growth;GO:0000060//protein import into nucleus, translocation;GO:0001932//regulation of protein phosphorylation…	K04498//E1A/CREB-binding protein [EC:2.3.1.48]	gi|495301|gb|AAA18639.1|//p300 protein [Homo sapiens]
8085	19432	4967.29	2397.52	-1.05092	2.91e-28	Down	1.37e-30	KMT2D	GO:0043231//intracellular membrane-bounded organelle;GO:0034708//methyltransferase complex	GO:0043565//sequence-specific DNA binding;GO:0016740//transferase activity	GO:0030520//intracellular estrogen receptor signaling pathway;GO:0048545//response to steroid hormone;GO:0008283//cell proliferation;GO:0003006//developmental process involved in reproduction;GO:0016458//gene silencing;GO:0034968//histone lysine methylation;GO:0007292//female gamete generation	K09187//histone-lysine N-methyltransferase MLL2 [EC:2.1.1.43]	gi|767975396|ref|XP_011537074.1|//PREDICTED: histone-lysine N-methyltransferase 2D isoform X4 [Homo sapiens]
29937	995	752.016	1534.85	1.02926	3.4e-20	Up	6.21e-22	NENF	GO:0044421//extracellular region part	GO:0005506//iron ion binding;GO:0005102//receptor binding	NA	K17278//membrane-associated progesterone receptor component	gi|7019545|ref|NP_037481.1|//neudesin precursor [Homo sapiens]
51296	2134	7.91655	21.0201	1.40883	0.00156905	Up	0.000516245	SLC15A3	GO:0031224//intrinsic component of membrane;GO:0005764//lysosome	GO:0015295//solute:proton symporter activity	GO:0015833//peptide transport	K14638//solute carrier family 15 (peptide/histidine transporter), member 3/4	gi|7706117|ref|NP_057666.1|//solute carrier family 15 member 3 [Homo sapiens]
9274	1106	1006.79	2194.42	1.12407	5.88e-21	Up	8.98e-23	BCL7C	NA	NA	NA	NA	gi|655886289|ref|XP_008246937.1|//PREDICTED: B-cell CLL/lymphoma 7 protein family member C [Oryctolagus cuniculus];gi|426381901|ref|XP_004057569.1|//PREDICTED: B-cell CLL/lymphoma 7 protein family member C isoform 2 [Gorilla gorilla gorilla]
4938	1763	781.465	1916.65	1.29433	2.17e-58	Up	1.55e-61	OAS1	GO:0043231//intracellular membrane-bounded organelle	GO:0032559//adenyl ribonucleotide binding;GO:0016772//transferase activity, transferring phosphorus-containing groups;GO:0003676//nucleic acid binding	GO:0034641//cellular nitrogen compound metabolic process;GO:0002376//immune system process;GO:0019221//cytokine-mediated signaling pathway	K14216//2'-5'-oligoadenylate synthetase [EC:2.7.7.84]	gi|74229015|ref|NP_001027581.1|//2'-5'-oligoadenylate synthase 1 isoform 3 [Homo sapiens];gi|50880260|emb|CAF33358.1|//2'-5' oligoadenylate synthetase OAS1p44 [Homo sapiens];gi|197099194|ref|NP_001126043.1|//2'-5'-oligoadenylate synthase 1 [Pongo abelii] ;gi|119618429|gb|EAW98023.1|//2',5'-oligoadenylate synthetase 1, 40/46kDa, isoform CRA_e [Homo sapiens]
9753	3519	97.2423	37.4346	-1.37721	4.37e-08	Down	6.94e-09	ZSCAN12	GO:0043231//intracellular membrane-bounded organelle	GO:0046914//transition metal ion binding;GO:0001071//nucleic acid binding transcription factor activity;GO:0003676//nucleic acid binding	GO:0006351//transcription, DNA-templated	K09230//SCAN domain-containing zinc finger protein	gi|254281232|ref|NP_001156863.1|//zinc finger and SCAN domain-containing protein 12 [Homo sapiens]
342035	4604	5.3859	2.33816	-1.20382	0.0319304	Down	0.0137243	GLDN	GO:0031224//intrinsic component of membrane	NA	GO:0048731//system development;GO:0048869//cellular developmental process	K16364//GLDN; gliomedin	gi|98986321|ref|NP_861454.2|//gliomedin [Homo sapiens]
951	1229	38.4199	13.7604	-1.48132	4.73e-05	Down	1.2e-05	CD37	GO:0031224//intrinsic component of membrane	NA	GO:0006959//humoral immune response;GO:0002377//immunoglobulin production	K06475//CD37 antigen	gi|4502663|ref|NP_001765.1|//leukocyte antigen CD37 isoform A [Homo sapiens]
3339	14369	3977.15	1337.28	-1.57244	2.87e-45	Down	3.41e-48	HSPG2	GO:0016020//membrane;GO:0005578//proteinaceous extracellular matrix	GO:0005515//protein binding	GO:0044260//cellular macromolecule metabolic process;GO:0044238//primary metabolic process;GO:0048646//anatomical structure formation involved in morphogenesis	K06255//heparan sulfate proteoglycan 2 (perlecan)	gi|126012571|ref|NP_005520.4|//basement membrane-specific heparan sulfate proteoglycan core protein isoform b precursor [Homo sapiens];gi|629266065|ref|NP_001278789.1|//basement membrane-specific heparan sulfate proteoglycan core protein isoform a precursor [Homo sapiens]
6347	760	532.378	1444.57	1.44012	9.8e-50	Up	9.89e-53	CCL2	GO:0044421//extracellular region part;GO:0044424//intracellular part;GO:0044297//cell body	GO:0005125//cytokine activity;GO:0060089//molecular transducer activity;GO:0016301//kinase activity;GO:0005539//glycosaminoglycan binding;GO:0048020//CCR chemokine receptor binding	GO:0050863//regulation of T cell activation;GO:0001101//response to acid chemical;GO:0032496//response to lipopolysaccharide;GO:0050804//modulation of synaptic transmission;GO:0019058//viral life cycle;GO:0072683//T cell extravasation;GO:0007169//transmembrane receptor protein tyrosine kinase signaling pathway;GO:0008347//glial cell migration;GO:0070555//response to interleukin-1;GO:0034341//resp…	K14624//C-C motif chemokine 2	gi|635089123|ref|XP_008009200.1|//PREDICTED: C-C motif chemokine 2 [Chlorocebus sabaeus]
126299	1411	584.156	1168.44	1.00016	4.15e-15	Up	2.04e-16	ZNF428	NA	NA	NA	NA	gi|829749586|ref|XP_012616713.1|//PREDICTED: zinc finger protein 428 isoform X1 [Microcebus murinus]
85441	8142	432.509	1083.34	1.32468	3.86e-40	Up	6.65e-43	HELZ2	GO:0031981//nuclear lumen	GO:0032559//adenyl ribonucleotide binding;GO:0017111//nucleoside-triphosphatase activity;GO:0003712//transcription cofactor activity;GO:0046914//transition metal ion binding;GO:0004518//nuclease activity;GO:0003676//nucleic acid binding	GO:0006629//lipid metabolic process	K14326//regulator of nonsense transcripts 1 [EC:3.6.4.-]	gi|156105693|ref|NP_001032412.2|//helicase with zinc finger domain 2 isoform 1 [Homo sapiens];gi|635019551|ref|XP_008008981.1|//PREDICTED: helicase with zinc finger domain 2 isoform X1 [Chlorocebus sabaeus]
2354	3668	8.81686	55.6658	2.65845	8.94e-13	Up	6.62e-14	FOSB	NA	GO:0003677//DNA binding;GO:0005515//protein binding	GO:0006357//regulation of transcription from RNA polymerase II promoter;GO:0050896//response to stimulus;GO:0032501//multicellular organismal process	K09029//protein FosB	gi|166999613|ref|NP_006723.2|//protein fosB isoform 1 [Homo sapiens];gi|166999783|ref|NP_001107643.1|//protein fosB isoform 2 [Homo sapiens]
100288142	18450	825.275	343.724	-1.26362	4.31e-23	Down	4.31e-25	NBPF20	NA	NA	NA	K16549//myomegalin	gi|506327711|ref|NP_001265196.1|//neuroblastoma breakpoint family member 20 [Homo sapiens]
8557	963	6.05816	16.0739	1.40777	0.00380878	Up	0.00135043	TCAP	GO:0031674//I band	GO:0019904//protein domain specific binding;GO:0008092//cytoskeletal protein binding;GO:0005198//structural molecule activity	GO:0009952//anterior/posterior pattern specification;GO:0009612//response to mechanical stimulus;GO:0007507//heart development;GO:0048747//muscle fiber development;GO:0065003//macromolecular complex assembly;GO:0060415//muscle tissue morphogenesis;GO:0014866//skeletal myofibril assembly;GO:0006941//striated muscle contraction;GO:0007015//actin filament organization	K19879//telethonin	gi|4507435|ref|NP_003664.1|//telethonin [Homo sapiens]
10589	1022	1631.74	3516.5	1.10773	6.25e-24	Up	5.53e-26	DRAP1	GO:0043231//intracellular membrane-bounded organelle	GO:0003677//DNA binding;GO:0003712//transcription cofactor activity;GO:0001071//nucleic acid binding transcription factor activity	GO:0006357//regulation of transcription from RNA polymerase II promoter	K08066//nuclear transcription factor Y, gamma	gi|529012768|ref|XP_005227218.1|//PREDICTED: dr1-associated corepressor isoform X1 [Bos taurus]
673	2949	100.455	46.4072	-1.11413	1.93e-06	Down	3.9e-07	BRAF	GO:0043231//intracellular membrane-bounded organelle;GO:0016020//membrane;GO:0044444//cytoplasmic part	GO:0043169//cation binding;GO:0032559//adenyl ribonucleotide binding;GO:0004702//signal transducer, downstream of receptor, with serine/threonine kinase activity;GO:0046983//protein dimerization activity;GO:0019901//protein kinase binding	GO:0007169//transmembrane receptor protein tyrosine kinase signaling pathway;GO:0009653//anatomical structure morphogenesis;GO:0009725//response to hormone;GO:0007267//cell-cell signaling;GO:0043410//positive regulation of MAPK cascade;GO:0001934//positive regulation of protein phosphorylation;GO:0043066//negative regulation of apoptotic process;GO:0051259//protein oligomerization	K04365//B-Raf proto-oncogene serine/threonine-protein kinase [EC:2.7.11.1]	gi|33188459|ref|NP_004324.2|//serine/threonine-protein kinase B-raf [Homo sapiens]
51191	3520	83.8994	371.286	2.1458	6.51e-45	Up	8.89e-48	HERC5	GO:0044444//cytoplasmic part	GO:0019787//ubiquitin-like protein transferase activity	GO:0006952//defense response;GO:0016567//protein ubiquitination;GO:0001818//negative regulation of cytokine production;GO:0051726//regulation of cell cycle;GO:0051707//response to other organism	K10615//E3 ubiquitin-protein ligase HERC4 [EC:2.3.2.26]	gi|110825982|ref|NP_057407.2|//E3 ISG15--protein ligase HERC5 [Homo sapiens]
54939	938	1446.65	2921.54	1.01401	3.02e-17	Up	1e-18	COMMD4	GO:0044424//intracellular part	GO:0005488//binding	NA	NA	gi|820989957|ref|XP_012362740.1|//PREDICTED: COMM domain-containing protein 4 isoform X2 [Nomascus leucogenys];gi|675771160|ref|XP_002763493.2|//PREDICTED: COMM domain-containing protein 4 isoform X1 [Callithrix jacchus];gi|767984585|ref|XP_011520041.1|//PREDICTED: COMM domain-containing protein 4 isoform X1 [Homo sapiens]
91227	985	27.5226	113.483	2.04378	2.59e-11	Up	2.45e-12	GGTLC2	NA	GO:0016755//transferase activity, transferring amino-acyl groups	GO:0006749//glutathione metabolic process	K18592//gamma-glutamyltranspeptidase / glutathione hydrolase / leukotriene-C4 hydrolase [EC:2.3.2.2 3.4.19.13 3.4.19.14]	gi|530420537|ref|XP_005261875.1|//PREDICTED: gamma-glutamyltransferase light chain 2 isoform X3 [Homo sapiens];gi|578837505|ref|XP_005261872.2|//PREDICTED: gamma-glutamyltransferase light chain 2 isoform X2 [Homo sapiens]
546	11168	2171.57	1000.01	-1.11873	9.97e-18	Down	2.94e-19	ATRX	GO:0000790//nuclear chromatin	GO:0019904//protein domain specific binding;GO:0032559//adenyl ribonucleotide binding;GO:0046914//transition metal ion binding;GO:0004386//helicase activity;GO:0003676//nucleic acid binding	GO:0033554//cellular response to stress;GO:0006305//DNA alkylation;GO:0006351//transcription, DNA-templated	K10779//transcriptional regulator ATRX [EC:3.6.4.12]	gi|530788276|ref|NP_000480.3|//transcriptional regulator ATRX isoform 1 [Homo sapiens];gi|530788278|ref|NP_612114.2|//transcriptional regulator ATRX isoform 2 [Homo sapiens]
8844	4552	384.925	114.237	-1.75255	7.79e-22	Down	9.63e-24	KSR1	NA	NA	NA	K14958//kinase suppressor of Ras 1	gi|767996357|ref|XP_011523732.1|//PREDICTED: kinase suppressor of Ras 1 isoform X5 [Homo sapiens]
4708	509	594.152	1460.85	1.29791	4.13e-24	Up	3.46e-26	NDUFB2	GO:0005746//mitochondrial respiratory chain	GO:0050136//NADH dehydrogenase (quinone) activity	GO:0022904//respiratory electron transport chain;GO:0051234//establishment of localization	K03958//NADH dehydrogenase (ubiquinone) 1 beta subcomplex subunit 2	gi|4758778|ref|NP_004537.1|//NADH dehydrogenase [ubiquinone] 1 beta subcomplex subunit 2, mitochondrial precursor [Homo sapiens]
126208	2048	1099.97	2264.65	1.04183	1.67e-25	Up	1.15e-27	ZNF787	NA	NA	NA	K09228//KRAB domain-containing zinc finger protein	gi|795565606|ref|XP_011909060.1|//PREDICTED: zinc finger protein 787 isoform X1 [Cercocebus atys]
8637	728	8.68318	27.8875	1.68332	0.00138992	Up	0.000451611	EIF4EBP3	GO:0043234//protein complex	GO:0045182//translation regulator activity;GO:0031369//translation initiation factor binding	GO:0006446//regulation of translational initiation	K18645//eukaryotic translation initiation factor 4E binding protein 3	gi|4503537|ref|NP_003723.1|//eukaryotic translation initiation factor 4E-binding protein 3 [Homo sapiens]
2920	1234	833.184	1891.53	1.18284	1.6e-39	Up	2.95e-42	CXCL2	GO:0044421//extracellular region part	GO:0005125//cytokine activity	GO:0002376//immune system process;GO:0042221//response to chemical;GO:0006952//defense response;GO:0009607//response to biotic stimulus	K05505//C-X-C motif chemokine 1/2/3	gi|966943489|ref|XP_001092240.2|//PREDICTED: uncharacterized protein LOC702067 [Macaca mulatta]
9900	3101	8.70252	19.0624	1.13122	0.0154282	Up	0.00616211	SV2A	GO:0031224//intrinsic component of membrane;GO:0044459//plasma membrane part;GO:0008021//synaptic vesicle	NA	GO:0006810//transport;GO:0006875//cellular metal ion homeostasis	K06258//MFS transporter, VNT family, synaptic vesicle glycoprotein 2	gi|523498712|ref|NP_001265648.1|//synaptic vesicle glycoprotein 2A isoform 2 [Homo sapiens] ;gi|216548223|ref|NP_055664.3|//synaptic vesicle glycoprotein 2A isoform 1 [Homo sapiens]
3484	1660	311.244	130.425	-1.25483	5.28e-17	Down	1.83e-18	IGFBP1	GO:0044421//extracellular region part	GO:0019838//growth factor binding	GO:0007169//transmembrane receptor protein tyrosine kinase signaling pathway;GO:0009888//tissue development;GO:0016049//cell growth	K10138//insulin-like growth factor-binding protein 3	gi|297680488|ref|XP_002818021.1|//PREDICTED: insulin-like growth factor-binding protein 1 [Pongo abelii]
81888	1294	105.675	227.123	1.10383	2.16e-09	Up	2.76e-10	HYI	NA	GO:0016861//intramolecular oxidoreductase activity, interconverting aldoses and ketoses	NA	K01816//hydroxypyruvate isomerase [EC:5.3.1.22]	gi|530363405|ref|XP_005271296.1|//PREDICTED: putative hydroxypyruvate isomerase isoform X1 [Homo sapiens];gi|119627498|gb|EAX07093.1|//hydroxypyruvate isomerase homolog (E. coli), isoform CRA_c [Homo sapiens]
25855	1452	1291.82	2651.19	1.03724	2.39e-21	Up	3.3e-23	BRMS1	GO:0043231//intracellular membrane-bounded organelle	GO:0008134//transcription factor binding	GO:0043065//positive regulation of apoptotic process;GO:0043433//negative regulation of sequence-specific DNA binding transcription factor activity;GO:0006476//protein deacetylation	K19196//breast cancer metastasis-suppressor 1 and related proteins	gi|694945452|ref|XP_009421790.1|//PREDICTED: breast cancer metastasis-suppressor 1 isoform X1 [Pan troglodytes];gi|68348702|ref|NP_001020128.1|//breast cancer metastasis-suppressor 1 isoform 2 [Homo sapiens]
3708	10053	245.509	96.8144	-1.34248	1.17e-12	Down	8.78e-14	ITPR1	GO:0031224//intrinsic component of membrane;GO:0030667//secretory granule membrane	GO:0046873//metal ion transmembrane transporter activity;GO:0004872//receptor activity;GO:0005217//intracellular ligand-gated ion channel activity;GO:0005261//cation channel activity;GO:0005543//phospholipid binding	GO:0006950//response to stress;GO:0006816//calcium ion transport;GO:0030073//insulin secretion;GO:0010863//positive regulation of phospholipase C activity;GO:0015980//energy derivation by oxidation of organic compounds;GO:0007169//transmembrane receptor protein tyrosine kinase signaling pathway;GO:0001775//cell activation;GO:0007599//hemostasis	K04958//inositol 1,4,5-triphosphate receptor type 1	gi|269954692|ref|NP_002213.5|//inositol 1,4,5-trisphosphate receptor type 1 isoform 2 [Homo sapiens];gi|269954690|ref|NP_001093422.2|//inositol 1,4,5-trisphosphate receptor type 1 isoform 1 [Homo sapiens];gi|269954694|ref|NP_001161744.1|//inositol 1,4,5-trisphosphate receptor type 1 isoform 3 [Homo sapiens]
1015	3698	39.7315	19.6365	-1.01675	0.0044023	Down	0.00158362	CDH17	GO:0031224//intrinsic component of membrane;GO:0044459//plasma membrane part	GO:0046872//metal ion binding;GO:0015322//secondary active oligopeptide transmembrane transporter activity	GO:0016337//single organismal cell-cell adhesion;GO:0015833//peptide transport	K06811//cadherin 17, LI cadherin	gi|221316593|ref|NP_004054.3|//cadherin-17 precursor [Homo sapiens]
8672	6155	1534.97	745.758	-1.04143	1.59e-20	Down	2.72e-22	EIF4G3	GO:0043234//protein complex	GO:0008135//translation factor activity, RNA binding	GO:0001932//regulation of protein phosphorylation;GO:0006413//translational initiation;GO:0007127//meiosis I;GO:0048232//male gamete generation;GO:0051704//multi-organism process	K03260//translation initiation factor 4G	gi|62087818|dbj|BAD92356.1|//eukaryotic translation initiation factor 4 gamma, 3 variant [Homo sapiens];gi|343959236|dbj|BAK63475.1|//eukaryotic translation initiation factor 4 gamma 3 [Pan troglodytes];gi|821034647|ref|XP_012353991.1|//PREDICTED: LOW QUALITY PROTEIN: eukaryotic translation initiation factor 4 gamma 3 [Nomascus leucogenys]
392617	3751	12.7395	5.80154	-1.13481	0.0260891	Down	0.0109904	ELFN1	GO:0031224//intrinsic component of membrane	NA	NA	K17567//protein phosphatase 1 regulatory subunit 28	gi|191252816|ref|NP_001122108.1|//protein ELFN1 precursor [Homo sapiens]
284194	1243	7.08064	1.82919	-1.95267	0.000221573	Down	6.29e-05	LGALS9B	GO:0044424//intracellular part	GO:0060089//molecular transducer activity;GO:0048029//monosaccharide binding	GO:0007249//I-kappaB kinase/NF-kappaB signaling	K10093//galectin-9	gi|111494237|ref|NP_001036150.1|//galectin-9B [Homo sapiens]
401207	4616	82.607	171.314	1.05231	1.98e-08	Up	2.97e-09	C5orf63	NA	NA	GO:0006091//generation of precursor metabolites and energy;GO:0051234//establishment of localization	K00626//acetyl-CoA C-acetyltransferase [EC:2.3.1.9]	gi|675785310|ref|XP_008950280.1|//PREDICTED: glutaredoxin-like protein C5orf63 homolog isoform X1 [Pan paniscus];gi|795413324|ref|XP_011945500.1|//PREDICTED: glutaredoxin-like protein C5orf63 homolog isoform X1 [Cercocebus atys]
100996928	2747	307.736	752.445	1.28989	3.16e-26	Up	1.95e-28	C7orf55-LUC7L2	NA	NA	NA	K13212//RNA-binding protein Luc7-like 2	gi|347446676|ref|NP_001231513.1|//C7orf55-LUC7L2 protein [Homo sapiens]
56242	2351	35.2423	15.2279	-1.21059	0.000924736	Down	0.000292005	ZNF253	GO:0043231//intracellular membrane-bounded organelle	GO:0046914//transition metal ion binding	GO:0006351//transcription, DNA-templated	K09228//KRAB domain-containing zinc finger protein	gi|112180780|gb|AAH14148.2|//ZNF253 protein, partial [Homo sapiens];gi|795435504|ref|XP_011950018.1|//PREDICTED: zinc finger protein 253 isoform X7 [Cercocebus atys];gi|83320068|ref|NP_066385.2|//zinc finger protein 253 [Homo sapiens]
79002	1004	1556.02	3143.45	1.01449	3.67e-20	Up	6.74e-22	C19orf43	NA	NA	NA	NA	gi|664777255|ref|XP_008507920.1|//PREDICTED: LOW QUALITY PROTEIN: uncharacterized protein C19orf43 homolog [Equus przewalskii];gi|12002000|gb|AAG43143.1|AF061732_1//My029 protein [Homo sapiens]
56108	4766	34.3244	12.2833	-1.48254	0.000228755	Down	6.5e-05	PCDHGA7	GO:0031224//intrinsic component of membrane	GO:0046872//metal ion binding	GO:0016337//single organismal cell-cell adhesion	K16495//protocadherin gamma subfamily A	gi|11056063|ref|NP_061743.1|//protocadherin gamma-A7 isoform 1 precursor [Homo sapiens];gi|14196477|ref|NP_114476.1|//protocadherin gamma-A7 isoform 2 precursor [Homo sapiens]
56144	5365	13.8613	4.42904	-1.646	0.0014282	Down	0.000465492	PCDHA4	GO:0016021//integral component of membrane	GO:0046872//metal ion binding	GO:0016337//single organismal cell-cell adhesion;GO:0048731//system development	K16493//protocadherin alpha	gi|9256588|ref|NP_061730.1|//protocadherin alpha-4 isoform 1 precursor [Homo sapiens];gi|62087430|dbj|BAD92162.1|//protocadherin alpha 4 isoform 1 precursor variant [Homo sapiens]
147808	2006	100.956	235.44	1.22163	9.28e-12	Up	8.11e-13	ZNF784	GO:0043231//intracellular membrane-bounded organelle	GO:0046914//transition metal ion binding;GO:0003676//nucleic acid binding	NA	K09228//KRAB domain-containing zinc finger protein	gi|42794622|ref|NP_976308.1|//zinc finger protein 784 [Homo sapiens]
4726	554	663.68	1414.7	1.09194	7.11e-23	Up	7.47e-25	NDUFS6	GO:0005746//mitochondrial respiratory chain	GO:0050136//NADH dehydrogenase (quinone) activity	GO:0022904//respiratory electron transport chain;GO:0051234//establishment of localization	K03939//NADH dehydrogenase (ubiquinone) Fe-S protein 6	gi|4758792|ref|NP_004544.1|//NADH dehydrogenase [ubiquinone] iron-sulfur protein 6, mitochondrial precursor [Homo sapiens]
5618	11069	2.36248	1.14376	-1.04652	0.0435322	Down	0.0193755	PRLR	GO:0031224//intrinsic component of membrane	GO:0043169//cation binding;GO:0042802//identical protein binding;GO:0004896//cytokine receptor activity;GO:0042277//peptide binding;GO:0008047//enzyme activator activity	GO:0008202//steroid metabolic process;GO:0007169//transmembrane receptor protein tyrosine kinase signaling pathway;GO:0007589//body fluid secretion;GO:0046649//lymphocyte activation;GO:0042976//activation of Janus kinase activity;GO:0007275//multicellular organism development;GO:0043066//negative regulation of apoptotic process	K05081//prolactin receptor	gi|820988863|ref|XP_012357167.1|//PREDICTED: prolactin receptor isoform X5 [Nomascus leucogenys];gi|119576321|gb|EAW55917.1|//prolactin receptor, isoform CRA_e [Homo sapiens];gi|820988853|ref|XP_012357164.1|//PREDICTED: prolactin receptor isoform X1 [Nomascus leucogenys];gi|820988865|ref|XP_012357168.1|//PREDICTED: prolactin receptor isoform X6 [Nomascus leucogenys];gi|820988871|ref|XP_012357171.…
100130958	877	33.7713	77.9476	1.20671	1.43e-05	Up	3.32e-06	SYCE1L	NA	NA	GO:0022403//cell cycle phase	K19534//synaptonemal complex central element protein 1	gi|194018732|ref|NP_001123451.1|//synaptonemal complex central element protein 1-like [Homo sapiens]
6352	1242	492.423	1134.13	1.20361	3.06e-35	Up	7.26e-38	CCL5	GO:0044421//extracellular region part;GO:0044424//intracellular part	GO:0048019//receptor antagonist activity;GO:0005125//cytokine activity;GO:0042802//identical protein binding;GO:0048020//CCR chemokine receptor binding;GO:0030296//protein tyrosine kinase activator activity	GO:0014909//smooth muscle cell migration;GO:0022409//positive regulation of cell-cell adhesion;GO:0002237//response to molecule of bacterial origin;GO:0070230//positive regulation of lymphocyte apoptotic process;GO:0070229//negative regulation of lymphocyte apoptotic process;GO:0009891//positive regulation of biosynthetic process;GO:0002763//positive regulation of myeloid leukocyte differentiatio…	K12499//C-C motif chemokine 5	gi|524563423|ref|NP_001265665.1|//C-C motif chemokine 5 isoform 2 precursor [Homo sapiens]
3690	4894	33.6739	12.4007	-1.44121	0.000178994	Down	5e-05	ITGB3	GO:0030667//secretory granule membrane;GO:0009986//cell surface;GO:0005887//integral component of plasma membrane;GO:0043234//protein complex	GO:0005172//vascular endothelial growth factor receptor binding;GO:0004871//signal transducer activity	GO:0034329//cell junction assembly;GO:0006869//lipid transport;GO:0007166//cell surface receptor signaling pathway;GO:0002376//immune system process;GO:0045860//positive regulation of protein kinase activity;GO:0001934//positive regulation of protein phosphorylation;GO:0032844//regulation of homeostatic process;GO:0006935//chemotaxis;GO:0010594//regulation of endothelial cell migration;GO:0007599…	K06493//integrin beta 3	gi|47078292|ref|NP_000203.2|//integrin beta-3 precursor [Homo sapiens]
51702	3189	22.3608	10.9009	-1.03652	0.0163883	Down	0.00658939	PADI3	GO:0044424//intracellular part	GO:0046872//metal ion binding;GO:0016813//hydrolase activity, acting on carbon-nitrogen (but not peptide) bonds, in linear amidines	GO:0018195//peptidyl-arginine modification	K01481//protein-arginine deiminase [EC:3.5.3.15]	gi|122939161|ref|NP_057317.2|//protein-arginine deiminase type-3 [Homo sapiens]
9644	11264	204.378	90.9169	-1.16862	1.89e-11	Down	1.75e-12	SH3PXD2A	GO:0044459//plasma membrane part;GO:0015629//actin cytoskeleton	GO:0005543//phospholipid binding	GO:0009987//cellular process	K08011//neutrophil cytosolic factor 1	gi|55749544|ref|NP_055446.2|//SH3 and PX domain-containing protein 2A [Homo sapiens]
6835	851	245.693	586.228	1.2546	1.87e-20	Up	3.23e-22	SURF2	NA	GO:0005488//binding	NA	NA	gi|524556904|ref|NP_059973.4|//surfeit locus protein 2 isoform 1 [Homo sapiens];gi|524557857|ref|NP_001265857.1|//surfeit locus protein 2 isoform 2 [Homo sapiens]
6376	3217	6.34511	16.7557	1.40094	0.00346838	Up	0.00121944	CX3CL1	GO:0031224//intrinsic component of membrane;GO:0044421//extracellular region part	GO:0005125//cytokine activity	GO:0045321//leukocyte activation;GO:0031349//positive regulation of defense response;GO:0030595//leukocyte chemotaxis;GO:0007166//cell surface receptor signaling pathway;GO:0022409//positive regulation of cell-cell adhesion;GO:0006915//apoptotic process;GO:0032905//transforming growth factor beta1 production;GO:0045765//regulation of angiogenesis	K05508//C-X3-C motif chemokine 1	gi|4506857|ref|NP_002987.1|//fractalkine isoform 1 precursor [Homo sapiens]
9857	13473	1138.12	568.13	-1.00236	6.9e-15	Down	3.53e-16	CEP350	GO:0031981//nuclear lumen;GO:0005815//microtubule organizing center	NA	NA	K16768//centrosomal protein CEP350	gi|171184451|ref|NP_055625.4|//centrosome-associated protein 350 [Homo sapiens]
113791	2478	33.0828	12.6284	-1.38941	0.000281959	Down	8.14e-05	PIK3IP1	GO:0031224//intrinsic component of membrane	NA	NA	K01343//tissue plasminogen activator [EC:3.4.21.68]	gi|51317358|ref|NP_443112.2|//phosphoinositide-3-kinase-interacting protein 1 isoform 1 precursor [Homo sapiens]
283870	1061	55.5449	120.012	1.11145	4.72e-06	Up	1.02e-06	BRICD5	NA	NA	NA	NA	gi|24657585|gb|AAH39154.1|//Chromosome 16 open reading frame 79 [Homo sapiens]
64135	3617	72.3184	195.347	1.4336	1.47e-13	Up	9.56e-15	IFIH1	GO:0043231//intracellular membrane-bounded organelle;GO:0044444//cytoplasmic part	GO:0032559//adenyl ribonucleotide binding;GO:0046914//transition metal ion binding;GO:0017111//nucleoside-triphosphatase activity;GO:0003676//nucleic acid binding	GO:0006952//defense response;GO:0001818//negative regulation of cytokine production;GO:0051707//response to other organism;GO:0006915//apoptotic process	K12647//interferon-induced helicase C domain-containing protein 1 [EC:3.6.4.13]	gi|27886568|ref|NP_071451.2|//interferon-induced helicase C domain-containing protein 1 [Homo sapiens]
146802	2355	3.16162	7.04149	1.15522	0.0388496	Up	0.0170537	SLC47A2	GO:0031224//intrinsic component of membrane	GO:0015291//secondary active transmembrane transporter activity;GO:0015238//drug transmembrane transporter activity	GO:0015893//drug transport	K03327//multidrug resistance protein, MATE family	gi|375331925|ref|NP_001243592.1|//multidrug and toxin extrusion protein 2 isoform 3 [Homo sapiens];gi|38261960|ref|NP_690872.2|//multidrug and toxin extrusion protein 2 isoform 1 [Homo sapiens];gi|153792564|ref|NP_001093116.1|//multidrug and toxin extrusion protein 2 isoform 2 [Homo sapiens]
389816	1212	10.1799	20.7921	1.03031	0.0233442	Up	0.00971304	LRRC26	GO:0044424//intracellular part;GO:0005887//integral component of plasma membrane	GO:0016247//channel regulator activity;GO:0005488//binding	NA	K06838//slit 1;K06839//slit 2	gi|61966761|ref|NP_001013675.1|//leucine-rich repeat-containing protein 26 precursor [Homo sapiens]
10682	1191	1327.56	3007.74	1.17991	5.79e-27	Up	3.13e-29	EBP	GO:0043231//intracellular membrane-bounded organelle;GO:0031090//organelle membrane;GO:0016021//integral component of membrane	GO:0004872//receptor activity;GO:0022857//transmembrane transporter activity;GO:0016863//intramolecular oxidoreductase activity, transposing C=C bonds	GO:0015893//drug transport;GO:0008203//cholesterol metabolic process;GO:0048534//hematopoietic or lymphoid organ development	K01824//cholestenol Delta-isomerase [EC:5.3.3.5]	gi|795192821|ref|XP_011846815.1|//PREDICTED: 3-beta-hydroxysteroid-Delta(8),Delta(7)-isomerase isoform X1 [Mandrillus leucophaeus]
55904	6772	1614.3	707.443	-1.19022	1.43e-20	Down	2.44e-22	KMT2E	GO:0035097//histone methyltransferase complex;GO:0016604//nuclear body	GO:0005515//protein binding;GO:0003712//transcription cofactor activity;GO:0046914//transition metal ion binding;GO:0018024//histone-lysine N-methyltransferase activity	GO:0006305//DNA alkylation;GO:0006355//regulation of transcription, DNA-templated;GO:0034968//histone lysine methylation;GO:0032526//response to retinoic acid;GO:0030522//intracellular receptor signaling pathway;GO:0002763//positive regulation of myeloid leukocyte differentiation;GO:0022402//cell cycle process;GO:0002444//myeloid leukocyte mediated immunity;GO:0002274//myeloid leukocyte activation	K09189//histone-lysine N-methyltransferase MLL5 [EC:2.1.1.43]	gi|33636768|ref|NP_891847.1|//histone-lysine N-methyltransferase 2E [Homo sapiens]
25890	4488	95.2587	34.032	-1.48496	8.03e-09	Down	1.13e-09	ABI3BP	GO:0005578//proteinaceous extracellular matrix	GO:0005515//protein binding;GO:0005539//glycosaminoglycan binding	GO:0010810//regulation of cell-substrate adhesion;GO:0043062//extracellular structure organization	K10955//intestinal mucin-2;K00907//myosin-light-chain kinase [EC:2.7.11.18];K13627//solute carrier family 12 (potassium/chloride transporter), member 7	gi|33667044|ref|NP_056244.2|//target of Nesh-SH3 precursor [Homo sapiens]
151903	882	360.939	756.734	1.06803	1.47e-17	Up	4.56e-19	CCDC12	NA	NA	NA	K12871//coiled-coil domain-containing protein 12	gi|686713031|ref|XP_009237373.1|//PREDICTED: coiled-coil domain-containing protein 12 isoform X3 [Pongo abelii];gi|675748208|ref|XP_008970042.1|//PREDICTED: coiled-coil domain-containing protein 12 isoform X3 [Pan paniscus]
387763	1361	8.92162	32.3064	1.85644	4.15e-06	Up	8.88e-07	C11orf96	NA	NA	NA	NA	gi|229463005|sp|Q7Z7L8.3|CK096_HUMAN//RecName: Full=Uncharacterized protein C11orf96; AltName: Full=Protein Ag2 homolog
1955	6227	1286.61	596.11	-1.10993	5.38e-22	Down	6.52e-24	MEGF9	GO:0031224//intrinsic component of membrane	GO:0046872//metal ion binding;GO:0004871//signal transducer activity	NA	K06243//laminin, beta 2	gi|304434526|ref|NP_001073966.2|//multiple epidermal growth factor-like domains protein 9 precursor [Homo sapiens]
9590	8290	6424.49	2844.46	-1.17543	4.59e-33	Down	1.34e-35	AKAP12	GO:0016020//membrane;GO:0043232//intracellular non-membrane-bounded organelle;GO:0044444//cytoplasmic part	GO:0019899//enzyme binding	GO:0006886//intracellular protein transport;GO:0010737//protein kinase A signaling;GO:0007166//cell surface receptor signaling pathway;GO:0006171//cAMP biosynthetic process	K16528//A-kinase anchor protein 12	gi|21493022|ref|NP_005091.2|//A-kinase anchor protein 12 isoform 1 [Homo sapiens];gi|21493024|ref|NP_653080.1|//A-kinase anchor protein 12 isoform 2 [Homo sapiens]
348	1240	11.0953	28.1696	1.34419	0.000949175	Up	0.000300398	APOE	GO:0005768//endosome;GO:0044297//cell body;GO:0009897//external side of plasma membrane;GO:0015630//microtubule cytoskeleton;GO:0034385//triglyceride-rich lipoprotein particle;GO:0043005//neuron projection	GO:0070325//lipoprotein particle receptor binding;GO:0008092//cytoskeletal protein binding;GO:0042802//identical protein binding;GO:0046983//protein dimerization activity;GO:0008289//lipid binding;GO:0015248//sterol transporter activity;GO:0046872//metal ion binding;GO:0005539//glycosaminoglycan binding;GO:0071814//protein-lipid complex binding;GO:0008047//enzyme activator activity	GO:0007166//cell surface receptor signaling pathway;GO:0050880//regulation of blood vessel size;GO:0043405//regulation of MAP kinase activity;GO:0031331//positive regulation of cellular catabolic process;GO:0010543//regulation of platelet activation;GO:0042157//lipoprotein metabolic process;GO:0001935//endothelial cell proliferation;GO:0001558//regulation of cell growth;GO:0031103//axon regenerat…	K04524//apolipoprotein E	gi|705044002|ref|NP_001289617.1|//apolipoprotein E isoform a precursor [Homo sapiens]
26154	8097	91.2876	25.1623	-1.85915	2.98e-12	Down	2.41e-13	ABCA12	GO:0031224//intrinsic component of membrane	GO:0032559//adenyl ribonucleotide binding;GO:0017111//nucleoside-triphosphatase activity	GO:0010876//lipid localization;GO:0009987//cellular process;GO:0051234//establishment of localization	K05646//ATP-binding cassette, subfamily A (ABC1), member 12	gi|27881501|ref|NP_056472.2|//ATP-binding cassette sub-family A member 12 isoform b [Homo sapiens];gi|30795238|ref|NP_775099.2|//ATP-binding cassette sub-family A member 12 isoform a [Homo sapiens]
9136	1590	710.567	1492.91	1.07109	5.19e-23	Up	5.37e-25	RRP9	GO:0031981//nuclear lumen;GO:0030529//intracellular ribonucleoprotein complex	GO:0003676//nucleic acid binding	GO:0042254//ribosome biogenesis	K14793//ribosomal RNA-processing protein 9	gi|4759276|ref|NP_004695.1|//U3 small nucleolar RNA-interacting protein 2 [Homo sapiens]
55111	1255	400.855	841.148	1.06928	9.04e-17	Up	3.28e-18	PLEKHJ1	NA	GO:0005488//binding	NA	K11427//histone-lysine N-methyltransferase, H3 lysine-79 specific [EC:2.1.1.43];K01109//inositol polyphosphate-4-phosphatase [EC:3.1.3.66]	gi|8922333|ref|NP_060519.1|//pleckstrin homology domain-containing family J member 1 isoform 2 [Homo sapiens];gi|664805994|ref|NP_001287765.1|//pleckstrin homology domain-containing family J member 1 isoform 1 [Homo sapiens]
10561	1742	20.5744	147.689	2.84363	1.53e-29	Up	6.08e-32	IFI44	GO:0044424//intracellular part	NA	GO:0051707//response to other organism	NA	gi|166706911|ref|NP_006408.3|//interferon-induced protein 44 [Homo sapiens]
55777	6032	87.9649	39.1852	-1.16662	4.03e-06	Down	8.62e-07	MBD5	GO:0043231//intracellular membrane-bounded organelle;GO:0043232//intracellular non-membrane-bounded organelle	GO:0003676//nucleic acid binding	NA	K08864//tousled-like kinase [EC:2.7.11.1]	gi|38202209|ref|NP_060798.2|//methyl-CpG-binding domain protein 5 [Homo sapiens]
113263	4811	37.05	16.5261	-1.16473	0.00215137	Down	0.000727006	GLCCI1	NA	NA	NA	K15275//solute carrier family 35 (UDP-galactose transporter), member B1	gi|55742678|ref|NP_612435.1|//glucocorticoid-induced transcript 1 protein [Homo sapiens]
51313	4854	95.1728	34.5865	-1.46034	3.62e-08	Down	5.67e-09	FAM198B	GO:0043231//intracellular membrane-bounded organelle;GO:0031224//intrinsic component of membrane;GO:0012505//endomembrane system	NA	NA	NA	gi|190358490|ref|NP_001026870.2|//protein FAM198B isoform 1 [Homo sapiens];gi|32526911|ref|NP_057697.2|//protein FAM198B isoform 2 [Homo sapiens]
2444	2864	132.789	61.7993	-1.10348	3.02e-07	Down	5.41e-08	FRK	GO:0016020//membrane;GO:0043231//intracellular membrane-bounded organelle	GO:0004713//protein tyrosine kinase activity;GO:0032559//adenyl ribonucleotide binding	GO:0008283//cell proliferation;GO:0006464//cellular protein modification process;GO:0048869//cellular developmental process	K08892//fyn-related kinase [EC:2.7.10.2]	gi|4503787|ref|NP_002022.1|//tyrosine-protein kinase FRK [Homo sapiens]
196385	13716	26.7438	12.692	-1.07528	0.00809448	Down	0.00306134	DNAH10	GO:0005875//microtubule associated complex;GO:0005930//axoneme	GO:0032559//adenyl ribonucleotide binding;GO:0003774//motor activity	GO:0007017//microtubule-based process	K10408//dynein heavy chain, axonemal	gi|198442844|ref|NP_997320.2|//dynein heavy chain 10, axonemal [Homo sapiens]
3748	3176	8.79619	3.82636	-1.20091	0.0283549	Down	0.0120443	KCNC3	GO:0016021//integral component of membrane;GO:0033267//axon part;GO:0032589//neuron projection membrane;GO:0045202//synapse;GO:0043025//neuronal cell body	GO:0005267//potassium channel activity	GO:0034220//ion transmembrane transport;GO:0030001//metal ion transport;GO:0050804//modulation of synaptic transmission	K04889//potassium voltage-gated channel Shaw-related subfamily C member 3	gi|24497460|ref|NP_004968.2|//potassium voltage-gated channel subfamily C member 3 [Homo sapiens]
6095	10828	17.5868	7.68463	-1.19444	0.0129813	Down	0.00509228	RORA	GO:0031981//nuclear lumen	GO:0003677//DNA binding;GO:0046914//transition metal ion binding;GO:0004879//RNA polymerase II transcription factor activity, ligand-activated sequence-specific DNA binding;GO:0001071//nucleic acid binding transcription factor activity	GO:0023052//signaling	K08532//RAR-related orphan receptor alpha	gi|19743901|ref|NP_599022.1|//nuclear receptor ROR-alpha isoform b [Homo sapiens];gi|19743905|ref|NP_599024.1|//nuclear receptor ROR-alpha isoform d [Homo sapiens];gi|4506577|ref|NP_002934.1|//nuclear receptor ROR-alpha isoform c [Homo sapiens];gi|942078805|ref|XP_014336321.1|//PREDICTED: nuclear receptor ROR-alpha [Bos mutus]
152485	7805	421.794	204.704	-1.043	5.44e-14	Down	3.3e-15	ZNF827	NA	NA	NA	K09228//KRAB domain-containing zinc finger protein	gi|767931133|ref|XP_011529936.1|//PREDICTED: zinc finger protein 827 isoform X3 [Homo sapiens]
9194	11860	559.273	275.775	-1.02006	4.68e-13	Down	3.29e-14	SLC16A7	GO:0016021//integral component of membrane	GO:0015291//secondary active transmembrane transporter activity;GO:0046943//carboxylic acid transmembrane transporter activity	GO:0015711//organic anion transport	K08184//MFS transporter, MCP family, solute carrier family 16 (monocarboxylic acid transporters), member 7	gi|24431958|ref|NP_004722.2|//monocarboxylate transporter 2 [Homo sapiens]
389136	7906	182.27	74.2837	-1.29496	1.64e-11	Down	1.5e-12	VGLL3	GO:0043231//intracellular membrane-bounded organelle	NA	GO:0010467//gene expression	K06245//laminin, beta 4;K12581//CCR4-NOT transcription complex subunit 7/8;K15289//solute carrier family 35, member F5;K17985//activating molecule in BECN1-regulated autophagy protein 1	gi|675797566|ref|XP_008955109.1|//PREDICTED: transcription cofactor vestigial-like protein 3 isoform X1 [Pan paniscus];gi|1001184386|ref|NP_001307423.1|//transcription cofactor vestigial-like protein 3 isoform 3 [Homo sapiens];gi|56550035|ref|NP_057290.2|//transcription cofactor vestigial-like protein 3 isoform 1 [Homo sapiens]
115019	4638	23.1304	9.99874	-1.20997	0.00461296	Down	0.00166708	SLC26A9	GO:0031224//intrinsic component of membrane;GO:0044459//plasma membrane part	GO:0005253//anion channel activity;GO:0015291//secondary active transmembrane transporter activity;GO:0015103//inorganic anion transmembrane transporter activity	GO:0055067//monovalent inorganic cation homeostasis;GO:0015698//inorganic anion transport	K14706//solute carrier family 26 (sulfate anion transporter), member 9	gi|217272867|ref|NP_599152.2|//solute carrier family 26 member 9 isoform b [Homo sapiens]
5324	6874	63.7873	29.3596	-1.11943	0.000113501	Down	3.07e-05	PLAG1	GO:0043231//intracellular membrane-bounded organelle	GO:0046914//transition metal ion binding;GO:0001071//nucleic acid binding transcription factor activity;GO:0003676//nucleic acid binding	GO:0009653//anatomical structure morphogenesis;GO:0010467//gene expression;GO:0003006//developmental process involved in reproduction;GO:0040007//growth	K19484//zinc finger protein PLAG1	gi|62087842|dbj|BAD92368.1|//Pleiomorphic adenoma gene 1 variant [Homo sapiens];gi|829813228|ref|XP_012629537.1|//PREDICTED: zinc finger protein PLAG1 isoform X1 [Microcebus murinus]
23362	11223	759.413	300.711	-1.33651	5.62e-19	Down	1.29e-20	PSD3	GO:0044459//plasma membrane part;GO:0044430//cytoskeletal part	NA	GO:0032011//ARF protein signal transduction	K12494//PH and SEC7 domain-containing protein	gi|117606360|ref|NP_056125.3|//PH and SEC7 domain-containing protein 3 isoform a [Homo sapiens];gi|45827716|ref|NP_996792.1|//PH and SEC7 domain-containing protein 3 isoform b [Homo sapiens]
79132	2631	14.2525	44.8099	1.6526	2.96e-06	Up	6.17e-07	DHX58	GO:0044424//intracellular part	GO:0032559//adenyl ribonucleotide binding;GO:0017111//nucleoside-triphosphatase activity;GO:0046914//transition metal ion binding;GO:0003676//nucleic acid binding	GO:0006952//defense response	K12649//ATP-dependent RNA helicase DHX58 [EC:3.6.3.14]	gi|149408122|ref|NP_077024.2|//probable ATP-dependent RNA helicase DHX58 [Homo sapiens]
56967	7665	85.351	29.4421	-1.53553	9.16e-09	Down	1.31e-09	C14orf132	GO:0031224//intrinsic component of membrane	NA	NA	K01064//wingless-type MMTV integration site family, member 9;K12025//tripartite motif-containing protein 52	gi|426377963|ref|XP_004055719.1|//PREDICTED: uncharacterized protein LOC101137545 [Gorilla gorilla gorilla];gi|119602033|gb|EAW81627.1|//hCG1785399, isoform CRA_a [Homo sapiens]
150678	456	142.439	297.134	1.06077	2.07e-07	Up	3.61e-08	COPS9	NA	NA	NA	NA	gi|332815851|ref|XP_003309604.1|//PREDICTED: myeloma-overexpressed gene 2 protein homolog [Pan troglodytes];gi|19923883|ref|NP_612209.1|//myeloma-overexpressed gene 2 protein isoform 1 [Homo sapiens]
6274	738	288.498	638.734	1.14665	1.49e-18	Up	3.81e-20	S100A3	NA	GO:0046872//metal ion binding	NA	NA	gi|635104796|ref|XP_007975266.1|//PREDICTED: protein S100-A3 isoform X1 [Chlorocebus sabaeus]
440804	5429	26.2628	12.2706	-1.09781	0.0212199	Down	0.00876149	RIMBP3B	NA	NA	NA	K19922//peripheral-type benzodiazepine receptor-associated protein 1	gi|191252814|ref|NP_001122107.1|//RIMS-binding protein 3B [Homo sapiens]
4923	4158	42.3049	20.7896	-1.02496	0.00361718	Down	0.00127713	NTSR1	GO:0043231//intracellular membrane-bounded organelle;GO:0016021//integral component of membrane	GO:0008188//neuropeptide receptor activity	GO:0007626//locomotory behavior;GO:0007267//cell-cell signaling;GO:0007166//cell surface receptor signaling pathway	K04211//neurotensin receptor 1	gi|35021|emb|CAA49675.1|//neurotensin receptor [Homo sapiens]
1901	2942	6.53804	2.08667	-1.64766	0.00215959	Down	0.00073004	S1PR1	GO:0031224//intrinsic component of membrane;GO:0009986//cell surface	GO:0008289//lipid binding;GO:0045125//bioactive lipid receptor activity	GO:0016477//cell migration;GO:0007154//cell communication;GO:0007417//central nervous system development;GO:0007155//cell adhesion;GO:0006357//regulation of transcription from RNA polymerase II promoter;GO:0050921//positive regulation of chemotaxis;GO:0007204//positive regulation of cytosolic calcium ion concentration;GO:0032232//negative regulation of actin filament bundle assembly;GO:0048646//a…	K04288//sphingosine 1-phosphate receptor 1	gi|426330537|ref|XP_004026266.1|//PREDICTED: sphingosine 1-phosphate receptor 1 isoform 3 [Gorilla gorilla gorilla];gi|194384762|dbj|BAG59541.1|//unnamed protein product [Homo sapiens]
27063	1994	9.72143	31.4242	1.69264	2.02e-05	Up	4.82e-06	ANKRD1	GO:0043231//intracellular membrane-bounded organelle;GO:0043234//protein complex;GO:0030017//sarcomere	GO:0003712//transcription cofactor activity;GO:0003676//nucleic acid binding	GO:0006355//regulation of transcription, DNA-templated;GO:0006950//response to stress;GO:0023052//signaling;GO:0006629//lipid metabolic process	K15504//serine/threonine-protein phosphatase 6 regulatory ankyrin repeat subunit C;K11810//MFS transporter, MCP family, solute carrier family 16 (monocarboxylic acid transporters), member 12	gi|585640353|ref|XP_006880391.1|//PREDICTED: ankyrin repeat domain-containing protein 1 [Elephantulus edwardii]
729440	1840	106.863	214.818	1.00734	1.19e-08	Up	1.72e-09	CCDC61	NA	NA	NA	K16755//coiled-coil domain-containing protein 61	gi|530417115|ref|XP_005259248.1|//PREDICTED: coiled-coil domain-containing protein 61 isoform X2 [Homo sapiens]
3665	1981	59.4334	508.41	3.09665	3.11e-82	Up	1.66e-85	IRF7	GO:0031981//nuclear lumen;GO:0031090//organelle membrane;GO:0044444//cytoplasmic part	GO:0003676//nucleic acid binding;GO:0001071//nucleic acid binding transcription factor activity	GO:0032481//positive regulation of type I interferon production;GO:0019221//cytokine-mediated signaling pathway;GO:0051707//response to other organism;GO:0002224//toll-like receptor signaling pathway	K09447//interferon regulatory factor 7	gi|4809284|ref|NP_004020.1|//interferon regulatory factor 7 isoform b [Homo sapiens];gi|98985819|ref|NP_004022.2|//interferon regulatory factor 7 isoform d [Homo sapiens];gi|4758610|ref|NP_001563.2|//interferon regulatory factor 7 isoform a [Homo sapiens]
659	12086	1026.75	505.412	-1.02255	1.74e-21	Down	2.33e-23	BMPR2	GO:0044459//plasma membrane part;GO:0016021//integral component of membrane	GO:0043169//cation binding;GO:0005515//protein binding;GO:0032559//adenyl ribonucleotide binding;GO:0004675//transmembrane receptor protein serine/threonine kinase activity	GO:0030282//bone mineralization;GO:0019229//regulation of vasoconstriction;GO:0003002//regionalization;GO:0010631//epithelial cell migration;GO:0001704//formation of primary germ layer;GO:0030509//BMP signaling pathway;GO:0006351//transcription, DNA-templated;GO:0016049//cell growth;GO:0003073//regulation of systemic arterial blood pressure;GO:0007169//transmembrane receptor protein tyrosine kina…	K04671//bone morphogenetic protein receptor type-2 [EC:2.7.11.30]	gi|332209807|ref|XP_003254004.1|//PREDICTED: bone morphogenetic protein receptor type-2 [Nomascus leucogenys]
8857	16407	54.458	22.2667	-1.29025	3.72e-05	Down	9.26e-06	FCGBP	NA	GO:0005488//binding	NA	K18273//alpha-tectorin	gi|154146262|ref|NP_003881.2|//IgGFc-binding protein precursor [Homo sapiens]
2533	4720	11.2827	4.60397	-1.29316	0.0135607	Down	0.00534534	FYB	GO:0044444//cytoplasmic part	GO:0005488//binding	GO:0006464//cellular protein modification process;GO:0034330//cell junction organization;GO:0006606//protein import into nucleus;GO:0035556//intracellular signal transduction;GO:0050851//antigen receptor-mediated signaling pathway	K17698//FYN binding protein	gi|340545556|ref|NP_001230022.1|//FYN-binding protein isoform 3 [Homo sapiens] ;gi|767934356|ref|XP_011512313.1|//PREDICTED: FYN-binding protein isoform X3 [Homo sapiens]
23194	4352	40.9482	18.6715	-1.13296	0.0011699	Down	0.00037616	FBXL7	GO:0043234//protein complex	GO:0019787//ubiquitin-like protein transferase activity;GO:0005488//binding	GO:0032446//protein modification by small protein conjugation;GO:0019941//modification-dependent protein catabolic process	K10273//F-box and leucine-rich repeat protein 7	gi|37360118|dbj|BAC98037.1|//mKIAA0840 protein [Mus musculus];gi|6164729|gb|AAF04514.1|AF174593_1//F-box protein Fbl7 [Homo sapiens]
401115	437	299.032	766.895	1.35873	1.25e-16	Up	4.68e-18	C4orf48	NA	NA	NA	NA	gi|269914187|ref|NP_001161715.1|//neuropeptide-like protein C4orf48 isoform 1 [Homo sapiens];gi|426343659|ref|XP_004065466.1|//PREDICTED: LOW QUALITY PROTEIN: neuropeptide-like protein C4orf48 homolog [Gorilla gorilla gorilla]
467	2152	92.767	469.786	2.34032	1.08e-59	Up	7.04e-63	ATF3	GO:0031981//nuclear lumen	GO:0003677//DNA binding;GO:0005515//protein binding;GO:0003712//transcription cofactor activity;GO:0001071//nucleic acid binding transcription factor activity	GO:0006006//glucose metabolic process;GO:0008283//cell proliferation;GO:0006351//transcription, DNA-templated	K09032//activating transcription factor 3	gi|635130631|ref|XP_007986692.1|//PREDICTED: cyclic AMP-dependent transcription factor ATF-3 [Chlorocebus sabaeus];gi|330417916|ref|NP_001193415.1|//cyclic AMP-dependent transcription factor ATF-3 isoform 5 [Homo sapiens];gi|226728|prf||1604249C//transcription factor ATF3
59352	3314	52.5361	20.9124	-1.32895	2.96e-05	Down	7.26e-06	LGR6	GO:0031224//intrinsic component of membrane	GO:0004930//G-protein coupled receptor activity	NA	K08399//leucine-rich repeat-containing G protein-coupled receptor 6	gi|62912474|ref|NP_001017404.1|//leucine-rich repeat-containing G-protein coupled receptor 6 isoform 3 [Homo sapiens];gi|62912470|ref|NP_001017403.1|//leucine-rich repeat-containing G-protein coupled receptor 6 isoform 1 precursor [Homo sapiens];gi|62912472|ref|NP_067649.2|//leucine-rich repeat-containing G-protein coupled receptor 6 isoform 2 [Homo sapiens]
7700	1643	52.2053	22.1598	-1.23626	0.000191226	Down	5.36e-05	ZNF141	NA	NA	NA	K09228//KRAB domain-containing zinc finger protein	gi|4507993|ref|NP_003432.1|//zinc finger protein 141 [Homo sapiens]
83872	18212	45.7342	14.7794	-1.62968	6.39e-06	Down	1.41e-06	HMCN1	GO:0044459//plasma membrane part;GO:0044444//cytoplasmic part;GO:0005578//proteinaceous extracellular matrix	GO:0046872//metal ion binding	GO:0006464//cellular protein modification process;GO:0050953//sensory perception of light stimulus	K17341//hemicentin	gi|118572606|ref|NP_114141.2|//hemicentin-1 precursor [Homo sapiens]
25840	3390	101.388	47.5731	-1.09167	5.32e-06	Down	1.16e-06	METTL7A	GO:0043231//intracellular membrane-bounded organelle;GO:0044444//cytoplasmic part	GO:0016741//transferase activity, transferring one-carbon groups	NA	K12581//CCR4-NOT transcription complex subunit 7/8	gi|89145417|ref|NP_054752.3|//methyltransferase-like protein 7A precursor [Homo sapiens]
94240	3204	16.545	61.5067	1.89434	1.2e-09	Up	1.48e-10	EPSTI1	NA	NA	NA	K16806//MAP7 domain-containing protein 1;K10433//microtubule-associated protein 7	gi|119629089|gb|EAX08684.1|//epithelial stromal interaction 1 (breast), isoform CRA_a [Homo sapiens];gi|50428917|ref|NP_001002264.1|//epithelial-stromal interaction protein 1 isoform 1 [Homo sapiens]
1212	1226	750.198	1657.77	1.1439	1.37e-19	Up	2.84e-21	CLTB	GO:0030117//membrane coat;GO:0012510//trans-Golgi network transport vesicle membrane;GO:0005905//clathrin-coated pit	GO:0005488//binding	GO:0015031//protein transport	K04645//clathrin light chain B	gi|49168638|emb|CAG38814.1|//CLTB [Homo sapiens];gi|6005995|ref|NP_009028.1|//clathrin light chain B isoform b [Homo sapiens]
53335	3914	36.2186	16.2521	-1.15611	0.00142669	Down	0.000464745	BCL11A	GO:0043231//intracellular membrane-bounded organelle	GO:0003712//transcription cofactor activity;GO:0046914//transition metal ion binding	GO:0030098//lymphocyte differentiation;GO:0032446//protein modification by small protein conjugation;GO:0006351//transcription, DNA-templated	K09228//KRAB domain-containing zinc finger protein	gi|332226571|ref|XP_003262464.1|//PREDICTED: B-cell lymphoma/leukemia 11A isoform X3 [Nomascus leucogenys];gi|20336305|ref|NP_075044.2|//B-cell lymphoma/leukemia 11A isoform 1 [Homo sapiens];gi|558101720|ref|XP_006083372.1|//PREDICTED: B-cell lymphoma/leukemia 11A isoform X5 [Myotis lucifugus]
79776	13975	196.644	82.8116	-1.24768	6.16e-12	Down	5.25e-13	ZFHX4	GO:0043231//intracellular membrane-bounded organelle	GO:0003677//DNA binding;GO:0046914//transition metal ion binding	GO:0006351//transcription, DNA-templated	K09380//zinc finger homeobox protein 4	gi|291167749|ref|NP_078997.4|//zinc finger homeobox protein 4 [Homo sapiens]
10053	1756	376.513	964.278	1.35675	3.25e-27	Up	1.74e-29	AP1M2	GO:0012506//vesicle membrane;GO:0030119//AP-type membrane coat adaptor complex;GO:0030136//clathrin-coated vesicle;GO:0005764//lysosome	GO:0005488//binding	GO:0006886//intracellular protein transport;GO:0048193//Golgi vesicle transport;GO:0050688//regulation of defense response to virus	K12393//AP-1 complex subunit mu	gi|666875873|ref|NP_001287816.1|//AP-1 complex subunit mu-2 isoform 1 [Homo sapiens];gi|9506797|ref|NP_005489.2|//AP-1 complex subunit mu-2 isoform 2 [Homo sapiens]
23285	4364	38.0434	17.6211	-1.11034	0.00225115	Down	0.000764201	KIAA1107	NA	NA	NA	K10480//BTB/POZ domain-containing protein 8	gi|197245440|ref|NP_056052.2|//uncharacterized protein KIAA1107 [Homo sapiens]
4015	4731	130.975	46.5972	-1.49098	2.43e-11	Down	2.29e-12	LOX	GO:0043231//intracellular membrane-bounded organelle;GO:0044421//extracellular region part;GO:0005578//proteinaceous extracellular matrix	GO:0046872//metal ion binding;GO:0016641//oxidoreductase activity, acting on the CH-NH2 group of donors, oxygen as acceptor;GO:0046914//transition metal ion binding;GO:0016491//oxidoreductase activity	GO:0009611//response to wounding;GO:0042221//response to chemical;GO:0048731//system development;GO:0030323//respiratory tube development;GO:0001944//vasculature development;GO:0030198//extracellular matrix organization;GO:0085029//extracellular matrix assembly;GO:0009725//response to hormone;GO:0043412//macromolecule modification	K00277//protein-lysine 6-oxidase [EC:1.4.3.13]	gi|20149540|ref|NP_002308.2|//protein-lysine 6-oxidase isoform 1 preproprotein [Homo sapiens]
167691	4574	57.6703	24.2731	-1.24847	4.21e-05	Down	1.06e-05	LCA5	GO:0005815//microtubule organizing center;GO:0005930//axoneme	GO:0005488//binding	GO:0006810//transport	K06674//structural maintenance of chromosome 2;K10373//tropomyosin 1	gi|170650670|ref|NP_859065.2|//lebercilin [Homo sapiens]
254552	767	66.9882	153	1.19155	2.15e-08	Up	3.26e-09	NUDT8	GO:0043231//intracellular membrane-bounded organelle	GO:0043169//cation binding;GO:0003824//catalytic activity	NA	K18665//nudix motif 8 [EC:3.6.1.-]	gi|344217763|ref|NP_001230679.1|//nucleoside diphosphate-linked moiety X motif 8 isoform 1 [Homo sapiens]
3909	6173	2284.14	954.577	-1.25872	1.17e-36	Down	2.57e-39	LAMA3	GO:0043256//laminin complex	GO:0005515//protein binding	GO:0007044//cell-substrate junction assembly;GO:0007155//cell adhesion;GO:0016477//cell migration;GO:0009888//tissue development;GO:2000026//regulation of multicellular organismal development	K06240//laminin, alpha 3/5	gi|732170489|ref|NP_937762.2|//laminin subunit alpha-3 isoform 1 precursor [Homo sapiens];gi|732170497|ref|NP_001289925.1|//laminin subunit alpha-3 isoform 5 precursor [Homo sapiens];gi|732170493|ref|NP_000218.3|//laminin subunit alpha-3 isoform 2 precursor [Homo sapiens];gi|732170491|ref|NP_001121189.2|//laminin subunit alpha-3 isoform 3 precursor [Homo sapiens];gi|732170495|ref|NP_001121190.2|/…
80205	11481	1427.79	597.889	-1.25584	1.41e-20	Down	2.39e-22	CHD9	GO:0031981//nuclear lumen;GO:0044427//chromosomal part	GO:0032559//adenyl ribonucleotide binding;GO:0017111//nucleoside-triphosphatase activity;GO:0003676//nucleic acid binding	GO:0006325//chromatin organization;GO:0006629//lipid metabolic process	K14438//chromodomain-helicase-DNA-binding protein 9 [EC:3.6.4.12]	gi|33641444|gb|AAQ24287.1|//chromatin remodeling factor CHROM1 [Homo sapiens]
389941	2493	56.429	26.5951	-1.08528	0.000810015	Down	0.000252988	C1QL3	NA	GO:0005488//binding	NA	K07296//adiponectin	gi|965965757|ref|XP_014954934.1|//PREDICTED: LOW QUALITY PROTEIN: complement C1q-like protein 3 isoform X1 [Ovis aries]
5698	1048	139.365	343.365	1.30087	6.28e-15	Up	3.19e-16	PSMB9	GO:0043231//intracellular membrane-bounded organelle;GO:0000502//proteasome complex	GO:0004175//endopeptidase activity	GO:0030330//DNA damage response, signal transduction by p53 class mediator;GO:0016070//RNA metabolic process;GO:0006520//cellular amino acid metabolic process;GO:0051320//S phase;GO:0007050//cell cycle arrest;GO:0006915//apoptotic process;GO:0043161//proteasome-mediated ubiquitin-dependent protein catabolic process;GO:0051439//regulation of ubiquitin-protein ligase activity involved in mitotic ce…	K02741//20S proteasome subunit beta 9 [EC:3.4.25.1]	gi|4506205|ref|NP_002791.1|//proteasome subunit beta type-9 precursor [Homo sapiens]
23405	10269	1845.87	920.612	-1.00364	1.26e-24	Down	1.01e-26	DICER1	GO:0031332//RNAi effector complex;GO:0044444//cytoplasmic part	GO:0003723//RNA binding;GO:0043169//cation binding;GO:0016891//endoribonuclease activity, producing 5'-phosphomonoesters;GO:0032559//adenyl ribonucleotide binding;GO:0042623//ATPase activity, coupled	GO:0010624//regulation of Schwann cell proliferation;GO:0048858//cell projection morphogenesis;GO:0006357//regulation of transcription from RNA polymerase II promoter;GO:0016246//RNA interference;GO:0035196//production of miRNAs involved in gene silencing by miRNA;GO:0031641//regulation of myelination;GO:0022011//myelination in peripheral nervous system	K11592//endoribonuclease Dicer [EC:3.1.26.-]	gi|307133775|ref|NP_001182502.1|//endoribonuclease Dicer isoform 2 [Homo sapiens];gi|29294649|ref|NP_085124.2|//endoribonuclease Dicer isoform 1 [Homo sapiens]
57496	8737	1527.7	666.374	-1.19695	1.5e-25	Down	1.02e-27	MKL2	GO:0043231//intracellular membrane-bounded organelle	GO:0005515//protein binding;GO:0003712//transcription cofactor activity	GO:0006357//regulation of transcription from RNA polymerase II promoter;GO:0016202//regulation of striated muscle tissue development	NA	gi|38569480|ref|NP_054767.3|//MKL/myocardin-like protein 2 isoform 2 [Homo sapiens] ;gi|815890875|ref|NP_001295071.1|//MKL/myocardin-like protein 2 isoform 1 [Homo sapiens]
2149	3832	632.859	308.217	-1.03794	3.37e-16	Down	1.35e-17	F2R	GO:0043231//intracellular membrane-bounded organelle;GO:0044459//plasma membrane part;GO:0016021//integral component of membrane;GO:0045202//synapse	GO:0008528//G-protein coupled peptide receptor activity;GO:0005515//protein binding	GO:0007528//neuromuscular junction development;GO:0016477//cell migration;GO:0007596//blood coagulation;GO:0019229//regulation of vasoconstriction;GO:0006355//regulation of transcription, DNA-templated;GO:0051931//regulation of sensory perception;GO:0002237//response to molecule of bacterial origin;GO:0032611//interleukin-1 beta production;GO:0008283//cell proliferation;GO:0018108//peptidyl-tyros…	K03914//coagulation factor II (thrombin) receptor	gi|166362740|ref|NP_001983.2|//proteinase-activated receptor 1 isoform 1 precursor [Homo sapiens]
25999	3473	61.0671	30.031	-1.02394	0.000532294	Down	0.000160716	CLIP3	GO:0010008//endosome membrane;GO:0044425//membrane part;GO:0005769//early endosome;GO:0000139//Golgi membrane	GO:0015631//tubulin binding;GO:0043208//glycosphingolipid binding	GO:0001932//regulation of protein phosphorylation;GO:0018231//peptidyl-S-diacylglycerol-L-cysteine biosynthetic process from peptidyl-cysteine;GO:0048522//positive regulation of cellular process;GO:0030154//cell differentiation;GO:0030100//regulation of endocytosis;GO:0010827//regulation of glucose transport;GO:0031111//negative regulation of microtubule polymerization or depolymerization;GO:0015…	K10423//CAP-Gly domain-containing linker protein 3/4	gi|958686651|ref|XP_014693788.1|//PREDICTED: CAP-Gly domain-containing linker protein 3 isoform X1 [Equus asinus]
5199	1669	3.33238	7.90733	1.24664	0.0240036	Up	0.0100092	CFP	GO:0044421//extracellular region part	NA	GO:0006956//complement activation;GO:0006952//defense response	K15412//complement factor properdin	gi|4505737|ref|NP_002612.1|//properdin precursor [Homo sapiens]
4050	857	58.8437	199.434	1.76095	2.73e-17	Up	8.89e-19	LTB	GO:0031224//intrinsic component of membrane;GO:0044421//extracellular region part	GO:0032813//tumor necrosis factor receptor superfamily binding	GO:0008544//epidermis development;GO:0007154//cell communication;GO:0023052//signaling;GO:0042108//positive regulation of cytokine biosynthetic process;GO:0048534//hematopoietic or lymphoid organ development	K03157//lymphotoxin beta (TNF superfamily, member 3)	gi|972853674|tpe|CTQ86079.1|//TPA: tumor necrosis factor ligand 1C [Homo sapiens]
56660	1449	2.74982	7.22857	1.39438	0.0108128	Up	0.00418188	KCNK12	GO:0031224//intrinsic component of membrane	GO:0005261//cation channel activity	GO:0030001//metal ion transport	K04921//potassium channel subfamily K member 12	gi|817316957|ref|XP_012329151.1|//PREDICTED: potassium channel subfamily K member 12 [Aotus nancymaae]
4939	3122	69.0493	669.584	3.27757	6.16e-112	Up	2.93e-115	OAS2	GO:0043231//intracellular membrane-bounded organelle	GO:0032559//adenyl ribonucleotide binding;GO:0016772//transferase activity, transferring phosphorus-containing groups;GO:0003676//nucleic acid binding	GO:0034641//cellular nitrogen compound metabolic process;GO:0002376//immune system process;GO:0019221//cytokine-mediated signaling pathway	K14216//2'-5'-oligoadenylate synthetase [EC:2.7.7.84]	gi|74229021|ref|NP_001027903.1|//2'-5'-oligoadenylate synthase 2 isoform 3 [Homo sapiens];gi|119618432|gb|EAW98026.1|//2'-5'-oligoadenylate synthetase 2, 69/71kDa, isoform CRA_a [Homo sapiens];gi|74229017|ref|NP_002526.2|//2'-5'-oligoadenylate synthase 2 isoform 2 [Homo sapiens]
6091	7043	3111.1	1542.79	-1.01188	2.19e-26	Down	1.31e-28	ROBO1	GO:0044424//intracellular part;GO:0016021//integral component of membrane	GO:0019904//protein domain specific binding;GO:0004888//transmembrane signaling receptor activity	GO:0016337//single organismal cell-cell adhesion;GO:0016198//axon choice point recognition;GO:0033598//mammary gland epithelial cell proliferation;GO:0031346//positive regulation of cell projection organization;GO:0006915//apoptotic process;GO:0021827//postnatal olfactory bulb interneuron migration;GO:0050922//negative regulation of chemotaxis;GO:0002040//sprouting angiogenesis;GO:0001960//negati…	K06753//roundabout, axon guidance receptor 1	gi|294345407|ref|NP_598334.2|//roundabout homolog 1 isoform b [Homo sapiens];gi|224994173|ref|NP_001139317.1|//roundabout homolog 1 isoform d [Homo sapiens];gi|4506569|ref|NP_002932.1|//roundabout homolog 1 isoform a precursor [Homo sapiens]
259282	10542	1307.73	561.742	-1.21909	3.1e-25	Down	2.25e-27	BOD1L1	NA	GO:0003676//nucleic acid binding	NA	K17582//antigen KI-67;K00968//choline-phosphate cytidylyltransferase [EC:2.7.7.15];K12565//alpha-sarcoglycan	gi|87299628|ref|NP_683692.2|//biorientation of chromosomes in cell division protein 1-like 1 [Homo sapiens]
54790	9715	395.906	190.732	-1.05361	3.41e-12	Down	2.78e-13	TET2	NA	GO:0043169//cation binding;GO:0016701//oxidoreductase activity, acting on single donors with incorporation of molecular oxygen;GO:0016706//oxidoreductase activity, acting on paired donors, with incorporation or reduction of molecular oxygen, 2-oxoglutarate as one donor, and incorporation of one atom each of oxygen into both donors	GO:0008152//metabolic process;GO:0009987//cellular process;GO:0030097//hemopoiesis	K13097//methylcytosine dioxygenase [EC:1.14.11.-]	gi|116063558|ref|NP_060098.3|//methylcytosine dioxygenase TET2 isoform b [Homo sapiens] ;gi|187761317|ref|NP_001120680.1|//methylcytosine dioxygenase TET2 isoform a [Homo sapiens]
1803	3913	17.8379	7.05798	-1.33762	0.00457262	Down	0.00165032	DPP4	GO:0031224//intrinsic component of membrane;GO:0031253//cell projection membrane;GO:0005911//cell-cell junction;GO:0030027//lamellipodium	GO:0004175//endopeptidase activity;GO:0008238//exopeptidase activity;GO:0042802//identical protein binding;GO:0004871//signal transducer activity;GO:0019899//enzyme binding	GO:0016477//cell migration;GO:0006950//response to stress;GO:0010715//regulation of extracellular matrix disassembly;GO:0002456//T cell mediated immunity;GO:0008283//cell proliferation;GO:0031294//lymphocyte costimulation;GO:0019538//protein metabolic process;GO:0022407//regulation of cell-cell adhesion	K01278//dipeptidyl-peptidase 4 [EC:3.4.14.5]	gi|18765694|ref|NP_001926.2|//dipeptidyl peptidase 4 [Homo sapiens]
5069	10995	3151.09	983.57	-1.67975	1.49e-41	Down	2.47e-44	PAPPA	GO:0044424//intracellular part	GO:0004175//endopeptidase activity;GO:0046914//transition metal ion binding	GO:0022414//reproductive process;GO:0048869//cellular developmental process	K07762//pappalysin-1 [EC:3.4.24.79]	gi|38045915|ref|NP_002572.2|//pappalysin-1 preproprotein [Homo sapiens]
81472	2761	21.6223	9.92287	-1.12369	0.01001	Down	0.0038496	OR2C3	GO:0031224//intrinsic component of membrane	GO:0004930//G-protein coupled receptor activity	GO:0007606//sensory perception of chemical stimulus	K04257//olfactory receptor	gi|43920326|tpg|DAA04869.1|//TPA_inf: olfactory receptor OR1-30 [Homo sapiens]
6795	1120	8.81373	20.5954	1.2245	0.00734152	Up	0.00275258	AURKC	GO:0043231//intracellular membrane-bounded organelle;GO:0005815//microtubule organizing center;GO:0044427//chromosomal part	GO:0032559//adenyl ribonucleotide binding;GO:0004672//protein kinase activity	GO:0006464//cellular protein modification process	K11480//aurora kinase C [EC:2.7.11.1]	gi|821001919|ref|XP_012355738.1|//PREDICTED: aurora kinase C isoform X1 [Nomascus leucogenys];gi|62865641|ref|NP_001015879.1|//aurora kinase C isoform 2 [Homo sapiens]
51042	653	302.315	745.593	1.30234	3.58e-21	Up	5.25e-23	ZNF593	GO:0031981//nuclear lumen	GO:0046914//transition metal ion binding;GO:0003712//transcription cofactor activity;GO:0003676//nucleic acid binding	GO:0006357//regulation of transcription from RNA polymerase II promoter	K14821//bud site selection protein 20	gi|154937327|ref|NP_056955.2|//zinc finger protein 593 [Homo sapiens]
80315	7081	454.697	225.291	-1.01311	1.27e-13	Down	8.16e-15	CPEB4	NA	GO:0003676//nucleic acid binding	NA	K02602//cytoplasmic polyadenylation element-binding protein	gi|189027090|ref|NP_085130.2|//cytoplasmic polyadenylation element-binding protein 4 isoform a [Homo sapiens];gi|815891022|ref|NP_001295118.1|//cytoplasmic polyadenylation element-binding protein 4 isoform b [Homo sapiens];gi|114603431|ref|XP_001155372.1|//PREDICTED: cytoplasmic polyadenylation element-binding protein 4 isoform X2 [Pan troglodytes];gi|815891024|ref|NP_001295120.1|//cytoplasmic po…
283849	2505	5.36093	11.1409	1.05531	0.0472815	Up	0.021238	EXOC3L1	GO:0043234//protein complex	NA	GO:0016192//vesicle-mediated transport;GO:0002790//peptide secretion	K19987//exocyst complex component 3-like protein	gi|30039190|gb|AAP12545.1|//unknown [Homo sapiens]
55601	6099	175.009	367.515	1.07037	7.03e-12	Up	6.04e-13	DDX60	NA	GO:0032559//adenyl ribonucleotide binding;GO:0042623//ATPase activity, coupled;GO:0003676//nucleic acid binding	NA	K20103//ATP-dependent RNA helicase DDX60 [EC:3.6.4.13]	gi|222831595|ref|NP_060101.3|//probable ATP-dependent RNA helicase DDX60 [Homo sapiens]
56670	4186	18.1606	6.73052	-1.43202	0.00208817	Down	0.000703944	SUCNR1	GO:0031224//intrinsic component of membrane	GO:0001608//G-protein coupled nucleotide receptor activity	NA	K10042//succinate receptor 1	gi|119599196|gb|EAW78790.1|//succinate receptor 1, isoform CRA_b [Homo sapiens]
55008	3903	216.43	479.415	1.14737	3.66e-19	Up	8.2e-21	HERC6	GO:0044444//cytoplasmic part	GO:0019787//ubiquitin-like protein transferase activity	GO:0016567//protein ubiquitination	K10615//E3 ubiquitin-protein ligase HERC4 [EC:2.3.2.26]	gi|61563742|ref|NP_060382.3|//probable E3 ubiquitin-protein ligase HERC6 isoform 1 [Homo sapiens];gi|259089405|ref|NP_001158608.1|//probable E3 ubiquitin-protein ligase HERC6 isoform 2 [Homo sapiens]
91582	942	555.159	1292.88	1.21962	3.47e-23	Up	3.36e-25	RPS19BP1	GO:0031981//nuclear lumen	NA	NA	NA	gi|34996527|ref|NP_919307.1|//active regulator of SIRT1 [Homo sapiens]
100381270	3552	314.96	61.3421	-2.36022	6.99e-30	Down	2.53e-32	ZBED6	GO:0031981//nuclear lumen	GO:0043169//cation binding;GO:0005515//protein binding;GO:0003676//nucleic acid binding	NA	K16547//protein NEDD1;K14864//tRNA (cytidine32/guanosine34-2'-O)-methyltransferase [EC:2.1.1.205]	gi|291621630|ref|NP_001167579.1|//zinc finger BED domain-containing protein 6 [Homo sapiens]
64073	495	1772.34	4268.08	1.26793	2.67e-28	Up	1.22e-30	C19orf33	GO:0043231//intracellular membrane-bounded organelle	GO:0043566//structure-specific DNA binding	NA	NA	gi|961349590|ref|NP_001304730.1|//immortalization up-regulated protein isoform IMUP-2 [Homo sapiens];gi|426388570|ref|XP_004060707.1|//PREDICTED: immortalization up-regulated protein [Gorilla gorilla gorilla]
1649	1019	179.505	505.716	1.4943	2.91e-28	Up	1.38e-30	DDIT3	GO:0031981//nuclear lumen	GO:0046872//metal ion binding;GO:0003677//DNA binding;GO:0005515//protein binding;GO:0003712//transcription cofactor activity;GO:0046914//transition metal ion binding;GO:0001071//nucleic acid binding transcription factor activity	GO:0014075//response to amine;GO:0033554//cellular response to stress;GO:0048513//animal organ development;GO:0000377//RNA splicing, via transesterification reactions with bulged adenosine as nucleophile;GO:0030178//negative regulation of Wnt signaling pathway;GO:0043433//negative regulation of sequence-specific DNA binding transcription factor activity;GO:0006915//apoptotic process;GO:0000302//r…	K04452//DNA damage-inducible transcript 3	gi|795177694|ref|XP_011843957.1|//PREDICTED: DNA damage-inducible transcript 3 protein isoform X1 [Mandrillus leucophaeus];gi|767973419|ref|XP_011536308.1|//PREDICTED: DNA damage-inducible transcript 3 protein isoform X1 [Homo sapiens];gi|817309172|ref|XP_012325164.1|//PREDICTED: DNA damage-inducible transcript 3 protein isoform X1 [Aotus nancymaae]
84327	1506	46.3415	21.088	-1.13588	0.00059202	Down	0.000180753	ZBED3	NA	NA	NA	NA	gi|14150185|ref|NP_115743.1|//zinc finger BED domain-containing protein 3 [Homo sapiens]
643314	6979	249.942	65.1818	-1.93905	6.37e-17	Down	2.25e-18	KIAA0754	NA	NA	NA	K19827//microtuble-actin crosslinking factor 1	gi|149773456|ref|NP_055853.1|//uncharacterized protein KIAA0754 [Homo sapiens]
23768	8247	34.9439	16.2205	-1.10722	0.00285409	Down	0.00099126	FLRT2	GO:0031012//extracellular matrix;GO:0016021//integral component of membrane	GO:0005515//protein binding;GO:0004871//signal transducer activity	GO:0009987//cellular process	K16362//leucine-rich repeat transmembrane protein FLRT	gi|7019381|ref|NP_037363.1|//leucine-rich repeat transmembrane protein FLRT2 precursor [Homo sapiens]
4035	14905	5267.11	2181.47	-1.27171	5.29e-64	Down	3.14e-67	LRP1	GO:0012505//endomembrane system;GO:0044297//cell body;GO:0016021//integral component of membrane;GO:0030135//coated vesicle;GO:0043005//neuron projection	GO:0046872//metal ion binding;GO:0008565//protein transporter activity;GO:0034185//apolipoprotein binding;GO:0005102//receptor binding;GO:0004871//signal transducer activity;GO:0019899//enzyme binding	GO:0032502//developmental process;GO:0010874//regulation of cholesterol efflux;GO:0007186//G-protein coupled receptor signaling pathway;GO:0044260//cellular macromolecule metabolic process;GO:0010517//regulation of phospholipase activity;GO:0016055//Wnt signaling pathway;GO:0032501//multicellular organismal process;GO:0015031//protein transport;GO:0006909//phagocytosis	K04550//low-density lipoprotein receptor-related protein 1 (alpha-2-macroglobulin receptor)	gi|126012562|ref|NP_002323.2|//prolow-density lipoprotein receptor-related protein 1 preproprotein [Homo sapiens]
54331	3862	21.2542	7.87849	-1.43175	0.00154912	Down	0.000509227	GNG2	GO:0043231//intracellular membrane-bounded organelle;GO:0031234//extrinsic component of cytoplasmic side of plasma membrane	GO:0060089//molecular transducer activity;GO:0017111//nucleoside-triphosphatase activity;GO:0005488//binding	GO:0001775//cell activation;GO:0033762//response to glucagon;GO:0007267//cell-cell signaling;GO:0007166//cell surface receptor signaling pathway;GO:0007599//hemostasis;GO:0015980//energy derivation by oxidation of organic compounds;GO:0009207//purine ribonucleoside triphosphate catabolic process	K07826//guanine nucleotide-binding protein G(I)/G(S)/G(O) subunit gamma-2	gi|731234471|ref|XP_010630857.1|//PREDICTED: guanine nucleotide-binding protein G(I)/G(S)/G(O) subunit gamma-2 isoform X1 [Fukomys damarensis]
81890	1352	421.329	899.119	1.09356	1.95e-20	Up	3.4e-22	QTRT1	GO:0043231//intracellular membrane-bounded organelle;GO:0030529//intracellular ribonucleoprotein complex	GO:0016763//transferase activity, transferring pentosyl groups;GO:0043169//cation binding	GO:0006400//tRNA modification	K00773//queuine tRNA-ribosyltransferase [EC:2.4.2.29]	gi|685605994|ref|XP_003914951.2|//PREDICTED: queuine tRNA-ribosyltransferase isoform X1 [Papio anubis]
23007	6159	902.196	442.043	-1.02925	5.11e-17	Down	1.76e-18	PLCH1	GO:0044424//intracellular part	GO:0046872//metal ion binding;GO:0060089//molecular transducer activity;GO:0004629//phospholipase C activity	GO:0048017//inositol lipid-mediated signaling;GO:0006629//lipid metabolic process	K19006//phosphatidylinositol phospholipase C, eta [EC:3.1.4.11]	gi|195972873|ref|NP_001124433.1|//1-phosphatidylinositol 4,5-bisphosphate phosphodiesterase eta-1 isoform c [Homo sapiens];gi|767926077|ref|XP_011510866.1|//PREDICTED: 1-phosphatidylinositol 4,5-bisphosphate phosphodiesterase eta-1 isoform X2 [Homo sapiens];gi|195972871|ref|NP_001124432.1|//1-phosphatidylinositol 4,5-bisphosphate phosphodiesterase eta-1 isoform a [Homo sapiens]
51070	1252	560.845	1194.21	1.09038	1.47e-16	Up	5.57e-18	NOSIP	GO:0043231//intracellular membrane-bounded organelle;GO:0044444//cytoplasmic part	GO:0005488//binding	GO:0006807//nitrogen compound metabolic process;GO:0032769//negative regulation of monooxygenase activity	K13125//nitric oxide synthase-interacting protein	gi|635040479|ref|XP_007995764.1|//PREDICTED: nitric oxide synthase-interacting protein [Chlorocebus sabaeus]
51079	557	775.175	1816.61	1.22865	2.65e-25	Up	1.88e-27	NDUFA13	GO:0031224//intrinsic component of membrane;GO:0031981//nuclear lumen;GO:0005746//mitochondrial respiratory chain	GO:0050136//NADH dehydrogenase (quinone) activity;GO:0032559//adenyl ribonucleotide binding	GO:0006605//protein targeting;GO:0022900//electron transport chain;GO:0006921//cellular component disassembly involved in execution phase of apoptosis;GO:0006355//regulation of transcription, DNA-templated;GO:0006412//translation;GO:0016049//cell growth	K11353//NADH dehydrogenase (ubiquinone) 1 alpha subcomplex subunit 13	gi|12005918|gb|AAG44670.1|AF261134_1//CDA016 [Homo sapiens]
513	874	1059.07	2196.82	1.05262	2.27e-18	Up	5.99e-20	ATP5D	GO:0033178//proton-transporting two-sector ATPase complex, catalytic domain;GO:0005753//mitochondrial proton-transporting ATP synthase complex	GO:0005515//protein binding;GO:0032559//adenyl ribonucleotide binding;GO:0019829//cation-transporting ATPase activity;GO:0015078//hydrogen ion transmembrane transporter activity	GO:0006754//ATP biosynthetic process;GO:0022900//electron transport chain;GO:0009180//purine ribonucleoside diphosphate biosynthetic process;GO:0010038//response to metal ion;GO:0006818//hydrogen transport;GO:0006839//mitochondrial transport;GO:0009207//purine ribonucleoside triphosphate catabolic process	K02134//F-type H+-transporting ATPase subunit delta	gi|4502297|ref|NP_001678.1|//ATP synthase subunit delta, mitochondrial precursor [Homo sapiens]
2633	3050	157.181	316.241	1.0086	2.25e-12	Up	1.78e-13	GBP1	GO:0016020//membrane	GO:0032561//guanyl ribonucleotide binding;GO:0017111//nucleoside-triphosphatase activity	GO:0019221//cytokine-mediated signaling pathway;GO:0009207//purine ribonucleoside triphosphate catabolic process	K20899//guanylate-binding protein 1/3/4/7	gi|166706903|ref|NP_002044.2|//guanylate-binding protein 1 [Homo sapiens]
6150	758	788.803	1961.82	1.31445	5.06e-26	Up	3.28e-28	MRPL23	GO:0043231//intracellular membrane-bounded organelle;GO:0000315//organellar large ribosomal subunit	GO:0005198//structural molecule activity;GO:0003676//nucleic acid binding	GO:0010467//gene expression	K02892//large subunit ribosomal protein L23	gi|223468571|ref|NP_066957.3|//39S ribosomal protein L23, mitochondrial [Homo sapiens]
282618	856	1.11901	2.32169	1.05296	0.0409322	Up	0.0180919	IFNL1	GO:0044421//extracellular region part;GO:0005887//integral component of plasma membrane	GO:0005126//cytokine receptor binding	GO:0010557//positive regulation of macromolecule biosynthetic process;GO:0007260//tyrosine phosphorylation of STAT protein;GO:0008283//cell proliferation;GO:0002252//immune effector process;GO:0002684//positive regulation of immune system process	K05447//interleukin 28/29 (interferon lambda)	gi|26024325|ref|NP_742152.1|//interferon lambda-1 precursor [Homo sapiens]
1958	3136	13.863	89.6279	2.6927	1.44e-18	Up	3.64e-20	EGR1	GO:0043231//intracellular membrane-bounded organelle	GO:0003677//DNA binding;GO:0046872//metal ion binding;GO:0001071//nucleic acid binding transcription factor activity	GO:0016925//protein sumoylation;GO:0072126//positive regulation of glomerular mesangial cell proliferation;GO:0019221//cytokine-mediated signaling pathway;GO:0071398//cellular response to fatty acid	K09203//early growth response protein 1	gi|635123918|ref|XP_008012755.1|//PREDICTED: early growth response protein 1 [Chlorocebus sabaeus]
137970	9186	48.9939	17.7094	-1.46809	2.23e-05	Down	5.38e-06	UNC5D	GO:0031224//intrinsic component of membrane	GO:0004871//signal transducer activity	GO:0012501//programmed cell death;GO:0023052//signaling;GO:0032501//multicellular organismal process;GO:0006935//chemotaxis	K07521//netrin receptor unc-5	gi|18150094|dbj|BAB83663.1|//KIAA1777 protein (Unc5h4) [Homo sapiens];gi|209977117|ref|NP_543148.2|//netrin receptor UNC5D precursor [Homo sapiens]
339829	3894	31.4137	14.1377	-1.15184	0.0027258	Down	0.000942817	CCDC39	GO:0043232//intracellular non-membrane-bounded organelle;GO:0005930//axoneme	NA	GO:0001539//cilium or flagellum-dependent cell motility;GO:0003351//epithelial cilium movement;GO:0043623//cellular protein complex assembly	K20282//GRIP and coiled-coil domain-containing protein 2;K13675//UDP-glucose:O-linked fucose beta-1,3-glucosyltransferase [EC:2.4.1.-]	gi|119598780|gb|EAW78374.1|//hCG16256, isoform CRA_a [Homo sapiens]
23753	876	282.227	607.078	1.10503	4.92e-14	Up	2.95e-15	SDF2L1	GO:0044432//endoplasmic reticulum part	NA	NA	K15692//E3 ubiquitin-protein ligase RNF13 [EC:2.3.2.27];K00728//dolichyl-phosphate-mannose-protein mannosyltransferase [EC:2.4.1.109]	gi|795171790|ref|XP_011842735.1|//PREDICTED: stromal cell-derived factor 2-like protein 1 isoform X2 [Mandrillus leucophaeus]
8693	5408	843.717	281.081	-1.58577	0.00012896	Down	3.52e-05	GALNT4	GO:0031224//intrinsic component of membrane;GO:0043231//intracellular membrane-bounded organelle;GO:0012505//endomembrane system;GO:0044444//cytoplasmic part	GO:0030246//carbohydrate binding;GO:0008376//acetylgalactosaminyltransferase activity	GO:0044238//primary metabolic process	K00710//polypeptide N-acetylgalactosaminyltransferase [EC:2.4.1.41]	gi|34452725|ref|NP_003765.2|//polypeptide N-acetylgalactosaminyltransferase 4 [Homo sapiens]
2266	1740	2726.16	1281.12	-1.08946	5.06e-32	Down	1.56e-34	FGG	GO:0016020//membrane;GO:0009986//cell surface;GO:0005615//extracellular space;GO:0031091//platelet alpha granule	GO:0005515//protein binding	GO:0001775//cell activation;GO:0023052//signaling;GO:0007599//hemostasis;GO:0010038//response to metal ion;GO:0043623//cellular protein complex assembly;GO:0006887//exocytosis	K03905//fibrinogen gamma chain	gi|70906437|ref|NP_000500.2|//fibrinogen gamma chain isoform gamma-A precursor [Homo sapiens];gi|70906439|ref|NP_068656.2|//fibrinogen gamma chain isoform gamma-B precursor [Homo sapiens]
4012	4470	206.108	94.2609	-1.12867	7.61e-10	Down	9.01e-11	LNPEP	GO:0016021//integral component of membrane	GO:0008238//exopeptidase activity;GO:0046914//transition metal ion binding	GO:0019538//protein metabolic process;GO:0007154//cell communication;GO:0022414//reproductive process	K01257//cystinyl aminopeptidase [EC:3.4.11.3]	gi|931571171|ref|XP_014200423.1|//PREDICTED: LOW QUALITY PROTEIN: leucyl-cystinyl aminopeptidase [Pan paniscus];gi|61742777|ref|NP_005566.2|//leucyl-cystinyl aminopeptidase isoform 1 [Homo sapiens]
56154	10155	27.6829	10.6303	-1.38081	0.000820146	Down	0.00025664	TEX15	NA	NA	NA	K04382//serine/threonine-protein phosphatase 2A catalytic subunit [EC:3.1.3.16]	gi|133778961|ref|NP_112561.2|//testis-expressed sequence 15 protein [Homo sapiens]
23097	6030	413.118	202.046	-1.03187	7.1e-16	Down	3.01e-17	CDK19	NA	GO:0004674//protein serine/threonine kinase activity;GO:0032559//adenyl ribonucleotide binding	GO:0006464//cellular protein modification process	K02208//cyclin-dependent kinase 8/11 [EC:2.7.11.22 2.7.11.23]	gi|28972574|dbj|BAC65703.1|//mKIAA1028 protein [Mus musculus];gi|635077081|ref|XP_008005531.1|//PREDICTED: cyclin-dependent kinase 19 isoform X4 [Chlorocebus sabaeus];gi|665821250|ref|NP_001287889.1|//cyclin-dependent kinase 19 isoform 2 [Homo sapiens];gi|18999443|gb|AAH24247.1|//CDC2L6 protein, partial [Homo sapiens]
604	3420	391.151	144.72	-1.43446	4.62e-24	Down	3.93e-26	BCL6	GO:0031981//nuclear lumen;GO:0044427//chromosomal part	GO:0003677//DNA binding;GO:0046914//transition metal ion binding;GO:0001071//nucleic acid binding transcription factor activity	GO:0033554//cellular response to stress;GO:0001783//B cell apoptotic process;GO:0006357//regulation of transcription from RNA polymerase II promoter;GO:0002682//regulation of immune system process;GO:0002467//germinal center formation;GO:0006606//protein import into nucleus;GO:0016049//cell growth	K15618//B-cell lymphoma 6 protein	gi|795311563|ref|XP_011816989.1|//PREDICTED: B-cell lymphoma 6 protein isoform X1 [Colobus angolensis palliatus];gi|197927147|ref|NP_001128210.1|//B-cell lymphoma 6 protein isoform 2 [Homo sapiens]
100132406	10916	805.623	243.592	-1.72564	6.04e-10	Down	7.04e-11	NBPF10	NA	NA	NA	K16549//myomegalin	gi|697993433|ref|NP_001289300.1|//neuroblastoma breakpoint family member 10 isoform a [Homo sapiens];gi|478247001|ref|NP_001034792.4|//neuroblastoma breakpoint family member 10 isoform b [Homo sapiens]
115265	2649	60.6999	17.8649	-1.76457	3.5e-08	Down	5.47e-09	DDIT4L	GO:0044424//intracellular part	NA	GO:0007165//signal transduction	K08270//DNA-damage-inducible transcript 4	gi|795436235|ref|XP_011884245.1|//PREDICTED: DNA damage-inducible transcript 4-like protein [Cercocebus atys]
3669	1828	219.605	489.359	1.15599	7e-18	Up	2.02e-19	ISG20	GO:0016604//nuclear body	GO:0043169//cation binding;GO:0008296//3'-5'-exodeoxyribonuclease activity;GO:0003676//nucleic acid binding	GO:0016070//RNA metabolic process;GO:0006308//DNA catabolic process;GO:0019221//cytokine-mediated signaling pathway;GO:0051707//response to other organism	K12579//interferon-stimulated gene 20 kDa protein [EC:3.1.13.1]	gi|62088858|dbj|BAD92876.1|//interferon stimulated gene 20kDa variant [Homo sapiens];gi|966953279|ref|XP_014998427.1|//PREDICTED: interferon-stimulated gene 20 kDa protein isoform X1 [Macaca mulatta]
221037	8629	1070.64	522.757	-1.03426	1.16e-19	Down	2.32e-21	JMJD1C	GO:0031981//nuclear lumen	GO:0043169//cation binding;GO:0016701//oxidoreductase activity, acting on single donors with incorporation of molecular oxygen;GO:0008134//transcription factor binding;GO:0032452//histone demethylase activity	GO:0006351//transcription, DNA-templated;GO:0007599//hemostasis;GO:0070076//histone lysine demethylation	K11449//jumonji domain-containing protein 1C [EC:1.14.11.-]	gi|767962128|ref|XP_011537804.1|//PREDICTED: probable JmjC domain-containing histone demethylation protein 2C isoform X1 [Homo sapiens];gi|118600981|ref|NP_116165.1|//probable JmjC domain-containing histone demethylation protein 2C isoform a [Homo sapiens]
84162	15592	620.972	295.297	-1.07236	1.47e-17	Down	4.56e-19	KIAA1109	GO:0031224//intrinsic component of membrane;GO:0043231//intracellular membrane-bounded organelle	NA	GO:0016049//cell growth;GO:0030855//epithelial cell differentiation	K05741//diaphanous 2	gi|150378498|ref|NP_056127.2|//uncharacterized protein KIAA1109 [Homo sapiens]
3203	802	18.3933	8.68649	-1.08234	0.0227683	Down	0.00945218	HOXA6	GO:0043231//intracellular membrane-bounded organelle	GO:0003677//DNA binding;GO:0001071//nucleic acid binding transcription factor activity	GO:0048562//embryonic organ morphogenesis;GO:0003002//regionalization;GO:0006351//transcription, DNA-templated	K09306//homeobox protein HoxA/B/C6	gi|13489077|ref|NP_076919.1|//homeobox protein Hox-A6 [Homo sapiens]
10580	6243	64.0151	28.9402	-1.14534	0.000153942	Down	4.25e-05	SORBS1	GO:0031981//nuclear lumen;GO:0005815//microtubule organizing center;GO:0005887//integral component of plasma membrane;GO:0005913//cell-cell adherens junction;GO:0032432//actin filament bundle;GO:0005924//cell-substrate adherens junction	GO:0008092//cytoskeletal protein binding;GO:0030674//protein binding, bridging;GO:0019900//kinase binding;GO:0005102//receptor binding	GO:0007044//cell-substrate junction assembly;GO:0003012//muscle system process;GO:0032868//response to insulin;GO:0031589//cell-substrate adhesion;GO:0010828//positive regulation of glucose transport;GO:0007169//transmembrane receptor protein tyrosine kinase signaling pathway;GO:0048522//positive regulation of cellular process;GO:0005979//regulation of glycogen biosynthetic process;GO:0051017//ac…	K06086//sorbin and SH3 domain containing 1	gi|635055309|ref|XP_007961855.1|//PREDICTED: sorbin and SH3 domain-containing protein 1 isoform X18 [Chlorocebus sabaeus];gi|635055303|ref|XP_007961852.1|//PREDICTED: sorbin and SH3 domain-containing protein 1 isoform X15 [Chlorocebus sabaeus];gi|635055287|ref|XP_007961843.1|//PREDICTED: sorbin and SH3 domain-containing protein 1 isoform X7 [Chlorocebus sabaeus];gi|635055305|ref|XP_007961853.1|//…
56102	4727	10.1243	3.31669	-1.61001	0.00260548	Down	0.000897795	PCDHGB3	GO:0031224//intrinsic component of membrane	GO:0046872//metal ion binding	GO:0016337//single organismal cell-cell adhesion	K16496//protocadherin gamma subfamily B	gi|734703988|ref|NP_061747.2|//protocadherin gamma-B3 isoform 1 precursor [Homo sapiens];gi|734703990|ref|NP_115268.2|//protocadherin gamma-B3 isoform 2 precursor [Homo sapiens]
10517	3438	24.9911	73.3663	1.5537	2.74e-07	Up	4.88e-08	FBXW10	NA	NA	NA	K10266//F-box and WD-40 domain protein 10	gi|389885061|ref|NP_001254514.1|//F-box/WD repeat-containing protein 10 isoform 1 [Homo sapiens];gi|389885064|ref|NP_001254515.1|//F-box/WD repeat-containing protein 10 isoform 2 [Homo sapiens]
3265	1134	610.799	1360.94	1.15583	4.89e-24	Up	4.21e-26	HRAS	GO:0016020//membrane;GO:0043231//intracellular membrane-bounded organelle;GO:0012505//endomembrane system;GO:0044444//cytoplasmic part	GO:0005515//protein binding;GO:0032561//guanyl ribonucleotide binding;GO:0017111//nucleoside-triphosphatase activity	GO:0009653//anatomical structure morphogenesis;GO:0051705//multi-organism behavior;GO:0007569//cell aging;GO:0006275//regulation of DNA replication;GO:0043066//negative regulation of apoptotic process;GO:0016192//vesicle-mediated transport;GO:0007169//transmembrane receptor protein tyrosine kinase signaling pathway;GO:0002376//immune system process;GO:0046578//regulation of Ras protein signal tra…	K02833//GTPase HRas	gi|795498492|ref|XP_011896345.1|//PREDICTED: GTPase HRas isoform X1 [Cercocebus atys]
23246	2427	3342.01	6821.09	1.02929	4.89e-24	Up	4.19e-26	BOP1	GO:0031981//nuclear lumen;GO:0043234//protein complex	GO:0005488//binding	GO:0000470//maturation of LSU-rRNA;GO:0007049//cell cycle	K14824//ribosome biogenesis protein ERB1	gi|21327667|ref|NP_056016.1|//ribosome biogenesis protein BOP1 [Homo sapiens]
367	8375	405.128	191.043	-1.08448	4.31e-15	Down	2.13e-16	AR	GO:0031981//nuclear lumen;GO:0000785//chromatin;GO:0043005//neuron projection	GO:0003707//steroid hormone receptor activity;GO:0046914//transition metal ion binding;GO:0003824//catalytic activity;GO:0001071//nucleic acid binding transcription factor activity;GO:0035258//steroid hormone receptor binding;GO:0019904//protein domain specific binding;GO:0043565//sequence-specific DNA binding;GO:0005496//steroid binding	GO:0030520//intracellular estrogen receptor signaling pathway;GO:0006359//regulation of transcription from RNA polymerase III promoter;GO:0001655//urogenital system development;GO:0040008//regulation of growth;GO:0043434//response to peptide hormone;GO:0035112//genitalia morphogenesis;GO:0003156//regulation of animal organ formation;GO:0043009//chordate embryonic development;GO:0008406//gonad dev…	K08557//androgen receptor	gi|148595784|emb|CAM97358.1|//androgen receptor [Macaca fascicularis];gi|21322252|ref|NP_000035.2|//androgen receptor isoform 1 [Homo sapiens]
100134938	1360	317.562	701.767	1.14396	1.51e-13	Up	9.78e-15	UPK3BL	GO:0031224//intrinsic component of membrane	NA	NA	K06245//laminin, beta 4;K17630//Ras GTPase-activating protein 4;K17985//activating molecule in BECN1-regulated autophagy protein 1;K12025//tripartite motif-containing protein 52	gi|767948137|ref|XP_011514650.1|//PREDICTED: DNA-directed RNA polymerase II subunit RPB11-b2 isoform X8 [Homo sapiens]
90326	1712	281.062	780.932	1.47431	2.09e-08	Up	3.16e-09	THAP3	NA	GO:0043169//cation binding;GO:0003676//nucleic acid binding	NA	K09228//KRAB domain-containing zinc finger protein;K04460//serine/threonine-protein phosphatase 5 [EC:3.1.3.16]	gi|42734379|ref|NP_612359.2|//THAP domain-containing protein 3 isoform 2 [Homo sapiens] ;gi|119591974|gb|EAW71568.1|//THAP domain containing, apoptosis associated protein 3, isoform CRA_g [Homo sapiens]
10905	5388	415.798	148.805	-1.48246	7.98e-19	Down	1.91e-20	MAN1A2	GO:0012505//endomembrane system;GO:0043231//intracellular membrane-bounded organelle;GO:0031224//intrinsic component of membrane	GO:0046872//metal ion binding;GO:0015924//mannosyl-oligosaccharide mannosidase activity	GO:0006487//protein N-linked glycosylation;GO:0032501//multicellular organismal process;GO:0048856//anatomical structure development	K01230//mannosyl-oligosaccharide alpha-1,2-mannosidase [EC:3.2.1.113]	gi|5729913|ref|NP_006690.1|//mannosyl-oligosaccharide 1,2-alpha-mannosidase IB [Homo sapiens]
2153	9179	72.8463	22.8012	-1.67575	1.55e-08	Down	2.28e-09	F5	GO:0016020//membrane;GO:0044421//extracellular region part;GO:0031091//platelet alpha granule	GO:0046914//transition metal ion binding;GO:0003824//catalytic activity	GO:0001775//cell activation;GO:0008152//metabolic process;GO:0003013//circulatory system process;GO:0007599//hemostasis;GO:0006887//exocytosis	K03902//coagulation factor V (labile factor)	gi|105990535|ref|NP_000121.2|//coagulation factor V preproprotein [Homo sapiens]
647042	4452	67.5047	32.8222	-1.04032	0.00151119	Down	0.000495052	GOLGA6L10	NA	NA	NA	K20358//golgin subfamily A member 2	gi|767984991|ref|XP_011520205.1|//PREDICTED: putative golgin subfamily A member 6-like protein 10 isoform X1 [Homo sapiens]
55252	7174	841.507	283.451	-1.56988	9.87e-06	Down	2.25e-06	ASXL2	NA	NA	NA	K11471//additional sex combs-like protein	gi|37998953|dbj|BAD00086.1|//polycomb group protein [Homo sapiens]
6275	524	4518.65	9247.69	1.0332	3.53e-28	Up	1.74e-30	S100A4	GO:0043231//intracellular membrane-bounded organelle;GO:0042995//cell projection;GO:0044444//cytoplasmic part	GO:0046872//metal ion binding;GO:0005102//receptor binding	GO:0007249//I-kappaB kinase/NF-kappaB signaling;GO:0000904//cell morphogenesis involved in differentiation	K21128//protein S100-A9;K17274//calpactin-1 light chain	gi|795307910|ref|XP_011823578.1|//PREDICTED: protein S100-A4 isoform X1 [Mandrillus leucophaeus];gi|795346443|ref|XP_011783512.1|//PREDICTED: protein S100-A4 isoform X1 [Colobus angolensis palliatus]
5727	7658	117.587	50.1386	-1.22974	1.55e-07	Down	2.65e-08	PTCH1	GO:0016021//integral component of membrane	GO:0004888//transmembrane signaling receptor activity;GO:0005539//glycosaminoglycan binding;GO:0005102//receptor binding	GO:0014020//primary neural tube formation;GO:0009953//dorsal/ventral pattern formation;GO:0048732//gland development;GO:0043627//response to estrogen;GO:0035108//limb morphogenesis;GO:0035264//multicellular organism growth;GO:0033500//carbohydrate homeostasis;GO:0009887//animal organ morphogenesis;GO:0010035//response to inorganic substance;GO:0051604//protein maturation;GO:0007224//smoothened si…	K06225//patched 1	gi|134254446|ref|NP_000255.2|//protein patched homolog 1 isoform L [Homo sapiens];gi|134254432|ref|NP_001077072.1|//protein patched homolog 1 isoform L' [Homo sapiens];gi|134254466|ref|NP_001077071.1|//protein patched homolog 1 isoform M [Homo sapiens]
221079	3589	313.292	124.355	-1.33305	2.78e-15	Down	1.32e-16	ARL5B	GO:0044464//cell part	GO:0032561//guanyl ribonucleotide binding	GO:0035556//intracellular signal transduction	K07950//ADP-ribosylation factor-like protein 5B	gi|27229225|ref|NP_083742.2|//ADP-ribosylation factor-like protein 5B [Mus musculus]
126328	815	1123.89	2296.38	1.03086	2.17e-16	Up	8.43e-18	NDUFA11	GO:0031224//intrinsic component of membrane;GO:0005746//mitochondrial respiratory chain	GO:0022892//substrate-specific transporter activity	GO:0006810//transport;GO:0022900//electron transport chain	K03956//NADH dehydrogenase (ubiquinone) 1 alpha subcomplex subunit 11	gi|34534712|dbj|BAC87088.1|//unnamed protein product [Homo sapiens];gi|28269681|ref|NP_783313.1|//NADH dehydrogenase [ubiquinone] 1 alpha subcomplex subunit 11 isoform 1 [Homo sapiens]
261729	6158	1462.86	725.693	-1.01136	1.42e-19	Down	2.97e-21	STEAP2	GO:0005768//endosome;GO:0005798//Golgi-associated vesicle;GO:0031228//intrinsic component of Golgi membrane	GO:0046914//transition metal ion binding;GO:0003824//catalytic activity;GO:0050662//coenzyme binding	GO:0000041//transition metal ion transport;GO:0009719//response to endogenous stimulus;GO:0006091//generation of precursor metabolites and energy;GO:0006892//post-Golgi vesicle-mediated transport;GO:0006887//exocytosis	K14738//metalloreductase STEAP2 [EC:1.16.1.-]	gi|795264023|ref|XP_011811598.1|//PREDICTED: metalloreductase STEAP2 isoform X1 [Colobus angolensis palliatus];gi|795229069|ref|XP_011851411.1|//PREDICTED: metalloreductase STEAP2 isoform X3 [Mandrillus leucophaeus];gi|395818576|ref|XP_003782700.1|//PREDICTED: metalloreductase STEAP2 [Otolemur garnettii]
9720	5830	98.2725	28.6891	-1.77629	1.33e-09	Down	1.65e-10	CCDC144A	NA	NA	NA	K11837//ubiquitin carboxyl-terminal hydrolase 6/32 [EC:3.4.19.12];K17299//POTE ankyrin domain family protein	gi|149363642|ref|NP_055510.1|//coiled-coil domain-containing protein 144A [Homo sapiens]
83638	1569	477.29	1003.74	1.07244	1.24e-19	Up	2.51e-21	C11orf68	NA	NA	NA	NA	gi|208431769|ref|NP_113638.2|//UPF0696 protein C11orf68 isoform 2 [Homo sapiens];gi|208431771|ref|NP_001129107.1|//UPF0696 protein C11orf68 isoform 1 [Homo sapiens]
283643	1682	552.344	1222.82	1.14658	1.31e-19	Up	2.67e-21	C14orf80	NA	NA	NA	NA	gi|28193218|emb|CAD62351.1|//unnamed protein product [Homo sapiens];gi|199560355|ref|NP_001128347.1|//uncharacterized protein C14orf80 isoform 1 [Homo sapiens];gi|28207915|emb|CAD62611.1|//unnamed protein product [Homo sapiens]
23001	14329	785.209	386.302	-1.02335	8.44e-20	Down	1.67e-21	WDFY3	GO:0012505//endomembrane system;GO:0044425//membrane part;GO:0005773//vacuole	GO:0046914//transition metal ion binding;GO:0035091//phosphatidylinositol binding	NA	K18953//factor associated with neutral sphingomyelinase activation	gi|31317272|ref|NP_055806.2|//WD repeat and FYVE domain-containing protein 3 [Homo sapiens]
692312	3270	245.621	496.969	1.01672	9e-15	Up	4.69e-16	PPAN-P2RY11	GO:0031981//nuclear lumen	GO:0005488//binding	GO:0006396//RNA processing	K14859//ribosome biogenesis protein SSF1/2	gi|99028871|ref|NP_001035754.1|//PPAN-P2RY11 protein isoform 1 [Homo sapiens];gi|724876757|ref|XP_010372088.1|//PREDICTED: suppressor of SWI4 1 homolog isoform X2 [Rhinopithecus roxellana]
23382	5019	1189.48	366.446	-1.69866	8.48e-52	Down	7.05e-55	AHCYL2	NA	GO:0003824//catalytic activity;GO:0016802//trialkylsulfonium hydrolase activity	GO:0044237//cellular metabolic process	K01251//adenosylhomocysteinase [EC:3.3.1.1]	gi|926690621|ref|XP_013818949.1|//PREDICTED: adenosylhomocysteinase 3 isoform X1 [Capra hircus];gi|953850655|ref|XP_014594557.1|//PREDICTED: adenosylhomocysteinase 3 isoform X2 [Equus caballus];gi|947297168|ref|XP_014447204.1|//PREDICTED: adenosylhomocysteinase 3 [Tupaia chinensis];gi|731236411|ref|XP_010631779.1|//PREDICTED: putative adenosylhomocysteinase 3 isoform X2 [Fukomys damarensis]
100130967	674	97.3662	43.7299	-1.1548	4.16e-06	Down	8.91e-07	C6orf99	NA	NA	NA	NA	gi|74753914|sp|Q4VX62.1|CF099_HUMAN//RecName: Full=Putative uncharacterized protein C6orf99;gi|530383292|ref|XP_005266845.1|//PREDICTED: putative uncharacterized protein C6orf99 isoform X1 [Homo sapiens]
2335	8473	10053.5	3167.61	-1.66624	1.04e-55	Down	8.03e-59	FN1	GO:0031012//extracellular matrix;GO:0005615//extracellular space;GO:0031091//platelet alpha granule	GO:0005515//protein binding;GO:0005539//glycosaminoglycan binding;GO:0005198//structural molecule activity	GO:0002526//acute inflammatory response;GO:0001775//cell activation;GO:0002376//immune system process;GO:0006464//cellular protein modification process;GO:0048870//cell motility;GO:0048646//anatomical structure formation involved in morphogenesis;GO:0007599//hemostasis;GO:0006887//exocytosis;GO:0000904//cell morphogenesis involved in differentiation	K05717//fibronectin 1	gi|62089266|dbj|BAD93077.1|//Fibronectin 1 variant [Homo sapiens];gi|30722344|emb|CAD91166.1|//hypothetical protein [Homo sapiens];gi|807066342|ref|NP_001293058.1|//fibronectin isoform 8 precursor [Homo sapiens];gi|31874157|emb|CAD97984.1|//hypothetical protein [Homo sapiens];gi|807066344|ref|NP_001293059.1|//fibronectin isoform 9 precursor [Homo sapiens];gi|47132557|ref|NP_997647.1|//fibronectin…
268	1883	288.428	670.892	1.21787	5.21e-20	Up	9.74e-22	AMH	GO:0005576//extracellular region	GO:0005102//receptor binding	GO:0008406//gonad development;GO:0042221//response to chemical;GO:0007154//cell communication	K04665//anti-mullerian hormone	gi|157266298|ref|NP_000470.2|//muellerian-inhibiting factor precursor [Homo sapiens]
54361	3905	5.0287	12.4124	1.30352	0.0118507	Up	0.0046192	WNT4	GO:0031012//extracellular matrix;GO:0016020//membrane;GO:0043231//intracellular membrane-bounded organelle	GO:0001664//G-protein coupled receptor binding;GO:0060089//molecular transducer activity;GO:0003712//transcription cofactor activity;GO:0005198//structural molecule activity	GO:2000181//negative regulation of blood vessel morphogenesis;GO:0032342//aldosterone biosynthetic process;GO:0033554//cellular response to stress;GO:0030178//negative regulation of Wnt signaling pathway;GO:0003002//regionalization;GO:0033077//T cell differentiation in thymus;GO:0008584//male gonad development;GO:0031948//positive regulation of glucocorticoid biosynthetic process;GO:0000122//nega…	K00408//wingless-type MMTV integration site family, member 4	gi|17402922|ref|NP_110388.2|//protein Wnt-4 precursor [Homo sapiens]
200350	2067	8.62972	23.591	1.45085	0.000843665	Up	0.000264751	FOXD4L1	GO:0031981//nuclear lumen;GO:0043234//protein complex	GO:0043566//structure-specific DNA binding;GO:0000981//RNA polymerase II transcription factor activity, sequence-specific DNA binding;GO:0005515//protein binding;GO:0043565//sequence-specific DNA binding	GO:0048675//axon extension;GO:0001822//kidney development;GO:0030509//BMP signaling pathway;GO:0001667//ameboidal-type cell migration;GO:0000122//negative regulation of transcription from RNA polymerase II promoter;GO:0021782//glial cell development;GO:0060600//dichotomous subdivision of an epithelial terminal unit;GO:0050931//pigment cell differentiation	K09397//forkhead box protein D	gi|685593824|ref|XP_009187156.1|//PREDICTED: forkhead box protein D4-like 1 [Papio anubis]
4713	573	855.844	1983.21	1.21242	1.9e-21	Up	2.6e-23	NDUFB7	GO:0005746//mitochondrial respiratory chain	GO:0050136//NADH dehydrogenase (quinone) activity	GO:0022904//respiratory electron transport chain;GO:0051234//establishment of localization	K03963//NADH dehydrogenase (ubiquinone) 1 beta subcomplex subunit 7	gi|10764847|ref|NP_004137.2|//NADH dehydrogenase [ubiquinone] 1 beta subcomplex subunit 7 [Homo sapiens]
9743	9789	565.788	208.417	-1.44079	1.16e-28	Down	5.25e-31	ARHGAP32	GO:0012505//endomembrane system;GO:0030425//dendrite;GO:0043231//intracellular membrane-bounded organelle;GO:0044459//plasma membrane part;GO:0031090//organelle membrane;GO:0044430//cytoskeletal part;GO:0044444//cytoplasmic part	GO:0008047//enzyme activator activity;GO:0005543//phospholipid binding	GO:0009966//regulation of signal transduction;GO:0035556//intracellular signal transduction	K20647//Rho GTPase-activating protein 32	gi|218083800|ref|NP_001136157.1|//rho GTPase-activating protein 32 isoform 1 [Homo sapiens]
8728	6554	496.284	239.328	-1.05218	3.01e-17	Down	9.94e-19	ADAM19	GO:0031224//intrinsic component of membrane	GO:0004175//endopeptidase activity;GO:0019904//protein domain specific binding;GO:0046914//transition metal ion binding	GO:0019538//protein metabolic process	K08608//disintegrin and metalloproteinase domain-containing protein 19 [EC:3.4.24.-]	gi|15451844|ref|NP_150377.1|//disintegrin and metalloproteinase domain-containing protein 19 preproprotein [Homo sapiens]
684	1048	5.29041	44.7858	3.08159	1.13e-13	Up	7.25e-15	BST2	GO:0005768//endosome;GO:0016021//integral component of membrane	GO:0060089//molecular transducer activity;GO:0042802//identical protein binding	GO:0007249//I-kappaB kinase/NF-kappaB signaling;GO:0046649//lymphocyte activation;GO:0006952//defense response;GO:0007154//cell communication;GO:0006955//immune response;GO:0002252//immune effector process;GO:0032501//multicellular organismal process	K06731//bone marrow stromal cell antigen 2	gi|4757876|ref|NP_004326.1|//bone marrow stromal antigen 2 precursor [Homo sapiens]
9783	7233	119.693	55.4398	-1.11035	7.35e-07	Down	1.4e-07	RIMS3	GO:0044459//plasma membrane part	NA	GO:0006887//exocytosis	K15298//regulating synaptic membrane exocytosis protein 3	gi|48476344|ref|NP_055562.2|//regulating synaptic membrane exocytosis protein 3 [Homo sapiens]
8447	2026	14.8983	5.47692	-1.44371	0.0037307	Down	0.00132076	DOC2B	GO:0016020//membrane;GO:0030136//clathrin-coated vesicle;GO:0043234//protein complex	GO:0000149//SNARE binding;GO:0005543//phospholipid binding	GO:0007269//neurotransmitter secretion;GO:0006906//vesicle fusion;GO:0033036//macromolecule localization;GO:0017158//regulation of calcium ion-dependent exocytosis;GO:0050796//regulation of insulin secretion	K19917//double C2-like domain-containing protein beta	gi|295054132|ref|NP_003576.2|//double C2-like domain-containing protein beta [Homo sapiens]
100526767	3373	27.1183	61.7972	1.18827	0.00101594	Up	0.00032364	RNF103-CHMP3	NA	NA	NA	K12193//charged multivesicular body protein 3	gi|931566370|ref|XP_014199354.1|//PREDICTED: charged multivesicular body protein 3 isoform X2 [Pan paniscus]
284184	560	619.541	1395.52	1.17153	2.93e-19	Up	6.45e-21	NDUFAF8	GO:0043231//intracellular membrane-bounded organelle	NA	NA	NA	gi|147900223|ref|NP_001079990.1|//uncharacterized protein C17orf89 [Homo sapiens]
126868	3229	338.026	139.906	-1.27267	5.57e-14	Down	3.39e-15	MAB21L3	NA	NA	NA	K17834//cyclic GMP-AMP synthase [EC:2.7.7.86]	gi|282721057|ref|NP_689580.2|//protein mab-21-like 3 [Homo sapiens]
84798	1526	2886	6181.69	1.09893	2.06e-26	Up	1.22e-28	C19orf48	NA	NA	NA	K09228//KRAB domain-containing zinc finger protein;K12642//plakophilin 2	gi|441629348|ref|XP_004089434.1|//PREDICTED: uncharacterized protein C19orf48 homolog [Nomascus leucogenys]
79413	2226	3.46469	7.44886	1.10429	0.0488225	Up	0.0220172	ZBED2	NA	GO:0043169//cation binding;GO:0003676//nucleic acid binding	NA	K06517//CD96 antigen	gi|13097639|gb|AAH03536.1|//Zinc finger, BED-type containing 2 [Homo sapiens]
999	4737	503.356	222.817	-1.17572	1.46e-15	Down	6.55e-17	CDH1	GO:0005856//cytoskeleton;GO:0031224//intrinsic component of membrane;GO:0005911//cell-cell junction;GO:0044444//cytoplasmic part;GO:0005924//cell-substrate adherens junction;GO:0016234//inclusion body;GO:0019897//extrinsic component of plasma membrane	GO:0046872//metal ion binding;GO:0019902//phosphatase binding	GO:0016337//single organismal cell-cell adhesion;GO:0010226//response to lithium ion;GO:0007162//negative regulation of cell adhesion;GO:0030030//cell projection organization;GO:0060605//tube lumen cavitation;GO:0021536//diencephalon development;GO:0071310//cellular response to organic substance;GO:0045216//cell-cell junction organization;GO:0002682//regulation of immune system process;GO:0043170…	K05689//cadherin 1, type 1, E-cadherin	gi|953768348|ref|NP_001304113.1|//cadherin-1 isoform 2 precursor [Homo sapiens];gi|332227593|ref|XP_003262976.1|//PREDICTED: cadherin-1 isoform X1 [Nomascus leucogenys];gi|4757960|ref|NP_004351.1|//cadherin-1 isoform 1 preproprotein [Homo sapiens]
4599	2897	35.2013	835.683	4.56926	1.75e-155	Up	3.12e-159	MX1	GO:0044444//cytoplasmic part	GO:0032561//guanyl ribonucleotide binding;GO:0017111//nucleoside-triphosphatase activity	GO:0012502//induction of programmed cell death;GO:0006950//response to stress;GO:0019221//cytokine-mediated signaling pathway;GO:0051707//response to other organism;GO:0009207//purine ribonucleoside triphosphate catabolic process	K14754//interferon-induced GTP-binding protein Mx1	gi|544711185|ref|NP_001269849.1|//interferon-induced GTP-binding protein Mx1 isoform b [Homo sapiens];gi|222136617|ref|NP_002453.2|//interferon-induced GTP-binding protein Mx1 isoform a [Homo sapiens]
54998	899	1127.55	2335.72	1.05068	3.67e-20	Up	6.76e-22	AURKAIP1	GO:0031981//nuclear lumen	GO:0005488//binding	GO:0030162//regulation of proteolysis;GO:0007088//regulation of mitotic nuclear division	K16830//aurora kinase A-interacting protein	gi|724947720|ref|XP_010350839.1|//PREDICTED: aurora kinase A-interacting protein isoform X1 [Rhinopithecus roxellana];gi|18606071|gb|AAH22808.1|//AURKAIP1 protein, partial [Homo sapiens]
5806	1955	27.5947	79.3869	1.52451	4.34e-08	Up	6.87e-09	PTX3	NA	GO:0030247//polysaccharide binding	GO:0009620//response to fungus;GO:0006952//defense response;GO:0031328//positive regulation of cellular biosynthetic process;GO:0002252//immune effector process;GO:0045807//positive regulation of endocytosis	K17495//CUB and sushi domain-containing protein;K01672//carbonic anhydrase [EC:4.2.1.1];K01115//phospholipase D1/2 [EC:3.1.4.4]	gi|795288388|ref|XP_011814421.1|//PREDICTED: pentraxin-related protein PTX3 [Colobus angolensis palliatus]
5340	3538	66.2878	17.0536	-1.95867	7.45e-10	Down	8.8e-11	PLG	GO:0044421//extracellular region part;GO:0009897//external side of plasma membrane;GO:0031091//platelet alpha granule	GO:0004175//endopeptidase activity;GO:0005515//protein binding	GO:0012502//induction of programmed cell death;GO:0030195//negative regulation of blood coagulation;GO:0007162//negative regulation of cell adhesion;GO:0009888//tissue development;GO:0001775//cell activation;GO:0042692//muscle cell differentiation;GO:0019725//cellular homeostasis;GO:0008283//cell proliferation;GO:0060706//cell differentiation involved in embryonic placenta development;GO:0019538/…	K01315//plasminogen [EC:3.4.21.7]	gi|387026|gb|AAA60113.1|//plasminogen [Homo sapiens]
5359	2228	622.82	1277.59	1.03654	1.67e-30	Up	5.65e-33	PLSCR1	GO:0016020//membrane	GO:0046872//metal ion binding;GO:0005515//protein binding;GO:0005548//phospholipid transporter activity	GO:0001775//cell activation;GO:0007009//plasma membrane organization;GO:0050896//response to stimulus	NA	gi|724823492|ref|XP_010361690.1|//PREDICTED: phospholipid scramblase 1 isoform X1 [Rhinopithecus roxellana]
129607	2996	9.8492	97.5449	3.30799	2.37e-24	Up	1.93e-26	CMPK2	GO:0043231//intracellular membrane-bounded organelle	GO:0009041//uridylate kinase activity;GO:0000166//nucleotide binding	GO:0006221//pyrimidine nucleotide biosynthetic process	K13809//UMP-CMP kinase 2, mitochondrial [EC:2.7.4.14]	gi|374429554|ref|NP_001243407.1|//UMP-CMP kinase 2, mitochondrial isoform 3 precursor [Homo sapiens];gi|117606370|ref|NP_997198.2|//UMP-CMP kinase 2, mitochondrial isoform 1 precursor [Homo sapiens];gi|374429552|ref|NP_001243406.1|//UMP-CMP kinase 2, mitochondrial isoform 2 precursor [Homo sapiens]
3709	12599	630.09	286.237	-1.13835	2.66e-16	Down	1.04e-17	ITPR2	GO:0031224//intrinsic component of membrane;GO:0005789//endoplasmic reticulum membrane;GO:0043005//neuron projection	GO:0046873//metal ion transmembrane transporter activity;GO:0004872//receptor activity;GO:0005217//intracellular ligand-gated ion channel activity;GO:0005543//phospholipid binding	GO:0006950//response to stress;GO:0006816//calcium ion transport;GO:0030073//insulin secretion;GO:0010863//positive regulation of phospholipase C activity;GO:0015980//energy derivation by oxidation of organic compounds;GO:0007169//transmembrane receptor protein tyrosine kinase signaling pathway;GO:0001775//cell activation;GO:0007599//hemostasis	K04959//inositol 1,4,5-triphosphate receptor type 2	gi|95147335|ref|NP_002214.2|//inositol 1,4,5-trisphosphate receptor type 2 [Homo sapiens]
534	1449	14.886	7.19764	-1.04836	0.0378558	Down	0.0165747	ATP6V1G2	GO:0031090//organelle membrane;GO:0044446//intracellular organelle part	GO:0016820//hydrolase activity, acting on acid anhydrides, catalyzing transmembrane movement of substances;GO:0005488//binding;GO:0016887//ATPase activity	GO:0007169//transmembrane receptor protein tyrosine kinase signaling pathway;GO:0006875//cellular metal ion homeostasis;GO:0015031//protein transport	K02152//V-type H+-transporting ATPase subunit G	gi|511923809|ref|XP_004781065.1|//PREDICTED: V-type proton ATPase subunit G 2 isoform X2 [Mustela putorius furo];gi|90080431|dbj|BAE89697.1|//unnamed protein product [Macaca fascicularis];gi|45751557|gb|AAH68023.1|//ATP6V1G2 protein, partial [Homo sapiens]
475	498	378.644	776.837	1.03677	3.56e-14	Up	2.08e-15	ATOX1	GO:0044444//cytoplasmic part	GO:0005515//protein binding;GO:0005507//copper ion binding	GO:0000041//transition metal ion transport;GO:0006950//response to stress;GO:0030003//cellular cation homeostasis	K07213//copper chaperone	gi|817251857|ref|XP_012321739.1|//PREDICTED: copper transport protein ATOX1 [Aotus nancymaae]
100131801	349	153.688	327.103	1.08974	5.41e-11	Up	5.37e-12	PET100	NA	NA	NA	K18186//protein PET100, animal type	gi|725592871|ref|XP_010347119.1|//PREDICTED: uncharacterized protein LOC101027493 [Saimiri boliviensis boliviensis]
123036	4842	48.6255	18.2052	-1.41736	1.8e-05	Down	4.28e-06	TC2N	GO:0043231//intracellular membrane-bounded organelle	NA	NA	K17287//tandem C2 domains nuclear protein	gi|574282211|ref|NP_001276063.1|//tandem C2 domains nuclear protein isoform 2 [Homo sapiens];gi|22748725|ref|NP_689545.1|//tandem C2 domains nuclear protein isoform 1 [Homo sapiens]
1327	750	3368.66	6849.08	1.02374	5.3e-19	Up	1.21e-20	COX4I1	GO:0043231//intracellular membrane-bounded organelle;GO:0019866//organelle inner membrane	GO:0015002//heme-copper terminal oxidase activity;GO:0005488//binding	GO:0022900//electron transport chain;GO:0031667//response to nutrient levels	K02263//cytochrome c oxidase subunit 4	gi|820976035|ref|XP_012360823.1|//PREDICTED: cytochrome c oxidase subunit 4 isoform 1, mitochondrial isoform X3 [Nomascus leucogenys];gi|397500384|ref|XP_003820896.1|//PREDICTED: cytochrome c oxidase subunit 4 isoform 1, mitochondrial isoform X1 [Pan paniscus];gi|4502981|ref|NP_001852.1|//cytochrome c oxidase subunit 4 isoform 1, mitochondrial isoform 1 precursor [Homo sapiens];gi|38382823|gb|AAH…
4688	2186	16.6769	36.4617	1.12853	0.00213738	Up	0.000722153	NCF2	GO:0031981//nuclear lumen;GO:0030141//secretory granule;GO:0005887//integral component of plasma membrane	GO:0017048//Rho GTPase binding;GO:0050664//oxidoreductase activity, acting on NAD(P)H, oxygen as acceptor	GO:0032502//developmental process;GO:0008217//regulation of blood pressure;GO:0006801//superoxide metabolic process;GO:0009746//response to hexose;GO:0002237//response to molecule of bacterial origin;GO:0048545//response to steroid hormone;GO:0043065//positive regulation of apoptotic process;GO:0006952//defense response;GO:0034405//response to fluid shear stress	K08010//neutrophil cytosolic factor 2	gi|795224435|ref|XP_011850731.1|//PREDICTED: neutrophil cytosol factor 2 isoform X1 [Mandrillus leucophaeus];gi|299829279|ref|NP_001177718.1|//neutrophil cytosol factor 2 isoform 3 [Homo sapiens];gi|299829294|ref|NP_001177723.1|//neutrophil cytosol factor 2 isoform 2 [Homo sapiens]
92255	3237	45.3856	19.425	-1.22432	0.000212928	Down	6.02e-05	LMBRD2	GO:0031224//intrinsic component of membrane	NA	NA	NA	gi|56790897|ref|NP_001007528.1|//LMBR1 domain-containing protein 2 [Homo sapiens]
51264	728	385.421	898.72	1.22144	2.43e-20	Up	4.35e-22	MRPL27	GO:0043231//intracellular membrane-bounded organelle;GO:0000315//organellar large ribosomal subunit	GO:0005198//structural molecule activity	GO:0010467//gene expression	K02899//large subunit ribosomal protein L27	gi|7706057|ref|NP_057588.1|//39S ribosomal protein L27, mitochondrial [Homo sapiens]
3929	1894	5.6311	2.40333	-1.22838	0.0280657	Down	0.0119081	LBP	GO:0044421//extracellular region part	GO:0005515//protein binding	GO:0042108//positive regulation of cytokine biosynthetic process;GO:0042742//defense response to bacterium;GO:0034123//positive regulation of toll-like receptor signaling pathway;GO:0032496//response to lipopolysaccharide;GO:0007166//cell surface receptor signaling pathway;GO:0001819//positive regulation of cytokine production;GO:0002699//positive regulation of immune effector process;GO:0002523/…	K05399//lipopolysaccharide-binding protein	gi|31652249|ref|NP_004130.2|//lipopolysaccharide-binding protein precursor [Homo sapiens]
83758	1210	276.867	122.185	-1.18013	1.45e-09	Down	1.8e-10	RBP5	GO:0044424//intracellular part	GO:0005501//retinoid binding	GO:0051234//establishment of localization	K06210//nicotinamide mononucleotide adenylyltransferase [EC:2.7.7.1 2.7.7.18];K14622//retinol binding protein 2	gi|119609087|gb|EAW88681.1|//retinol binding protein 5, cellular, isoform CRA_a [Homo sapiens];gi|13899352|ref|NP_113679.1|//retinol-binding protein 5 [Homo sapiens]
10825	2748	123.844	57.07	-1.11772	6.09e-07	Down	1.15e-07	NEU3	GO:0016021//integral component of membrane	GO:0016997//alpha-sialidase activity	GO:0001573//ganglioside metabolic process	K12357//sialidase-2/3/4 [EC:3.2.1.18]	gi|8919622|emb|CAB96131.1|//Nuraminidase [Homo sapiens]
26043	4740	246.739	107.927	-1.19292	5.27e-13	Down	3.77e-14	UBXN7	NA	GO:0005488//binding	NA	K15289//solute carrier family 35, member F5;K15696//RING finger protein 113B;K17985//activating molecule in BECN1-regulated autophagy protein 1	gi|724912798|ref|XP_010379494.1|//PREDICTED: UBX domain-containing protein 7 [Rhinopithecus roxellana]
26472	1038	4785.64	10109	1.07886	8.64e-25	Up	6.73e-27	PPP1R14B	GO:0044424//intracellular part	GO:0019212//phosphatase inhibitor activity	GO:0016310//phosphorylation	K17555//protein phosphatase 1 regulatory subunit 14B	gi|119594632|gb|EAW74226.1|//protein phosphatase 1, regulatory (inhibitor) subunit 14B, isoform CRA_a [Homo sapiens]
6876	1191	247.75	604.355	1.28651	4.45e-23	Up	4.5e-25	TAGLN	GO:0044424//intracellular part	GO:0008092//cytoskeletal protein binding	GO:0048513//animal organ development	K20526//transgelin	gi|119587704|gb|EAW67300.1|//transgelin, isoform CRA_c [Homo sapiens]
83475	1895	282.165	596.276	1.07944	4.54e-15	Up	2.25e-16	DOHH	GO:0044444//cytoplasmic part	GO:0043169//cation binding;GO:0004497//monooxygenase activity	GO:0018205//peptidyl-lysine modification	K06072//deoxyhypusine monooxygenase [EC:1.14.99.29]	gi|13775228|ref|NP_112594.1|//deoxyhypusine hydroxylase [Homo sapiens]
23645	2399	561.559	1381.59	1.29882	5.35e-42	Up	8.59e-45	PPP1R15A	NA	GO:0005488//binding	GO:0050794//regulation of cellular process;GO:0033554//cellular response to stress;GO:0022402//cell cycle process	K14019//protein phosphatase 1 regulatory subunit 15A	gi|157674363|ref|NP_055145.3|//protein phosphatase 1 regulatory subunit 15A [Homo sapiens]
25759	2509	3.76951	1.66902	-1.17538	0.0316574	Down	0.0136013	SHC2	GO:0044444//cytoplasmic part	NA	GO:0007169//transmembrane receptor protein tyrosine kinase signaling pathway;GO:0007264//small GTPase mediated signal transduction	K17447//SHC-transforming protein 2	gi|169790811|ref|NP_036567.2|//SHC-transforming protein 2 [Homo sapiens]
388697	9632	73.155	29.1323	-1.32834	3.84e-06	Down	8.15e-07	HRNR	NA	NA	NA	K10384//filaggrin	gi|351702692|gb|EHB05611.1|//Hornerin [Heterocephalus glaber]
57822	2809	60.7555	23.441	-1.37398	2.91e-05	Down	7.14e-06	GRHL3	GO:0043231//intracellular membrane-bounded organelle	GO:0003676//nucleic acid binding	GO:0030036//actin cytoskeleton organization	K09275//transcription factor CP2 and related proteins	gi|303324553|ref|NP_937817.3|//grainyhead-like protein 3 homolog isoform 3 [Homo sapiens];gi|38049007|ref|NP_067003.2|//grainyhead-like protein 3 homolog isoform 1 [Homo sapiens];gi|38049009|ref|NP_937816.1|//grainyhead-like protein 3 homolog isoform 2 [Homo sapiens]
169792	6905	1040.5	505.692	-1.04095	3.12e-25	Down	2.28e-27	GLIS3	GO:0043231//intracellular membrane-bounded organelle;GO:0044446//intracellular organelle part	GO:0046914//transition metal ion binding;GO:0001071//nucleic acid binding transcription factor activity;GO:0003676//nucleic acid binding	GO:0006357//regulation of transcription from RNA polymerase II promoter	K09232//zinc finger protein GLIS1/3	gi|109637784|ref|NP_001035878.1|//zinc finger protein GLIS3 isoform a [Homo sapiens]
50937	8051	160.582	73.8777	-1.1201	4.22e-09	Down	5.67e-10	CDON	GO:0031224//intrinsic component of membrane	GO:0005488//binding	GO:0045597//positive regulation of cell differentiation	K20033//cell adhesion molecule-related/down-regulated by oncogenes	gi|343790941|ref|NP_001230526.1|//cell adhesion molecule-related/down-regulated by oncogenes isoform 1 precursor [Homo sapiens];gi|142976733|ref|NP_058648.4|//cell adhesion molecule-related/down-regulated by oncogenes isoform 2 precursor [Homo sapiens]
94115	904	27.6701	76.5441	1.46796	1.92e-06	Up	3.89e-07	CGB8	NA	GO:0005102//receptor binding	GO:0006807//nitrogen compound metabolic process;GO:0009058//biosynthetic process;GO:0012501//programmed cell death;GO:0007154//cell communication;GO:0023052//signaling;GO:0007276//gamete generation	K10045//chorionic gonadotropin, beta polypeptide	gi|281185508|sp|Q6NT52.4|CGB2_HUMAN//RecName: Full=Choriogonadotropin subunit beta variant 2; Flags: Precursor
3725	3338	479.906	1057.14	1.13935	3.13e-22	Up	3.66e-24	JUN	GO:0031981//nuclear lumen;GO:0000785//chromatin;GO:0043234//protein complex;GO:0044444//cytoplasmic part	GO:0000981//RNA polymerase II transcription factor activity, sequence-specific DNA binding;GO:0043566//structure-specific DNA binding;GO:0042802//identical protein binding;GO:0043565//sequence-specific DNA binding;GO:0003712//transcription cofactor activity;GO:0046332//SMAD binding;GO:0046983//protein dimerization activity	GO:0009267//cellular response to starvation;GO:0008637//apoptotic mitochondrial changes;GO:0006275//regulation of DNA replication;GO:0002237//response to molecule of bacterial origin;GO:0009628//response to abiotic stimulus;GO:0003007//heart morphogenesis;GO:0000302//response to reactive oxygen species;GO:0043921//modulation by host of viral transcription;GO:0043065//positive regulation of apopto…	K04448//transcription factor AP-1	gi|49456409|emb|CAG46525.1|//JUN [Homo sapiens]
9180	4922	3134.39	1551.67	-1.01436	2.98e-32	Down	9.02e-35	OSMR	GO:0005887//integral component of plasma membrane	GO:0004896//cytokine receptor activity	GO:0007165//signal transduction;GO:0008283//cell proliferation;GO:0010033//response to organic substance;GO:0002526//acute inflammatory response	K05057//oncostatin M receptor	gi|4557040|ref|NP_003990.1|//oncostatin-M-specific receptor subunit beta isoform 1 precursor [Homo sapiens];gi|530378992|ref|XP_005248444.1|//PREDICTED: oncostatin-M-specific receptor subunit beta isoform X4 [Homo sapiens];gi|530378986|ref|XP_005248441.1|//PREDICTED: oncostatin-M-specific receptor subunit beta isoform X1 [Homo sapiens];gi|270288820|ref|NP_001161827.1|//oncostatin-M-specific recep…
29098	978	434.613	889.024	1.03249	7.45e-18	Up	2.16e-19	RANGRF	GO:0043231//intracellular membrane-bounded organelle	GO:0030695//GTPase regulator activity	GO:0006810//transport	K17495//CUB and sushi domain-containing protein	gi|41462397|ref|NP_057576.2|//ran guanine nucleotide release factor isoform A [Homo sapiens];gi|295317379|ref|NP_001171273.1|//ran guanine nucleotide release factor isoform C [Homo sapiens]
401944	4012	29.2278	560.263	4.26069	3.17e-31	Up	1.02e-33	LDLRAD2	GO:0031224//intrinsic component of membrane	GO:0004871//signal transducer activity	NA	K06255//heparan sulfate proteoglycan 2 (perlecan)	gi|224591414|ref|NP_001013715.2|//low-density lipoprotein receptor class A domain-containing protein 2 precursor [Homo sapiens]
112464	1039	645.9	1415.26	1.13169	9.75e-27	Up	5.44e-29	PRKCDBP	NA	NA	NA	K19387//polymerase I and transcript release factor	gi|47132587|ref|NP_659477.2|//protein kinase C delta-binding protein [Homo sapiens]
10964	5910	3.50609	24.4883	2.80416	2.54e-09	Up	3.27e-10	IFI44L	GO:0044424//intracellular part	NA	GO:0002376//immune system process	NA	gi|166706909|ref|NP_006811.2|//interferon-induced protein 44-like [Homo sapiens]
4986	5022	10.7564	22.0149	1.03329	0.0177062	Up	0.0071845	OPRK1	GO:0016021//integral component of membrane	GO:0004985//opioid receptor activity	GO:0002376//immune system process;GO:0007267//cell-cell signaling;GO:0050877//neurological system process;GO:0019058//viral life cycle;GO:0007188//adenylate cyclase-modulating G-protein coupled receptor signaling pathway	K04214//kappa-type opioid receptor	gi|973186850|ref|NP_001305426.1|//kappa-type opioid receptor isoform 1x [Homo sapiens]
27445	17095	88.6303	31.9752	-1.47084	2.35e-08	Down	3.57e-09	PCLO	NA	NA	NA	K16882//protein piccolo	gi|150378539|ref|NP_149015.2|//protein piccolo isoform 1 [Homo sapiens];gi|150170670|ref|NP_055325.2|//protein piccolo isoform 2 [Homo sapiens]
255394	2255	45.4934	13.0043	-1.80667	3.49e-07	Down	6.31e-08	TCP11L2	NA	NA	NA	NA	gi|686742187|ref|XP_009246457.1|//PREDICTED: T-complex protein 11-like protein 2 isoform X2 [Pongo abelii];gi|22749517|ref|NP_689985.1|//T-complex protein 11-like protein 2 isoform 1 [Homo sapiens]
26471	890	409.567	869.717	1.08645	2.42e-16	Up	9.44e-18	NUPR1	GO:0043231//intracellular membrane-bounded organelle	NA	GO:0012502//induction of programmed cell death;GO:0040007//growth;GO:0009987//cellular process;GO:0065007//biological regulation	K15626//nuclear protein, 1	gi|109948307|ref|NP_001035948.1|//nuclear protein 1 isoform a [Homo sapiens];gi|795122638|ref|XP_011788889.1|//PREDICTED: nuclear protein 1 isoform X2 [Colobus angolensis palliatus]
285513	6352	123.517	38.1024	-1.69676	1.89e-12	Down	1.48e-13	GPRIN3	NA	NA	NA	NA	gi|112821690|ref|NP_938022.2|//G protein-regulated inducer of neurite outgrowth 3 [Homo sapiens]
538	8540	304.661	117.769	-1.37125	7.39e-18	Down	2.14e-19	ATP7A	GO:0005768//endosome;GO:0031224//intrinsic component of membrane;GO:0044297//cell body;GO:0042995//cell projection;GO:0044459//plasma membrane part;GO:0005798//Golgi-associated vesicle	GO:0005515//protein binding;GO:0032559//adenyl ribonucleotide binding;GO:0043682//copper-transporting ATPase activity;GO:0016531//copper chaperone activity	GO:0006801//superoxide metabolic process;GO:0048771//tissue remodeling;GO:0009101//glycoprotein biosynthetic process;GO:0021859//pyramidal neuron differentiation;GO:0009206//purine ribonucleoside triphosphate biosynthetic process;GO:0009636//response to toxic substance;GO:0030003//cellular cation homeostasis;GO:0006119//oxidative phosphorylation;GO:0035434//copper ion transmembrane transport;GO:0…	K17686//Cu+-exporting ATPase [EC:3.6.3.54]	gi|532691750|ref|NP_000043.4|//copper-transporting ATPase 1 isoform 1 [Homo sapiens];gi|532691752|ref|NP_001269153.1|//copper-transporting ATPase 1 isoform 2 [Homo sapiens]
521	373	604.514	1291.65	1.09537	1.53e-15	Up	6.88e-17	ATP5I	GO:0005753//mitochondrial proton-transporting ATP synthase complex;GO:0033177//proton-transporting two-sector ATPase complex, proton-transporting domain	GO:0017111//nucleoside-triphosphatase activity;GO:0022857//transmembrane transporter activity	GO:0006754//ATP biosynthetic process;GO:0022900//electron transport chain;GO:0006818//hydrogen transport;GO:0009207//purine ribonucleoside triphosphate catabolic process;GO:0006839//mitochondrial transport	K02129//F-type H+-transporting ATPase subunit e	gi|724883489|ref|XP_010373620.1|//PREDICTED: ATP synthase subunit e, mitochondrial [Rhinopithecus roxellana]
8204	7556	1864.24	884.172	-1.07619	6.47e-25	Down	4.84e-27	NRIP1	NA	GO:0035258//steroid hormone receptor binding;GO:0042974//retinoic acid receptor binding;GO:0003712//transcription cofactor activity;GO:0019899//enzyme binding	GO:0006357//regulation of transcription from RNA polymerase II promoter;GO:0010876//lipid localization;GO:0001542//ovulation from ovarian follicle;GO:0030518//intracellular steroid hormone receptor signaling pathway	K17965//nuclear receptor-interacting protein 1	gi|57232746|ref|NP_003480.2|//nuclear receptor-interacting protein 1 [Homo sapiens]
53616	8160	69.8851	32.3876	-1.10954	9.98e-05	Down	2.67e-05	ADAM22	GO:0031224//intrinsic component of membrane	GO:0004175//endopeptidase activity;GO:0046914//transition metal ion binding;GO:0005102//receptor binding;GO:0004871//signal transducer activity	GO:0007399//nervous system development;GO:0007155//cell adhesion;GO:0019538//protein metabolic process	K16068//disintegrin and metalloproteinase domain-containing protein 22 [EC:3.4.24.-]	gi|11497047|ref|NP_068369.1|//disintegrin and metalloproteinase domain-containing protein 22 isoform 1 preproprotein [Homo sapiens];gi|8132433|gb|AAF73288.1|AF155381_1//metalloprotease-like, disintegrin-like, cysteine-rich protein 2 delta [Homo sapiens];gi|4757722|ref|NP_004185.1|//disintegrin and metalloproteinase domain-containing protein 22 isoform 4 preproprotein [Homo sapiens];gi|767948064|r…
116931	10440	10.4784	4.74035	-1.14435	0.0315801	Down	0.0135606	MED12L	GO:0043231//intracellular membrane-bounded organelle;GO:0043234//protein complex	NA	GO:0006355//regulation of transcription, DNA-templated	K15162//mediator of RNA polymerase II transcription subunit 12	gi|93277088|ref|NP_443728.3|//mediator of RNA polymerase II transcription subunit 12-like protein [Homo sapiens]
64761	3824	299.091	759.819	1.34507	2.79e-37	Up	5.64e-40	PARP12	GO:0043231//intracellular membrane-bounded organelle	GO:0016763//transferase activity, transferring pentosyl groups;GO:0046914//transition metal ion binding	NA	K15259//poly [ADP-ribose] polymerase 7/11/12/13 [EC:2.4.2.30]	gi|426358169|ref|XP_004046393.1|//PREDICTED: LOW QUALITY PROTEIN: poly [ADP-ribose] polymerase 12 [Gorilla gorilla gorilla]
8519	733	14.0456	55.4672	1.98152	1.74e-09	Up	2.19e-10	IFITM1	GO:0031224//intrinsic component of membrane	GO:0005488//binding	GO:0008283//cell proliferation;GO:0002682//regulation of immune system process;GO:0006952//defense response;GO:0051707//response to other organism;GO:0019221//cytokine-mediated signaling pathway	K19831//interferon induced transmembrane protein 1	gi|150010589|ref|NP_003632.3|//interferon-induced transmembrane protein 1 [Homo sapiens]
10158	894	334.791	716.019	1.09674	4.74e-20	Up	8.8e-22	PDZK1IP1	GO:0031224//intrinsic component of membrane	NA	NA	NA	gi|795440134|ref|XP_011884977.1|//PREDICTED: PDZK1-interacting protein 1 isoform X1 [Cercocebus atys]
4649	8722	510.422	164.283	-1.63551	5.84e-20	Down	1.1e-21	MYO9A	GO:0031224//intrinsic component of membrane;GO:0016459//myosin complex;GO:0044444//cytoplasmic part	GO:0043169//cation binding;GO:0032559//adenyl ribonucleotide binding;GO:0008092//cytoskeletal protein binding;GO:0017111//nucleoside-triphosphatase activity;GO:0008047//enzyme activator activity	GO:0050953//sensory perception of light stimulus;GO:0009966//regulation of signal transduction;GO:0035556//intracellular signal transduction	K10360//myosin IX	gi|156119615|ref|NP_008832.2|//unconventional myosin-IXa [Homo sapiens]
4128	5330	348.033	168.471	-1.04672	1.33e-13	Down	8.57e-15	MAOA	GO:0031224//intrinsic component of membrane;GO:0031966//mitochondrial membrane	GO:0016641//oxidoreductase activity, acting on the CH-NH2 group of donors, oxygen as acceptor;GO:0005488//binding	GO:0042133//neurotransmitter metabolic process;GO:0042417//dopamine metabolic process;GO:0050896//response to stimulus	K00274//monoamine oxidase [EC:1.4.3.4]	gi|795304451|ref|XP_011708741.1|//PREDICTED: amine oxidase [flavin-containing] A [Macaca nemestrina]
54550	1569	61.2018	122.955	1.00648	2.11e-05	Up	5.07e-06	NECAB2	GO:0044424//intracellular part	GO:0046872//metal ion binding;GO:0003824//catalytic activity	GO:0016999//antibiotic metabolic process	NA	gi|32129214|ref|NP_061938.2|//N-terminal EF-hand calcium-binding protein 2 [Homo sapiens]
6335	9771	29.2188	11.7093	-1.31925	0.00143313	Down	0.000467182	SCN9A	GO:0005887//integral component of plasma membrane	GO:0005272//sodium channel activity	GO:0030001//metal ion transport	K04841//voltage-gated sodium channel type IX alpha	gi|4506813|ref|NP_002968.1|//sodium channel protein type 9 subunit alpha [Homo sapiens]
1112	7870	215.376	103.726	-1.05408	3.83e-10	Down	4.33e-11	FOXN3	GO:0043231//intracellular membrane-bounded organelle;GO:0043234//protein complex	GO:0043566//structure-specific DNA binding;GO:0000981//RNA polymerase II transcription factor activity, sequence-specific DNA binding;GO:0005515//protein binding;GO:0043565//sequence-specific DNA binding	GO:0000122//negative regulation of transcription from RNA polymerase II promoter;GO:0007275//multicellular organism development;GO:0051319//G2 phase;GO:0048856//anatomical structure development;GO:0006974//cellular response to DNA damage stimulus	K09407//forkhead box protein N	gi|51093865|ref|NP_005188.2|//forkhead box protein N3 isoform 2 [Homo sapiens];gi|146232000|ref|NP_001078940.1|//forkhead box protein N3 isoform 1 [Homo sapiens]
1890	1718	94.463	221.273	1.22801	7.72e-12	Up	6.67e-13	TYMP	GO:0044444//cytoplasmic part	GO:0070851//growth factor receptor binding;GO:0016763//transferase activity, transferring pentosyl groups	GO:0042221//response to chemical;GO:0008655//pyrimidine-containing compound salvage;GO:0006213//pyrimidine nucleoside metabolic process;GO:0006259//DNA metabolic process;GO:0007005//mitochondrion organization;GO:0009117//nucleotide metabolic process;GO:0048869//cellular developmental process;GO:0009112//nucleobase metabolic process;GO:0048646//anatomical structure formation involved in morphogene…	K00758//thymidine phosphorylase [EC:2.4.2.4]	gi|384229051|ref|NP_001244918.1|//thymidine phosphorylase isoform 2 [Homo sapiens];gi|4503445|ref|NP_001944.1|//thymidine phosphorylase isoform 1 precursor [Homo sapiens]
84310	1302	1697.69	3564.15	1.06999	3.9e-21	Up	5.8e-23	C7orf50	NA	GO:0005488//binding	NA	K17985//activating molecule in BECN1-regulated autophagy protein 1;K04246//G protein-coupled receptor 30;K07423//cytochrome P450 family 2 subfamily W polypeptide 1;K01064//wingless-type MMTV integration site family, member 9	gi|14150149|ref|NP_115726.1|//uncharacterized protein C7orf50 [Homo sapiens]
7402	12436	744.053	366.399	-1.02199	2.64e-14	Down	1.52e-15	UTRN	GO:0031981//nuclear lumen;GO:0044459//plasma membrane part;GO:0043232//intracellular non-membrane-bounded organelle	GO:0008092//cytoskeletal protein binding;GO:0046914//transition metal ion binding	GO:0001952//regulation of cell-matrix adhesion;GO:0048513//animal organ development;GO:0003012//muscle system process	K10366//dystrophin	gi|110611228|ref|NP_009055.2|//utrophin [Homo sapiens]
3489	980	1276.81	2566.97	1.00752	4.07e-18	Up	1.12e-19	IGFBP6	GO:0044424//intracellular part;GO:0005576//extracellular region	GO:0005520//insulin-like growth factor binding	GO:0008283//cell proliferation;GO:0023052//signaling;GO:0009987//cellular process;GO:0065007//biological regulation	K10138//insulin-like growth factor-binding protein 3;K00637//sterol O-acyltransferase [EC:2.3.1.26]	gi|635065540|ref|XP_008001559.1|//PREDICTED: insulin-like growth factor-binding protein 6 isoform X1 [Chlorocebus sabaeus]
51529	936	592.519	1278.03	1.10899	1e-20	Up	1.63e-22	ANAPC11	GO:0000152//nuclear ubiquitin ligase complex;GO:0031981//nuclear lumen;GO:0044444//cytoplasmic part	GO:0019787//ubiquitin-like protein transferase activity;GO:0046914//transition metal ion binding	GO:0045841//negative regulation of mitotic metaphase/anaphase transition;GO:0043161//proteasome-mediated ubiquitin-dependent protein catabolic process;GO:0051439//regulation of ubiquitin-protein ligase activity involved in mitotic cell cycle;GO:0007050//cell cycle arrest	K03358//anaphase-promoting complex subunit 11	gi|821038186|ref|XP_012359378.1|//PREDICTED: anaphase-promoting complex subunit 11 isoform X2 [Nomascus leucogenys];gi|50409810|ref|NP_001002244.1|//anaphase-promoting complex subunit 11 isoform 1 [Homo sapiens];gi|7106818|gb|AAF36134.1|AF151048_1//HSPC214 [Homo sapiens]
11054	2445	1235.44	2578.82	1.06168	5.69e-29	Up	2.47e-31	OGFR	GO:0043231//intracellular membrane-bounded organelle	GO:0008528//G-protein coupled peptide receptor activity	GO:0016049//cell growth	K08131//collagen, type IX, alpha;K06568//mucin 1, transmembrane	gi|33286446|ref|NP_031372.2|//opioid growth factor receptor [Homo sapiens]
53615	2428	1894.36	3792.94	1.0016	1.2e-26	Up	7.07e-29	MBD3	GO:0000785//chromatin;GO:0000118//histone deacetylase complex	GO:0003676//nucleic acid binding	GO:0006342//chromatin silencing;GO:0006357//regulation of transcription from RNA polymerase II promoter;GO:0048856//anatomical structure development;GO:0043009//chordate embryonic development;GO:0016570//histone modification	K11591//methyl-CpG-binding domain protein 3	gi|527498242|ref|NP_001268383.1|//methyl-CpG-binding domain protein 3 isoform 2 [Homo sapiens];gi|527498244|ref|NP_001268382.1|//methyl-CpG-binding domain protein 3 isoform 1 [Homo sapiens]
115939	1214	1064.05	2163.07	1.02352	4.37e-16	Up	1.78e-17	TSR3	GO:0031224//intrinsic component of membrane	NA	NA	K09140//pre-rRNA-processing protein TSR3	gi|47777330|ref|NP_001001410.1|//ribosome biogenesis protein TSR3 homolog [Homo sapiens]
2021	1145	229.011	544.079	1.2484	4.07e-16	Up	1.65e-17	ENDOG	GO:0043231//intracellular membrane-bounded organelle	GO:0043169//cation binding;GO:0004518//nuclease activity	GO:0034097//response to cytokine;GO:0000737//DNA catabolic process, endonucleolytic;GO:0043009//chordate embryonic development;GO:0006915//apoptotic process	K01173//endonuclease G, mitochondrial	gi|13436239|gb|AAH04922.1|//Endonuclease G [Homo sapiens]
3430	1256	240.913	652.444	1.43734	9.77e-27	Up	5.51e-29	IFI35	GO:0043231//intracellular membrane-bounded organelle	NA	GO:0002376//immune system process;GO:0051707//response to other organism;GO:0019221//cytokine-mediated signaling pathway	NA	gi|306922358|ref|NP_005524.2|//interferon-induced 35 kDa protein [Homo sapiens];gi|311033494|sp|P80217.5|IN35_HUMAN//RecName: Full=Interferon-induced 35 kDa protein; Short=IFP 35; Short=Ifi-35
8202	7987	4171.54	1982.39	-1.07334	4.39e-29	Down	1.83e-31	NCOA3	GO:0031981//nuclear lumen	GO:0035258//steroid hormone receptor binding;GO:0060089//molecular transducer activity;GO:0003712//transcription cofactor activity;GO:0008134//transcription factor binding;GO:0004468//lysine N-acetyltransferase activity, acting on acetyl phosphate as donor	GO:0006357//regulation of transcription from RNA polymerase II promoter;GO:0030518//intracellular steroid hormone receptor signaling pathway;GO:0006629//lipid metabolic process	K11256//nuclear receptor coactivator 3 [EC:2.3.1.48]	gi|62089312|dbj|BAD93100.1|//nuclear receptor coactivator 3 isoform a variant [Homo sapiens];gi|291490685|ref|NP_001167559.1|//nuclear receptor coactivator 3 isoform d [Homo sapiens]
3975	3428	34.3175	15.2353	-1.17152	0.00154142	Down	0.000506239	LHX1	GO:0043231//intracellular membrane-bounded organelle	GO:0003677//DNA binding;GO:0046914//transition metal ion binding;GO:0001071//nucleic acid binding transcription factor activity	GO:0035295//tube development;GO:0007267//cell-cell signaling;GO:0003002//regionalization;GO:0001704//formation of primary germ layer;GO:0006351//transcription, DNA-templated;GO:0022037//metencephalon development;GO:0021533//cell differentiation in hindbrain;GO:0009798//axis specification	K09372//LIM homeobox protein 1	gi|30410785|ref|NP_005559.2|//LIM/homeobox protein Lhx1 [Homo sapiens]
901	5489	206.173	57.6423	-1.83866	7.55e-21	Down	1.19e-22	CCNG2	GO:0044424//intracellular part	NA	GO:0000087//mitotic M phase;GO:0007050//cell cycle arrest	K10146//cyclin G2	gi|4757936|ref|NP_004345.1|//cyclin-G2 [Homo sapiens]
130617	1211	137.306	283.853	1.04775	2.73e-11	Up	2.59e-12	ZFAND2B	GO:0043231//intracellular membrane-bounded organelle	GO:0046914//transition metal ion binding;GO:0005488//binding	NA	K07059//uncharacterized protein	gi|635060847|ref|XP_007964533.1|//PREDICTED: AN1-type zinc finger protein 2B isoform X2 [Chlorocebus sabaeus];gi|635060851|ref|XP_007964535.1|//PREDICTED: AN1-type zinc finger protein 2B isoform X4 [Chlorocebus sabaeus]
139818	6638	169.424	68.9721	-1.29655	5.9e-11	Down	5.88e-12	DOCK11	GO:0044444//cytoplasmic part	GO:0032561//guanyl ribonucleotide binding;GO:0019899//enzyme binding;GO:0030695//GTPase regulator activity	GO:0007599//hemostasis	K13708//dedicator of cytokinesis protein 1;K05727//dedicator of cytokinesis protein 3	gi|145699123|ref|NP_653259.3|//dedicator of cytokinesis protein 11 [Homo sapiens]
6923	702	1902.61	3827.54	1.00844	6.8e-21	Up	1.04e-22	ELOB	GO:0031981//nuclear lumen;GO:0000153//cytoplasmic ubiquitin ligase complex	GO:0008135//translation factor activity, RNA binding;GO:0005515//protein binding;GO:0019787//ubiquitin-like protein transferase activity	GO:0006357//regulation of transcription from RNA polymerase II promoter;GO:0045935//positive regulation of nucleobase-containing compound metabolic process;GO:0006354//DNA-templated transcription, elongation;GO:0032446//protein modification by small protein conjugation;GO:0006412//translation;GO:0065003//macromolecular complex assembly	K03873//transcription elongation factor B, polypeptide 2	gi|6005890|ref|NP_009039.1|//transcription elongation factor B polypeptide 2 isoform a [Homo sapiens];gi|46276893|ref|NP_996896.1|//transcription elongation factor B polypeptide 2 isoform b [Homo sapiens]
2044	7160	805.703	375.523	-1.10135	3.34e-17	Down	1.12e-18	EPHA5	GO:0005783//endoplasmic reticulum;GO:0009986//cell surface;GO:0044297//cell body;GO:0016021//integral component of membrane;GO:0043005//neuron projection	GO:0032559//adenyl ribonucleotide binding;GO:0005003//ephrin receptor activity	GO:0019935//cyclic-nucleotide-mediated signaling;GO:0007169//transmembrane receptor protein tyrosine kinase signaling pathway;GO:0006464//cellular protein modification process;GO:0048468//cell development	K05106//Eph receptor A5 [EC:2.7.10.1]	gi|528881089|ref|NP_001268694.1|//ephrin type-A receptor 5 isoform c [Homo sapiens];gi|62088330|dbj|BAD92612.1|//ephrin receptor EphA5 isoform a variant [Homo sapiens];gi|221625422|ref|NP_872272.2|//ephrin type-A receptor 5 isoform b [Homo sapiens];gi|528881274|ref|NP_001268695.1|//ephrin type-A receptor 5 isoform d [Homo sapiens];gi|221625401|ref|NP_004430.4|//ephrin type-A receptor 5 isoform a …
1437	800	7.90094	20.977	1.40871	0.00156711	Up	0.000515512	CSF2	GO:0044421//extracellular region part	GO:0005126//cytokine receptor binding	GO:0001773//myeloid dendritic cell activation;GO:0006275//regulation of DNA replication;GO:0001701//in utero embryonic development;GO:0042268//regulation of cytolysis;GO:0001819//positive regulation of cytokine production;GO:0010628//positive regulation of gene expression;GO:0006915//apoptotic process;GO:0042506//tyrosine phosphorylation of Stat5 protein;GO:0008283//cell proliferation;GO:0031334/…	K05427//granulocyte-macrophage colony-stimulating factor	gi|27437030|ref|NP_000749.2|//granulocyte-macrophage colony-stimulating factor precursor [Homo sapiens]
22862	6176	884.397	433.957	-1.02714	2.1e-19	Down	4.48e-21	FNDC3A	GO:0012505//endomembrane system;GO:0031224//intrinsic component of membrane;GO:0030141//secretory granule	NA	GO:0007281//germ cell development;GO:0007155//cell adhesion	K12567//titin [EC:2.7.11.1]	gi|118918397|ref|NP_055738.3|//fibronectin type-III domain-containing protein 3A isoform 2 [Homo sapiens];gi|118918395|ref|NP_001073141.1|//fibronectin type-III domain-containing protein 3A isoform 1 [Homo sapiens]
729873	2260	15.2394	2.25763	-2.75492	6.43e-08	Down	1.04e-08	TBC1D3	GO:0044464//cell part	NA	NA	K20134//TBC1 domain family member 3	gi|599044928|ref|NP_001116863.3|//TBC1 domain family member 3 [Homo sapiens]
1936	1284	6857.15	13810.6	1.0101	6.89e-21	Up	1.06e-22	EEF1D	GO:0043234//protein complex;GO:0044444//cytoplasmic part	GO:0003723//RNA binding;GO:0008135//translation factor activity, RNA binding;GO:0060089//molecular transducer activity	GO:0007249//I-kappaB kinase/NF-kappaB signaling;GO:0006412//translation	K15410//elongation factor 1-delta	gi|578815866|ref|XP_006716583.1|//PREDICTED: elongation factor 1-delta isoform X3 [Homo sapiens];gi|304555588|ref|NP_001182132.1|//elongation factor 1-delta isoform 5 [Homo sapiens];gi|189067253|dbj|BAG36963.1|//unnamed protein product [Homo sapiens]
221687	3284	19.8403	7.69761	-1.36595	0.00236849	Down	0.000808397	RNF182	GO:0031224//intrinsic component of membrane;GO:0044424//intracellular part;GO:0043227//membrane-bounded organelle	GO:0019787//ubiquitin-like protein transferase activity;GO:0046914//transition metal ion binding	GO:0032446//protein modification by small protein conjugation	K11983//E3 ubiquitin-protein ligase RNF182 [EC:2.3.2.27]	gi|22749455|ref|NP_689950.1|//E3 ubiquitin-protein ligase RNF182 [Homo sapiens]
23215	10394	8131.23	3792.49	-1.10033	7.38e-29	Down	3.24e-31	PRRC2C	NA	NA	NA	K13219//splicing factor, proline- and glutamine-rich	gi|767908803|ref|XP_011507645.1|//PREDICTED: protein PRRC2C isoform X8 [Homo sapiens]
54512	948	505.132	1144.2	1.1796	7.06e-23	Up	7.38e-25	EXOSC4	GO:0031981//nuclear lumen;GO:0000785//chromatin;GO:0043234//protein complex;GO:0044444//cytoplasmic part	GO:0008408//3'-5' exonuclease activity;GO:0003723//RNA binding	GO:0000291//nuclear-transcribed mRNA catabolic process, exonucleolytic;GO:0006304//DNA modification;GO:0006364//rRNA processing;GO:0016049//cell growth	K11600//exosome complex component RRP41	gi|9506689|ref|NP_061910.1|//exosome complex component RRP41 [Homo sapiens]
29948	1958	1731.75	4420.13	1.35186	8.39e-46	Up	9.47e-49	OSGIN1	NA	GO:0005102//receptor binding	GO:0050789//regulation of biological process;GO:0032501//multicellular organismal process;GO:0016049//cell growth;GO:0048869//cellular developmental process	NA	gi|119615918|gb|EAW95512.1|//pregnancy-induced growth inhibitor, isoform CRA_b [Homo sapiens]
54958	696	235.759	529.502	1.16732	1.4e-15	Up	6.24e-17	TMEM160	GO:0016020//membrane	NA	NA	NA	gi|724893670|ref|XP_010375716.1|//PREDICTED: transmembrane protein 160 [Rhinopithecus roxellana]
387119	7363	119.538	58.9736	-1.01933	1.66e-05	Down	3.9e-06	CEP85L	NA	NA	NA	K16766//centrosomal protein CEP85	gi|109715849|ref|NP_996804.2|//centrosomal protein of 85 kDa-like isoform b [Homo sapiens];gi|109715852|ref|NP_001035940.1|//centrosomal protein of 85 kDa-like isoform a [Homo sapiens];gi|295842380|ref|NP_001171506.1|//centrosomal protein of 85 kDa-like isoform c [Homo sapiens]
3576	1718	958.153	1968.1	1.03848	5.96e-36	Up	1.38e-38	CXCL8	GO:0044421//extracellular region part	GO:0005125//cytokine activity;GO:0045236//CXCR chemokine receptor binding	GO:0002690//positive regulation of leukocyte chemotaxis;GO:0007166//cell surface receptor signaling pathway;GO:0032496//response to lipopolysaccharide;GO:0048565//digestive tract development;GO:0050927//positive regulation of positive chemotaxis;GO:0007155//cell adhesion;GO:0008283//cell proliferation;GO:0019932//second-messenger-mediated signaling;GO:0045069//regulation of viral genome replicati…	K10030//interleukin 8	gi|10834978|ref|NP_000575.1|//interleukin-8 precursor [Homo sapiens]
8061	1635	766.314	1817.04	1.24558	3.8e-37	Up	8.09e-40	FOSL1	GO:0044464//cell part	GO:0005488//binding	GO:0050794//regulation of cellular process;GO:0009605//response to external stimulus;GO:0006355//regulation of transcription, DNA-templated;GO:0006351//transcription, DNA-templated;GO:0048522//positive regulation of cellular process;GO:0008283//cell proliferation;GO:0010033//response to organic substance;GO:0006952//defense response;GO:0051707//response to other organism	K04502//fos-like antigen 1	gi|795166852|ref|XP_011797853.1|//PREDICTED: fos-related antigen 1 isoform X2 [Colobus angolensis palliatus];gi|795284447|ref|XP_011820610.1|//PREDICTED: fos-related antigen 1 isoform X5 [Mandrillus leucophaeus];gi|635012141|ref|XP_007978672.1|//PREDICTED: fos-related antigen 1 isoform X1 [Chlorocebus sabaeus];gi|982293032|ref|XP_015289923.1|//PREDICTED: fos-related antigen 1 isoform X2 [Macaca f…
2109	937	663.209	1348.42	1.02373	2.79e-14	Up	1.61e-15	ETFB	GO:0044429//mitochondrial part	NA	GO:0022900//electron transport chain;GO:0051234//establishment of localization	K03521//electron transfer flavoprotein beta subunit	gi|4503609|ref|NP_001976.1|//electron transfer flavoprotein subunit beta isoform 1 [Homo sapiens];gi|62420877|ref|NP_001014763.1|//electron transfer flavoprotein subunit beta isoform 2 [Homo sapiens]
27141	2385	13.3446	6.14493	-1.11879	0.0362661	Down	0.0158162	CIDEB	GO:0044444//cytoplasmic part	NA	NA	K04297//leukotriene B4 receptor 2	gi|821030451|ref|XP_012353458.1|//PREDICTED: cell death activator CIDE-B isoform X1 [Nomascus leucogenys]
23230	10899	640.892	258.541	-1.30969	4.81e-21	Down	7.28e-23	VPS13A	GO:0044464//cell part	GO:0005488//binding	GO:0006892//post-Golgi vesicle-mediated transport;GO:0033036//macromolecule localization	K19525//vacuolar protein sorting-associated protein 13A/C	gi|15619008|ref|NP_056001.1|//vacuolar protein sorting-associated protein 13A isoform B [Homo sapiens];gi|66346674|ref|NP_150648.2|//vacuolar protein sorting-associated protein 13A isoform A [Homo sapiens];gi|66346672|ref|NP_001018047.1|//vacuolar protein sorting-associated protein 13A isoform C [Homo sapiens];gi|66346676|ref|NP_001018048.1|//vacuolar protein sorting-associated protein 13A isofor…
440021	1149	1.52086	3.28446	1.11077	0.0415278	Up	0.018402	KRTAP5-2	NA	NA	NA	NA	gi|16549806|dbj|BAB70862.1|//unnamed protein product [Homo sapiens]
6227	418	2637.53	5431.27	1.0421	6.35e-06	Up	1.4e-06	RPS21	GO:0015935//small ribosomal subunit	GO:0005515//protein binding;GO:0005198//structural molecule activity;GO:0043021//ribonucleoprotein complex binding	GO:0031016//pancreas development;GO:0019080//viral gene expression;GO:0000462//maturation of SSU-rRNA from tricistronic rRNA transcript (SSU-rRNA, 5.8S rRNA, LSU-rRNA);GO:0006412//translation	K02971//small subunit ribosomal protein S21e	gi|803207734|ref|XP_011964398.1|//PREDICTED: 40S ribosomal protein S21 isoform X3 [Ovis aries musimon]
81572	1384	241.719	486.067	1.00782	2.11e-12	Up	1.66e-13	PDRG1	GO:0044424//intracellular part;GO:0043234//protein complex	GO:0005515//protein binding	GO:0044267//cellular protein metabolic process	NA	gi|635021561|ref|XP_008018405.1|//PREDICTED: p53 and DNA damage-regulated protein 1 isoform X2 [Chlorocebus sabaeus]
540	6322	148.501	73.7345	-1.01006	5.34e-07	Down	9.95e-08	ATP7B	GO:0012505//endomembrane system;GO:0005768//endosome;GO:0044459//plasma membrane part;GO:0031410//cytoplasmic vesicle;GO:0016021//integral component of membrane;GO:0044431//Golgi apparatus part	GO:0032559//adenyl ribonucleotide binding;GO:0043682//copper-transporting ATPase activity;GO:0046914//transition metal ion binding	GO:0035434//copper ion transmembrane transport;GO:0009206//purine ribonucleoside triphosphate biosynthetic process;GO:0010038//response to metal ion;GO:0006874//cellular calcium ion homeostasis	K17686//Cu+-exporting ATPase [EC:3.6.3.54]	gi|795098291|ref|XP_011794355.1|//PREDICTED: copper-transporting ATPase 2 isoform X5 [Colobus angolensis palliatus];gi|530402446|ref|XP_005266485.1|//PREDICTED: copper-transporting ATPase 2 isoform X7 [Homo sapiens];gi|795098298|ref|XP_011794363.1|//PREDICTED: copper-transporting ATPase 2 isoform X6 [Colobus angolensis palliatus];gi|795098283|ref|XP_011794349.1|//PREDICTED: copper-transporting AT…
9982	1369	83.9017	186.433	1.15188	1.03e-10	Up	1.08e-11	FGFBP1	GO:0016020//membrane;GO:0044421//extracellular region part	GO:0005539//glycosaminoglycan binding;GO:0019838//growth factor binding	GO:0008283//cell proliferation;GO:0009967//positive regulation of signal transduction	NA	gi|4826754|ref|NP_005121.1|//fibroblast growth factor-binding protein 1 precursor [Homo sapiens]
288	7467	32.9182	14.5877	-1.17413	0.00239941	Down	0.000819946	ANK3	GO:0044459//plasma membrane part;GO:0043232//intracellular non-membrane-bounded organelle	GO:0005488//binding	GO:0023052//signaling;GO:0051234//establishment of localization	K10380//ankyrin	gi|325053668|ref|NP_001191333.1|//ankyrin-3 isoform 4 [Homo sapiens];gi|325053666|ref|NP_001191332.1|//ankyrin-3 isoform 3 [Homo sapiens];gi|694939988|ref|XP_009456793.1|//PREDICTED: ankyrin-3 isoform X33 [Pan troglodytes];gi|32967601|ref|NP_066267.2|//ankyrin-3 isoform 1 [Homo sapiens];gi|32967599|ref|NP_001140.2|//ankyrin-3 isoform 2 [Homo sapiens]
1356	4674	1887.94	744.529	-1.34242	2.95e-38	Down	5.78e-41	CP	GO:0044421//extracellular region part	GO:0005515//protein binding;GO:0016724//oxidoreductase activity, oxidizing metal ions, oxygen as acceptor;GO:0046914//transition metal ion binding	GO:0000041//transition metal ion transport;GO:0006875//cellular metal ion homeostasis;GO:0008152//metabolic process	K13624//ceruloplasmin [EC:1.16.3.1]	gi|4557485|ref|NP_000087.1|//ceruloplasmin precursor [Homo sapiens]
146057	5635	75.2364	25.7083	-1.5492	4.34e-08	Down	6.88e-09	TTBK2	NA	GO:0032559//adenyl ribonucleotide binding;GO:0004672//protein kinase activity	GO:0006464//cellular protein modification process	K08815//tau tubulin kinase [EC:2.7.11.26]	gi|116812624|ref|NP_775771.3|//tau-tubulin kinase 2 [Homo sapiens]
54831	1924	1.15143	2.35158	1.0302	0.044699	Up	0.0199559	BEST2	GO:0042995//cell projection;GO:0034702//ion channel complex	GO:0005253//anion channel activity	GO:0015698//inorganic anion transport;GO:0042391//regulation of membrane potential;GO:0007606//sensory perception of chemical stimulus	K13879//bestrophin-2	gi|119703742|ref|NP_060152.2|//bestrophin-2 [Homo sapiens]
100862671	2116	284.817	645.25	1.17982	6.86e-19	Up	1.63e-20	TMEM265	GO:0043231//intracellular membrane-bounded organelle;GO:0032991//macromolecular complex	GO:0032559//adenyl ribonucleotide binding;GO:0003712//transcription cofactor activity;GO:0017111//nucleoside-triphosphatase activity;GO:0004468//lysine N-acetyltransferase activity, acting on acetyl phosphate as donor;GO:0003676//nucleic acid binding	GO:0006325//chromatin organization;GO:0006355//regulation of transcription, DNA-templated;GO:0051704//multi-organism process	NA	gi|655886329|ref|XP_008246955.1|//PREDICTED: uncharacterized protein LOC100343761 isoform X1 [Oryctolagus cuniculus]
127687	1228	481.599	998.128	1.05139	1.54e-15	Up	6.96e-17	C1orf122	NA	NA	NA	NA	gi|119627719|gb|EAX07314.1|//chromosome 1 open reading frame 122, isoform CRA_b, partial [Homo sapiens];gi|119627721|gb|EAX07316.1|//chromosome 1 open reading frame 122, isoform CRA_d, partial [Homo sapiens]
100996634	1969	32.3742	12.396	-1.38497	0.000446038	Down	0.000132897	LOC100996634	GO:0031224//intrinsic component of membrane	NA	NA	NA	gi|472824991|ref|NP_001264268.1|//transmembrane protein FLJ37396 [Homo sapiens]
79966	2251	231.194	100.986	-1.19495	4.56e-10	Down	5.21e-11	SCD5	GO:0031224//intrinsic component of membrane;GO:0043231//intracellular membrane-bounded organelle;GO:0031090//organelle membrane	GO:0046914//transition metal ion binding;GO:0016215//acyl-CoA desaturase activity	GO:0006631//fatty acid metabolic process	K00507//stearoyl-CoA desaturase (Delta-9 desaturase) [EC:1.14.19.1]	gi|488566073|ref|XP_004472704.1|//PREDICTED: stearoyl-CoA desaturase 5 [Dasypus novemcinctus];gi|148596938|ref|NP_079182.2|//stearoyl-CoA desaturase 5 isoform b [Homo sapiens]
29844	1026	219.596	479.726	1.12736	8.12e-19	Up	1.95e-20	TFPT	GO:0043231//intracellular membrane-bounded organelle	GO:0003676//nucleic acid binding	GO:0012502//induction of programmed cell death	K11670//TCF3 fusion partner	gi|7019371|ref|NP_037474.1|//TCF3 fusion partner [Homo sapiens]
196463	2775	1677.78	680.319	-1.30227	3.12e-50	Down	2.78e-53	PLBD2	GO:0005764//lysosome	GO:0003824//catalytic activity	GO:0006629//lipid metabolic process	NA	gi|229091322|ref|NP_001153199.1|//putative phospholipase B-like 2 isoform 2 precursor [Homo sapiens];gi|229093316|ref|NP_775813.2|//putative phospholipase B-like 2 isoform 1 precursor [Homo sapiens]
6273	970	27.6774	65.1495	1.23505	3.13e-05	Up	7.69e-06	S100A2	NA	GO:0046872//metal ion binding	GO:0016477//cell migration	K21128//protein S100-A9;K17274//calpactin-1 light chain	gi|114152869|sp|P29034.3|S10A2_HUMAN//RecName: Full=Protein S100-A2; AltName: Full=CAN19; AltName: Full=Protein S-100L; AltName: Full=S100 calcium-binding protein A2
51181	858	567.889	1267.22	1.15799	2.07e-22	Up	2.33e-24	DCXR	GO:0042995//cell projection	GO:0016616//oxidoreductase activity, acting on the CH-OH group of donors, NAD or NADP as acceptor	GO:0046496//nicotinamide nucleotide metabolic process;GO:0019321//pentose metabolic process;GO:0019318//hexose metabolic process	K03331//L-xylulose reductase [EC:1.1.1.10]	gi|7705925|ref|NP_057370.1|//L-xylulose reductase isoform 1 [Homo sapiens];gi|304571975|ref|NP_001182147.1|//L-xylulose reductase isoform 2 [Homo sapiens]
4803	1052	21.8158	58.8933	1.43273	5.78e-06	Up	1.26e-06	NGF	NA	NA	NA	K02582//nerve growth factor, beta	gi|34192369|gb|AAH32517.2|//NGF protein, partial [Homo sapiens]
26519	684	893.908	1898.16	1.0864	7.32e-21	Up	1.15e-22	TIMM10	GO:0005758//mitochondrial intermembrane space;GO:0005743//mitochondrial inner membrane	GO:0046914//transition metal ion binding	GO:0006612//protein targeting to membrane;GO:0050954//sensory perception of mechanical stimulus	K17778//mitochondrial import inner membrane translocase subunit TIM10	gi|488562742|ref|XP_004471083.1|//PREDICTED: mitochondrial import inner membrane translocase subunit Tim10 isoform X1 [Dasypus novemcinctus]
5837	3369	7.03771	33.0586	2.23185	1.4e-07	Up	2.38e-08	PYGM	GO:0005783//endoplasmic reticulum	GO:0030246//carbohydrate binding;GO:0032559//adenyl ribonucleotide binding;GO:0048037//cofactor binding;GO:0004645//phosphorylase activity	GO:0005977//glycogen metabolic process;GO:0006875//cellular metal ion homeostasis;GO:0010033//response to organic substance;GO:0006950//response to stress;GO:0019318//hexose metabolic process	K00688//glycogen phosphorylase [EC:2.4.1.1]	gi|5032009|ref|NP_005600.1|//glycogen phosphorylase, muscle form isoform 1 [Homo sapiens];gi|257900462|ref|NP_001158188.1|//glycogen phosphorylase, muscle form isoform 2 [Homo sapiens]
6781	3897	647.437	216.984	-1.57715	1.56e-31	Down	4.92e-34	STC1	GO:0044421//extracellular region part;GO:0044424//intracellular part;GO:0044459//plasma membrane part	GO:0005102//receptor binding	GO:0003006//developmental process involved in reproduction;GO:0007165//signal transduction;GO:0051591//response to cAMP;GO:0007154//cell communication;GO:0001666//response to hypoxia;GO:0006875//cellular metal ion homeostasis;GO:0007275//multicellular organism development;GO:0033273//response to vitamin;GO:0051384//response to glucocorticoid	NA	gi|803011834|ref|XP_004004231.2|//PREDICTED: stanniocalcin-1 [Ovis aries]
55088	5296	239.607	107.978	-1.14994	4.3e-12	Down	3.56e-13	CCDC186	NA	NA	NA	K17985//activating molecule in BECN1-regulated autophagy protein 1;K20283//golgin subfamily A member 4	gi|72679899|gb|AAI00671.1|//C10orf118 protein, partial [Homo sapiens]
3429	626	7.45271	110.033	3.88403	1.08e-29	Up	4.18e-32	IFI27	GO:0044464//cell part	NA	GO:0043065//positive regulation of apoptotic process	NA	gi|795228490|ref|XP_011806935.1|//PREDICTED: interferon alpha-inducible protein 27, mitochondrial isoform X1 [Colobus angolensis palliatus]
256987	5039	457.735	198.453	-1.20571	7.02e-22	Down	8.59e-24	SERINC5	GO:0031224//intrinsic component of membrane;GO:0043231//intracellular membrane-bounded organelle;GO:0031090//organelle membrane	NA	GO:0006650//glycerophospholipid metabolic process;GO:0043085//positive regulation of catalytic activity	K12581//CCR4-NOT transcription complex subunit 7/8;K15289//solute carrier family 35, member F5;K12025//tripartite motif-containing protein 52	gi|30172548|ref|NP_840060.1|//serine incorporator 5 isoform 2 [Homo sapiens];gi|291327524|ref|NP_001167542.1|//serine incorporator 5 isoform 3 [Homo sapiens];gi|767935676|ref|XP_011541606.1|//PREDICTED: serine incorporator 5 isoform X1 [Homo sapiens]
6182	1032	2281.89	5043.21	1.14411	9.86e-26	Up	6.56e-28	MRPL12	GO:0043231//intracellular membrane-bounded organelle;GO:0000315//organellar large ribosomal subunit	GO:0003676//nucleic acid binding	GO:0006355//regulation of transcription, DNA-templated	K02935//large subunit ribosomal protein L7/L12	gi|27436901|ref|NP_002940.2|//39S ribosomal protein L12, mitochondrial [Homo sapiens]
10379	1699	344.4	1485.33	2.10863	1.27e-117	Up	4.52e-121	IRF9	GO:0031981//nuclear lumen;GO:0044444//cytoplasmic part	GO:0005515//protein binding;GO:0001071//nucleic acid binding transcription factor activity;GO:0003676//nucleic acid binding	GO:0042089//cytokine biosynthetic process;GO:0006351//transcription, DNA-templated;GO:0019221//cytokine-mediated signaling pathway;GO:0051707//response to other organism	K04693//interferon regulatory factor 9	gi|25282407|ref|NP_006075.3|//interferon regulatory factor 9 [Homo sapiens]
3437	2493	119.564	498.912	2.061	6.3e-50	Up	5.99e-53	IFIT3	NA	GO:0005488//binding	GO:0019221//cytokine-mediated signaling pathway	K14217//interferon-induced protein with tetratricopeptide repeats 1	gi|31542980|ref|NP_001540.2|//interferon-induced protein with tetratricopeptide repeats 3 isoform a [Homo sapiens]
1491	2008	83.1161	38.1503	-1.12343	2.18e-05	Down	5.24e-06	CTH	GO:0043231//intracellular membrane-bounded organelle	GO:0016846//carbon-sulfur lyase activity;GO:0048037//cofactor binding	GO:0018205//peptidyl-lysine modification;GO:0008283//cell proliferation;GO:0000097//sulfur amino acid biosynthetic process;GO:0051260//protein homooligomerization;GO:0016049//cell growth	K01758//cystathionine gamma-lyase [EC:4.4.1.1]	gi|213424334|pdb|3ELP|B//Chain B, Structure Of Cystationine Gamma Lyase;gi|25453487|ref|NP_714964.2|//cystathionine gamma-lyase isoform 2 [Homo sapiens];gi|299473759|ref|NP_001177392.1|//cystathionine gamma-lyase isoform 3 [Homo sapiens]
632	760	4.07416	9.47211	1.21719	0.0265853	Up	0.0112247	BGLAP	GO:0044421//extracellular region part;GO:0005783//endoplasmic reticulum;GO:0031982//vesicle	GO:0046872//metal ion binding;GO:0005198//structural molecule activity	GO:0001649//osteoblast differentiation;GO:0014070//response to organic cyclic compound;GO:0009888//tissue development;GO:0033280//response to vitamin D;GO:0009628//response to abiotic stimulus;GO:0002761//regulation of myeloid leukocyte differentiation;GO:0007568//aging;GO:0030278//regulation of ossification;GO:0031960//response to corticosteroid;GO:0009887//animal organ morphogenesis;GO:0032844/…	K11546//polyamine-modulated factor 1	gi|40316933|ref|NP_954642.1|//osteocalcin preproprotein [Homo sapiens]
115572	2391	21.0116	43.9564	1.06488	0.00162704	Up	0.000536678	FAM46B	NA	NA	NA	K05742//solute carrier family 9 (sodium/hydrogen exchanger), member 1	gi|635110327|ref|XP_007978044.1|//PREDICTED: protein FAM46B [Chlorocebus sabaeus]
1815	1378	13.3	27.4589	1.04585	0.00897234	Up	0.00341982	DRD4	GO:0016021//integral component of membrane	GO:0019904//protein domain specific binding;GO:0016247//channel regulator activity;GO:0001591//dopamine neurotransmitter receptor activity, coupled via Gi/Go	GO:0042069//regulation of catecholamine metabolic process;GO:0060078//regulation of postsynaptic membrane potential;GO:0051584//regulation of dopamine uptake involved in synaptic transmission;GO:0033555//multicellular organismal response to stress;GO:0048523//negative regulation of cellular process;GO:0014075//response to amine;GO:0007193//adenylate cyclase-inhibiting G-protein coupled receptor s…	K04147//dopamine receptor D4	gi|32483397|ref|NP_000788.2|//D(4) dopamine receptor [Homo sapiens]
94241	5666	224.536	48.5012	-2.21086	1.04e-26	Down	6.02e-29	TP53INP1	GO:0016604//nuclear body	NA	GO:0012502//induction of programmed cell death;GO:0022402//cell cycle process;GO:0050896//response to stimulus	K15310//tumor protein p53-inducible nuclear protein 1	gi|15150807|ref|NP_150601.1|//tumor protein p53-inducible nuclear protein 1 isoform a [Homo sapiens]
2737	8228	17.3927	7.70156	-1.17526	0.0140877	Down	0.00558096	GLI3	GO:0031981//nuclear lumen;GO:0042995//cell projection;GO:0043234//protein complex;GO:0044444//cytoplasmic part	GO:0003677//DNA binding;GO:0046914//transition metal ion binding;GO:0019899//enzyme binding;GO:0001071//nucleic acid binding transcription factor activity	GO:0008589//regulation of smoothened signaling pathway;GO:0001822//kidney development;GO:0030178//negative regulation of Wnt signaling pathway;GO:0048732//gland development;GO:0001568//blood vessel development;GO:0030323//respiratory tube development;GO:0043009//chordate embryonic development;GO:0048592//eye morphogenesis;GO:0045581//negative regulation of T cell differentiation;GO:0021520//spina…	K06230//zinc finger protein GLI3	gi|119393899|ref|NP_000159.3|//transcriptional activator GLI3 [Homo sapiens]
8638	2084	33.7769	777.238	4.52425	1.77e-152	Up	4.21e-156	OASL	GO:0031981//nuclear lumen	GO:0003723//RNA binding;GO:0032559//adenyl ribonucleotide binding;GO:0003824//catalytic activity;GO:0008134//transcription factor binding	GO:0002376//immune system process;GO:0019221//cytokine-mediated signaling pathway	K14608//2'-5'-oligoadenylate synthase-like protein	gi|387849330|ref|NP_001248754.1|//2'-5'-oligoadenylate synthase-like protein isoform c [Homo sapiens];gi|38016930|ref|NP_937856.1|//2'-5'-oligoadenylate synthase-like protein isoform b [Homo sapiens];gi|11321577|ref|NP_003724.1|//2'-5'-oligoadenylate synthase-like protein isoform a [Homo sapiens]
56101	4578	266.993	122.797	-1.12053	1.2e-11	Down	1.07e-12	PCDHGB5	GO:0031224//intrinsic component of membrane	GO:0046872//metal ion binding	GO:0016337//single organismal cell-cell adhesion	K16496//protocadherin gamma subfamily B	gi|14270505|ref|NP_115270.1|//protocadherin gamma-B5 isoform 2 precursor [Homo sapiens];gi|11128031|ref|NP_061748.1|//protocadherin gamma-B5 isoform 1 precursor [Homo sapiens]
60673	1400	1117.88	2275.28	1.02529	9.59e-23	Up	1.03e-24	ATG101	GO:0044444//cytoplasmic part	GO:0005515//protein binding	GO:0044248//cellular catabolic process;GO:0007033//vacuole organization	K19730//autophagy-related protein 101	gi|759184709|ref|XP_011380647.1|//PREDICTED: autophagy-related protein 101 isoform X1 [Pteropus vampyrus]
388403	5242	166.503	34.3767	-2.27605	4.85e-22	Down	5.79e-24	YPEL2	NA	NA	NA	NA	gi|533160359|ref|XP_005394044.1|//PREDICTED: protein yippee-like 2 [Chinchilla lanigera]
3482	14058	2833.22	1350.82	-1.06861	3.23e-23	Down	3.11e-25	IGF2R	GO:0005635//nuclear envelope;GO:0005798//Golgi-associated vesicle;GO:0016021//integral component of membrane;GO:0005764//lysosome	GO:0048029//monosaccharide binding;GO:0019838//growth factor binding;GO:0004714//transmembrane receptor protein tyrosine kinase activity	GO:0007169//transmembrane receptor protein tyrosine kinase signaling pathway;GO:0006897//endocytosis	K06564//insulin-like growth factor 2 receptor	gi|119964726|ref|NP_000867.2|//cation-independent mannose-6-phosphate receptor precursor [Homo sapiens]
84107	3660	14.8948	6.84392	-1.12191	0.0235562	Down	0.0098083	ZIC4	NA	NA	NA	K09225//zinc finger protein ZIC 4	gi|675784937|ref|XP_008950142.1|//PREDICTED: zinc finger protein ZIC 4 isoform X5 [Pan paniscus];gi|270265862|ref|NP_001161850.1|//zinc finger protein ZIC 4 isoform 1 precursor [Homo sapiens] ;gi|270265864|ref|NP_001161851.1|//zinc finger protein ZIC 4 isoform 2 [Homo sapiens]
55870	11784	2003.96	890.361	-1.17039	2.11e-21	Down	2.89e-23	ASH1L	NA	NA	NA	K06101//histone-lysine N-methyltransferase ASH1L [EC:2.1.1.43]	gi|110349788|ref|NP_060959.2|//histone-lysine N-methyltransferase ASH1L [Homo sapiens]
5732	2494	130.963	60.8389	-1.1061	1.08e-07	Down	1.81e-08	PTGER2	GO:0016021//integral component of membrane	GO:0004930//G-protein coupled receptor activity	GO:0007166//cell surface receptor signaling pathway	K04259//prostaglandin E receptor 2	gi|31881630|ref|NP_000947.2|//prostaglandin E2 receptor EP2 subtype [Homo sapiens]
29901	1584	475.363	997.181	1.06883	5.19e-19	Up	1.18e-20	SAC3D1	NA	NA	NA	K16734//SAC3 domain-containing protein 1	gi|229564326|sp|A6NKF1.2|SAC31_HUMAN//RecName: Full=SAC3 domain-containing protein 1; AltName: Full=SAC3 homology domain-containing protein 1
57801	993	134.753	430.937	1.67716	3.06e-24	Up	2.52e-26	HES4	GO:0043231//intracellular membrane-bounded organelle	GO:0003676//nucleic acid binding	GO:0007275//multicellular organism development;GO:0009987//cellular process;GO:0006351//transcription, DNA-templated;GO:0048731//system development;GO:0048869//cellular developmental process	K09089//hairy and enhancer of split 4	gi|216548627|ref|NP_001135939.1|//transcription factor HES-4 isoform 1 [Homo sapiens];gi|826331015|ref|XP_012512940.1|//PREDICTED: transcription factor HES-4 [Propithecus coquereli]
23072	6665	318.918	151.584	-1.07306	8.74e-12	Down	7.61e-13	HECW1	GO:0031981//nuclear lumen	GO:0019787//ubiquitin-like protein transferase activity	GO:0016567//protein ubiquitination	K12167//E3 ubiquitin-protein ligase HECW1 [EC:2.3.2.26]	gi|119614566|gb|EAW94160.1|//HECT, C2 and WW domain containing E3 ubiquitin protein ligase 1, isoform CRA_c, partial [Homo sapiens]
366	2666	4.41066	1.98744	-1.15008	0.039733	Down	0.0174887	AQP9	GO:0044459//plasma membrane part;GO:0043227//membrane-bounded organelle;GO:0016021//integral component of membrane	GO:0005342//organic acid transmembrane transporter activity;GO:0015205//nucleobase transmembrane transporter activity;GO:0022804//active transmembrane transporter activity;GO:0015168//glycerol transmembrane transporter activity;GO:0022829//wide pore channel activity;GO:0005372//water transmembrane transporter activity	GO:0015850//organic hydroxy compound transport;GO:0003008//system process;GO:0006950//response to stress;GO:0051591//response to cAMP;GO:0015851//nucleobase transport;GO:0015721//bile acid and bile salt transport;GO:0008643//carbohydrate transport;GO:0002376//immune system process;GO:0010038//response to metal ion;GO:0048878//chemical homeostasis;GO:0042044//fluid transport	K09877//aquaporin-9	gi|119597940|gb|EAW77534.1|//aquaporin 9, isoform CRA_b [Homo sapiens];gi|157266307|ref|NP_066190.2|//aquaporin-9 [Homo sapiens]
131544	10767	487.31	149.162	-1.70796	9.87e-22	Down	1.26e-23	CRYBG3	NA	GO:0030246//carbohydrate binding	NA	K04257//olfactory receptor;K13596//activin receptor type-2B [EC:2.7.11.30];K16810//TBCC domain-containing protein 1;K01886//glutaminyl-tRNA synthetase [EC:6.1.1.18]	gi|390979647|ref|NP_705833.3|//very large A-kinase anchor protein [Homo sapiens]
114088	4800	345.253	150.522	-1.19768	5.19e-18	Down	1.46e-19	TRIM9	GO:0044459//plasma membrane part;GO:0043232//intracellular non-membrane-bounded organelle;GO:0030136//clathrin-coated vesicle;GO:0043005//neuron projection	GO:0042802//identical protein binding;GO:0019787//ubiquitin-like protein transferase activity;GO:0046914//transition metal ion binding	GO:0006511//ubiquitin-dependent protein catabolic process;GO:0032446//protein modification by small protein conjugation	K10649//tripartite motif-containing protein 9/67	gi|297695081|ref|XP_002824781.1|//PREDICTED: E3 ubiquitin-protein ligase TRIM9 [Pongo abelii]
92086	1006	11.1771	28.4645	1.34861	0.00110098	Up	0.000352627	GGTLC1	GO:0031224//intrinsic component of membrane	GO:0016747//transferase activity, transferring acyl groups other than amino-acyl groups;GO:0005488//binding;GO:0016755//transferase activity, transferring amino-acyl groups	GO:0006749//glutathione metabolic process	K18592//gamma-glutamyltranspeptidase / glutathione hydrolase / leukotriene-C4 hydrolase [EC:2.3.2.2 3.4.19.13 3.4.19.14]	gi|578835632|ref|XP_006723725.1|//PREDICTED: gamma-glutamyltransferase light chain 1 isoform X4 [Homo sapiens]
3692	1120	2285.75	4838.76	1.08197	7e-25	Up	5.35e-27	EIF6	GO:0031981//nuclear lumen;GO:0005634//nucleus;GO:0005882//intermediate filament	GO:0008135//translation factor activity, RNA binding;GO:0043021//ribonucleoprotein complex binding	GO:0006412//translation;GO:0042255//ribosome assembly	K03264//translation initiation factor 6	gi|31563374|ref|NP_852131.1|//eukaryotic translation initiation factor 6 isoform c [Homo sapiens] ;gi|821010394|ref|XP_012367361.1|//PREDICTED: eukaryotic translation initiation factor 6 isoform X1 [Nomascus leucogenys]
2200	11695	964.924	431.165	-1.16217	2.53e-21	Down	3.55e-23	FBN1	GO:0043205//fibril	GO:0046872//metal ion binding;GO:0005198//structural molecule activity	GO:0030514//negative regulation of BMP signaling pathway;GO:0048513//animal organ development;GO:0030512//negative regulation of transforming growth factor beta receptor signaling pathway	K06825//fibrillin 1	gi|1335064|emb|CAA45118.1|//fibrillin [Homo sapiens]
56987	8319	3044.66	1445.31	-1.0749	9.32e-22	Down	1.18e-23	BBX	GO:0043231//intracellular membrane-bounded organelle	GO:0003676//nucleic acid binding	NA	K20225//capicua transcriptional repressor	gi|443497952|ref|NP_001263215.1|//HMG box transcription factor BBX isoform 3 [Homo sapiens];gi|767927196|ref|XP_011511300.1|//PREDICTED: HMG box transcription factor BBX isoform X3 [Homo sapiens];gi|18378731|ref|NP_064620.2|//HMG box transcription factor BBX isoform 2 [Homo sapiens]
113730	3008	6.01664	12.9286	1.10354	0.0300906	Up	0.0128454	KLHDC7B	NA	NA	NA	K10476//kelch repeat and BTB domain-containing protein 11	gi|206597556|ref|NP_612442.2|//kelch domain-containing protein 7B [Homo sapiens]
23036	10100	516.345	207.113	-1.31792	2.13e-17	Down	6.79e-19	ZNF292	GO:0043231//intracellular membrane-bounded organelle	GO:0046914//transition metal ion binding;GO:0003676//nucleic acid binding	NA	K09228//KRAB domain-containing zinc finger protein	gi|150170718|ref|NP_055836.1|//zinc finger protein 292 [Homo sapiens]
23328	7414	247.82	111.343	-1.15427	5.81e-12	Down	4.92e-13	SASH1	NA	GO:0005488//binding	NA	K06245//laminin, beta 4;K12581//CCR4-NOT transcription complex subunit 7/8;K17985//activating molecule in BECN1-regulated autophagy protein 1;K01064//wingless-type MMTV integration site family, member 9;K12025//tripartite motif-containing protein 52	gi|767942378|ref|XP_011533941.1|//PREDICTED: SAM and SH3 domain-containing protein 1 isoform X4 [Homo sapiens];gi|119568201|gb|EAW47816.1|//SAM and SH3 domain containing 1, isoform CRA_b [Homo sapiens];gi|431904245|gb|ELK09642.1|//SAM and SH3 domain-containing protein 1 [Pteropus alecto];gi|530383483|ref|XP_005266932.1|//PREDICTED: SAM and SH3 domain-containing protein 1 isoform X7 [Homo sapiens]…
10078	1799	403.624	945.159	1.22754	1.02e-20	Up	1.67e-22	TSSC4	NA	NA	NA	NA	gi|21071006|ref|NP_005697.2|//protein TSSC4 isoform a [Homo sapiens];gi|663071044|ref|NP_001284590.1|//protein TSSC4 isoform b [Homo sapiens]
10913	4226	106.416	43.4794	-1.29131	3.56e-07	Down	6.46e-08	EDAR	GO:0031224//intrinsic component of membrane	GO:0004872//receptor activity;GO:0005488//binding	GO:0008544//epidermis development;GO:0012501//programmed cell death;GO:0023052//signaling;GO:0042345//regulation of NF-kappaB import into nucleus;GO:0060605//tube lumen cavitation;GO:0048869//cellular developmental process;GO:0042476//odontogenesis	K05162//tumor necrosis factor receptor superfamily member EDAR	gi|767916381|ref|XP_011508805.1|//PREDICTED: tumor necrosis factor receptor superfamily member EDAR isoform X3 [Homo sapiens]
284390	2639	8.33666	17.3801	1.05989	0.0282228	Up	0.0119798	ZNF763	NA	GO:0005488//binding	NA	K09228//KRAB domain-containing zinc finger protein	gi|686757347|ref|XP_009251090.1|//PREDICTED: LOW QUALITY PROTEIN: zinc finger protein 69-like [Pongo abelii]
55049	895	411.927	868.769	1.07658	1.64e-13	Up	1.08e-14	C19orf60	NA	GO:0005488//binding	NA	NA	gi|154426324|ref|NP_001093888.1|//uncharacterized protein C19orf60 isoform 1 [Homo sapiens];gi|154426266|ref|NP_001093889.1|//uncharacterized protein C19orf60 isoform 2 [Homo sapiens]
25992	6834	86.5981	34.9295	-1.30989	4.33e-07	Down	7.95e-08	SNED1	NA	GO:0046872//metal ion binding	GO:0031589//cell-substrate adhesion	K02599//Notch 1	gi|122937283|ref|NP_001073906.1|//sushi, nidogen and EGF-like domain-containing protein 1 precursor [Homo sapiens]
374383	6382	177.509	54.9679	-1.69123	6.88e-13	Down	5.01e-14	NCR3LG1	GO:0031224//intrinsic component of membrane;GO:0044423//virion part	NA	NA	K16349//natural cytotoxicity triggering receptor 3 ligand 1	gi|31873418|emb|CAD97811.1|//hypothetical protein [Homo sapiens]
4586	17474	51.8162	10.189	-2.3464	8.43e-11	Down	8.69e-12	MUC5AC	GO:0005578//proteinaceous extracellular matrix	GO:0005198//structural molecule activity	GO:0030198//extracellular matrix organization;GO:0032501//multicellular organismal process	K21125//mucin-5AC	gi|748983076|ref|NP_001291288.1|//mucin-5AC precursor [Homo sapiens]
6430	1547	2540.21	75734.1	4.89793	0	Up	0	SRSF5	GO:0016604//nuclear body	GO:0019904//protein domain specific binding;GO:0003676//nucleic acid binding	GO:0006353//DNA-templated transcription, termination;GO:0006950//response to stress;GO:0000245//spliceosomal complex assembly;GO:0007049//cell cycle;GO:0006405//RNA export from nucleus	K12893//splicing factor, arginine/serine-rich 4/5/6	gi|987939967|ref|XP_015417521.1|//PREDICTED: serine/arginine-rich splicing factor 5 isoform X2 [Myotis davidii];gi|602662290|ref|XP_007436790.1|//PREDICTED: serine/arginine-rich splicing factor 5-like isoform X1 [Python bivittatus]
23331	11795	772.983	353.425	-1.12903	1.69e-23	Down	1.58e-25	TTC28	NA	NA	NA	K15837//G-protein signaling modulator 2	gi|768024010|ref|XP_011528320.1|//PREDICTED: tetratricopeptide repeat protein 28 isoform X2 [Homo sapiens]
80055	11113	320.802	142.668	-1.16902	2.49e-13	Down	1.68e-14	PGAP1	GO:0031224//intrinsic component of membrane;GO:0005789//endoplasmic reticulum membrane	GO:0016788//hydrolase activity, acting on ester bonds	GO:0006497//protein lipidation;GO:0046488//phosphatidylinositol metabolic process;GO:0015791//polyol transport;GO:0015031//protein transport	K05294//glycosylphosphatidylinositol deacylase [EC:3.-.-.-]	gi|46240862|ref|NP_079265.2|//GPI inositol-deacylase [Homo sapiens]
4773	6850	131.683	60.5827	-1.12009	5.66e-08	Down	9.11e-09	NFATC2	GO:0016020//membrane;GO:0031981//nuclear lumen;GO:0005856//cytoskeleton	GO:0005488//binding;GO:0001071//nucleic acid binding transcription factor activity;GO:0003676//nucleic acid binding	GO:0030888//regulation of B cell proliferation;GO:0033554//cellular response to stress;GO:0042221//response to chemical;GO:0006351//transcription, DNA-templated;GO:0050851//antigen receptor-mediated signaling pathway	K17332//nuclear factor of activated T-cells, cytoplasmic 2	gi|1353776|gb|AAC50887.1|//transcription factor NFAT1 isoform C [Homo sapiens];gi|209862843|ref|NP_001129493.1|//nuclear factor of activated T-cells, cytoplasmic 2 isoform D [Homo sapiens];gi|385137140|ref|NP_001245221.1|//nuclear factor of activated T-cells, cytoplasmic 2 isoform E [Homo sapiens];gi|27886539|ref|NP_036472.2|//nuclear factor of activated T-cells, cytoplasmic 2 isoform B [Homo sap…
65990	879	221.206	515.874	1.22162	4.78e-13	Up	3.38e-14	FAM173A	GO:0031224//intrinsic component of membrane	NA	NA	NA	gi|404351626|ref|NP_001258214.1|//protein FAM173A isoform 2 [Homo sapiens];gi|13027600|ref|NP_076422.1|//protein FAM173A isoform 1 [Homo sapiens]
6549	5619	110.661	51.399	-1.10634	1.24e-06	Down	2.44e-07	SLC9A2	GO:0031224//intrinsic component of membrane	GO:0005451//monovalent cation:proton antiporter activity	GO:0055067//monovalent inorganic cation homeostasis;GO:0033036//macromolecule localization;GO:0030001//metal ion transport	K14722//solute carrier family 9 (sodium/hydrogen exchanger), member 2	gi|635078963|ref|XP_008006459.1|//PREDICTED: sodium/hydrogen exchanger 2 [Chlorocebus sabaeus]
1850	4491	99.9682	200.351	1.00299	2.77e-09	Up	3.59e-10	DUSP8	GO:0043231//intracellular membrane-bounded organelle	GO:0008138//protein tyrosine/serine/threonine phosphatase activity	GO:0000165//MAPK cascade;GO:0006464//cellular protein modification process	K04459//dual specificity MAP kinase phosphatase [EC:3.1.3.16 3.1.3.48]	gi|795559027|ref|XP_011719645.1|//PREDICTED: dual specificity protein phosphatase 8 [Macaca nemestrina]
26115	11747	942.567	422.532	-1.15754	3.16e-28	Down	1.52e-30	TANC2	NA	NA	NA	K10380//ankyrin;K15502//serine/threonine-protein phosphatase 6 regulatory ankyrin repeat subunit A	gi|157739945|ref|NP_079461.2|//protein TANC2 [Homo sapiens]
1113	1833	22.0687	48.2633	1.12893	0.000611423	Up	0.000187259	CHGA	GO:0044421//extracellular region part	NA	GO:0008015//blood circulation	K19990//chromogranin-A	gi|635128911|ref|XP_007985835.1|//PREDICTED: chromogranin-A [Chlorocebus sabaeus];gi|28207875|emb|CAD62591.1|//unnamed protein product [Homo sapiens]
10216	4648	24.5891	7.43694	-1.72524	8.3e-05	Down	2.19e-05	PRG4	NA	GO:0004888//transmembrane signaling receptor activity;GO:0001871//pattern binding;GO:0005488//binding	GO:0002376//immune system process	K06251//vitronectin	gi|735997426|ref|NP_005798.3|//proteoglycan 4 isoform A preproprotein [Homo sapiens]
51690	536	555.756	1316.63	1.24433	7.99e-22	Up	9.92e-24	LSM7	GO:0032991//macromolecular complex;GO:0043231//intracellular membrane-bounded organelle	GO:0017069//snRNA binding	GO:0000377//RNA splicing, via transesterification reactions with bulged adenosine as nucleophile	K12626//U6 snRNA-associated Sm-like protein LSm7	gi|119589795|gb|EAW69389.1|//LSM7 homolog, U6 small nuclear RNA associated (S. cerevisiae), isoform CRA_a [Homo sapiens]
80319	5592	37.0818	12.4817	-1.5709	2.57e-05	Down	6.25e-06	CXXC4	NA	NA	NA	K03344//Dvl-binding protein IDAX	gi|365812517|ref|NP_079488.2|//CXXC-type zinc finger protein 4 [Homo sapiens]
125988	906	443.418	905.948	1.03076	3.83e-14	Up	2.25e-15	C19orf70	GO:0043231//intracellular membrane-bounded organelle	GO:0005488//binding	NA	NA	gi|45387955|ref|NP_991330.1|//MICOS complex subunit MIC13 isoform 2 precursor [Homo sapiens];gi|815891001|ref|NP_001295169.1|//MICOS complex subunit MIC13 isoform 1 [Homo sapiens]
23043	9630	24.8539	7.39375	-1.74909	5.92e-05	Down	1.52e-05	TNIK	GO:0005768//endosome;GO:0031981//nuclear lumen;GO:0043232//intracellular non-membrane-bounded organelle	GO:0032559//adenyl ribonucleotide binding;GO:0004672//protein kinase activity;GO:0030695//GTPase regulator activity	GO:0030036//actin cytoskeleton organization;GO:0010769//regulation of cell morphogenesis involved in differentiation;GO:0007166//cell surface receptor signaling pathway;GO:0048731//system development;GO:0000186//activation of MAPKK activity	K08840//TRAF2 and NCK interacting kinase [EC:2.7.11.1]	gi|239735590|ref|NP_001155037.1|//TRAF2 and NCK-interacting protein kinase isoform 7 [Homo sapiens];gi|239735580|ref|NP_001155032.1|//TRAF2 and NCK-interacting protein kinase isoform 2 [Homo sapiens];gi|239735588|ref|NP_001155036.1|//TRAF2 and NCK-interacting protein kinase isoform 6 [Homo sapiens];gi|239735582|ref|NP_001155033.1|//TRAF2 and NCK-interacting protein kinase isoform 3 [Homo sapiens]
56123	3503	16.8837	6.72834	-1.32731	0.00595402	Down	0.00219664	PCDHB13	GO:0031224//intrinsic component of membrane	GO:0046872//metal ion binding	GO:0007399//nervous system development;GO:0016337//single organismal cell-cell adhesion;GO:0007267//cell-cell signaling	K16494//protocadherin beta	gi|11036654|ref|NP_061756.1|//protocadherin beta-13 precursor [Homo sapiens]
3897	5004	208.539	100.94	-1.04682	1.01e-08	Down	1.45e-09	L1CAM	GO:0031224//intrinsic component of membrane;GO:0009986//cell surface;GO:0033267//axon part	GO:0019904//protein domain specific binding;GO:0048029//monosaccharide binding;GO:0005102//receptor binding	GO:0016337//single organismal cell-cell adhesion;GO:0030030//cell projection organization;GO:0048731//system development;GO:0048869//cellular developmental process;GO:0002376//immune system process;GO:0009967//positive regulation of signal transduction;GO:0006935//chemotaxis;GO:0007599//hemostasis	K06550//L1 cell adhesion molecule	gi|4557707|ref|NP_000416.1|//neural cell adhesion molecule L1 isoform 1 precursor [Homo sapiens];gi|13435353|ref|NP_076493.1|//neural cell adhesion molecule L1 isoform 2 precursor [Homo sapiens];gi|221316760|ref|NP_001137435.1|//neural cell adhesion molecule L1 isoform 3 precursor [Homo sapiens]
79937	5229	761.068	342.493	-1.15195	3.15e-20	Down	5.7e-22	CNTNAP3	GO:0031224//intrinsic component of membrane	GO:0005515//protein binding	GO:0023052//signaling;GO:0009987//cellular process	K07380//contactin associated protein-like 2	gi|47519929|ref|NP_387504.2|//contactin-associated protein-like 3 precursor [Homo sapiens]
120892	9239	567.295	265.883	-1.0933	2.33e-17	Down	7.47e-19	LRRK2	NA	NA	NA	K08844//leucine-rich repeat kinase 2 [EC:2.7.11.1]	gi|171846278|ref|NP_940980.3|//leucine-rich repeat serine/threonine-protein kinase 2 [Homo sapiens]
4637	795	8315.79	17207.7	1.04913	2.08e-23	Up	1.95e-25	MYL6	GO:0016459//myosin complex;GO:0044444//cytoplasmic part	GO:0046872//metal ion binding;GO:0003774//motor activity;GO:0005198//structural molecule activity;GO:0042623//ATPase activity, coupled	GO:0014706//striated muscle tissue development;GO:0006936//muscle contraction;GO:0006935//chemotaxis	K12751//myosin light chain 6	gi|731261223|ref|XP_010643010.1|//PREDICTED: myosin light polypeptide 6 isoform X3 [Fukomys damarensis];gi|731261225|ref|XP_010643011.1|//PREDICTED: myosin light polypeptide 6 isoform X4 [Fukomys damarensis]
23245	3329	1628.61	770.812	-1.07919	1.93e-19	Down	4.09e-21	ASTN2	GO:0031224//intrinsic component of membrane	NA	NA	K10408//dynein heavy chain, axonemal;K04534//guanine nucleotide-binding protein G(o) subunit alpha;K05030//calcium-activated chloride channel regulator 3/4;K14480//apolipoprotein L	gi|795368404|ref|XP_011748728.1|//PREDICTED: astrotactin-2 isoform X9 [Macaca nemestrina];gi|752433412|ref|XP_011234494.1|//PREDICTED: astrotactin-2 isoform X2 [Ailuropoda melanoleuca];gi|954265050|gb|KRX57831.1|//LINE-1 reverse transcriptase -like protein [Trichinella sp. T6];gi|296080727|ref|NP_937829.3|//astrotactin-2 isoform b [Homo sapiens];gi|752433410|ref|XP_002928378.2|//PREDICTED: astrot…
7068	7416	13.1529	5.26263	-1.32152	0.00891535	Down	0.00339615	THRB	GO:0031981//nuclear lumen	GO:0043566//structure-specific DNA binding;GO:0042802//identical protein binding;GO:0003712//transcription cofactor activity;GO:0046914//transition metal ion binding;GO:0004879//RNA polymerase II transcription factor activity, ligand-activated sequence-specific DNA binding;GO:0001071//nucleic acid binding transcription factor activity	GO:0007619//courtship behavior;GO:0009653//anatomical structure morphogenesis;GO:0008203//cholesterol metabolic process;GO:0006641//triglyceride metabolic process;GO:0030278//regulation of ossification;GO:0002062//chondrocyte differentiation;GO:0044057//regulation of system process;GO:0045924//regulation of female receptivity;GO:0008283//cell proliferation;GO:0050954//sensory perception of mechan…	K08362//thyroid hormone receptor beta	gi|795513173|ref|XP_011899234.1|//PREDICTED: thyroid hormone receptor beta isoform X1 [Cercocebus atys];gi|40806162|ref|NP_000452.2|//thyroid hormone receptor beta [Homo sapiens]
165215	3557	84.3714	25.9859	-1.69902	3.14e-09	Down	4.11e-10	FAM171B	GO:0031224//intrinsic component of membrane	GO:0003676//nucleic acid binding	NA	K06476//integrin alpha 2B	gi|116875848|ref|NP_803237.3|//protein FAM171B precursor [Homo sapiens]
257068	2063	37.2294	11.956	-1.63871	2.08e-05	Down	4.98e-06	PLCXD2	NA	GO:0004620//phospholipase activity;GO:0060089//molecular transducer activity	GO:0007165//signal transduction;GO:0006629//lipid metabolic process	NA	gi|297515471|ref|NP_001172035.1|//PI-PLC X domain-containing protein 2 isoform a [Homo sapiens];gi|355758131|gb|EHH61416.1|//hypothetical protein EGM_19812 [Macaca fascicularis]
55103	7526	502.798	236.387	-1.08883	1.57e-15	Down	7.08e-17	RALGPS2	GO:0016020//membrane;GO:0044424//intracellular part	GO:0005488//binding;GO:0030695//GTPase regulator activity	GO:0035556//intracellular signal transduction	K04349//Ras-specific guanine nucleotide-releasing factor 1	gi|32441283|ref|NP_689876.2|//ras-specific guanine nucleotide-releasing factor RalGPS2 isoform 1 [Homo sapiens];gi|221043740|dbj|BAH13547.1|//unnamed protein product [Homo sapiens]
6223	572	14075.7	28397.9	1.01258	1.44e-07	Up	2.45e-08	RPS19	GO:0031981//nuclear lumen;GO:0015935//small ribosomal subunit	GO:0005198//structural molecule activity;GO:0003676//nucleic acid binding	GO:0006810//transport;GO:0009605//response to external stimulus;GO:0030099//myeloid cell differentiation;GO:0019080//viral gene expression;GO:0031016//pancreas development;GO:0048522//positive regulation of cellular process;GO:0042254//ribosome biogenesis;GO:0006412//translation	K02966//small subunit ribosomal protein S19e	gi|671034187|ref|XP_008707919.1|//PREDICTED: 40S ribosomal protein S19 [Ursus maritimus];gi|444730664|gb|ELW71038.1|//40S ribosomal protein S19 [Tupaia chinensis]
4878	858	3.63108	8.53076	1.23228	0.0247269	Up	0.0103476	NPPA	GO:0005764//lysosome	GO:0051427//hormone receptor binding	GO:0008015//blood circulation;GO:0003018//vascular process in circulatory system;GO:0043434//response to peptide hormone;GO:0006164//purine nucleotide biosynthetic process;GO:0007167//enzyme linked receptor protein signaling pathway;GO:0016049//cell growth	K12334//natriuretic peptide A	gi|113864|sp|P01160.1|ANF_HUMAN//RecName: Full=Natriuretic peptides A; AltName: Full=CDD-ANF; AltName: Full=Cardiodilatin; Short=CDD; AltName: Full=Cardiodilatin-related peptide; Short=CDP; AltName: Full=Prepronatriodilatin; Contains: RecName: Full=Atrial natriuretic factor; Short=ANF; AltName: Full=Atrial natriuretic peptide; Short=ANP; Flags: Precursor
283450	15450	1815.31	786.102	-1.20743	5.03e-28	Down	2.54e-30	HECTD4	NA	NA	NA	K17849//E3 ubiquitin-protein ligase HECTD4 [EC:2.3.2.26]	gi|694952341|ref|XP_009424564.1|//PREDICTED: LOW QUALITY PROTEIN: probable E3 ubiquitin-protein ligase HECTD4 [Pan troglodytes]
26287	1520	33.4361	89.0066	1.41251	2.11e-08	Up	3.2e-09	ANKRD2	NA	NA	NA	K15503//serine/threonine-protein phosphatase 6 regulatory ankyrin repeat subunit B;K10799//tankyrase [EC:2.4.2.30];K11810//MFS transporter, MCP family, solute carrier family 16 (monocarboxylic acid transporters), member 12	gi|601984507|ref|NP_001278148.1|//ankyrin repeat domain-containing protein 2 isoform d [Homo sapiens];gi|34915797|emb|CAE47432.1|//ankyrin repeat protein [Homo sapiens]
54663	1356	941.938	2035.07	1.11137	1.92e-25	Up	1.33e-27	WDR74	GO:0031981//nuclear lumen	NA	NA	K14841//ribosome biogenesis protein NSA1	gi|221219004|ref|NP_060563.2|//WD repeat-containing protein 74 isoform 1 [Homo sapiens];gi|808175962|ref|NP_001294906.1|//WD repeat-containing protein 74 isoform 2 [Homo sapiens]
572	991	753.785	1647.61	1.12815	3.75e-23	Up	3.68e-25	BAD	GO:0031966//mitochondrial membrane	GO:0019900//kinase binding;GO:0016505//peptidase activator activity involved in apoptotic process	GO:0006006//glucose metabolic process;GO:0048017//inositol lipid-mediated signaling;GO:0007169//transmembrane receptor protein tyrosine kinase signaling pathway;GO:0009612//response to mechanical stimulus;GO:0033500//carbohydrate homeostasis;GO:0045577//regulation of B cell differentiation;GO:0045580//regulation of T cell differentiation;GO:0010952//positive regulation of peptidase activity;GO:00…	K02158//Bcl-2-antagonist of cell death	gi|10835069|ref|NP_004313.1|//bcl2-associated agonist of cell death [Homo sapiens]
2549	7836	78.0963	33.4028	-1.22529	2.58e-05	Down	6.28e-06	GAB1	GO:0044444//cytoplasmic part	GO:0030674//protein binding, bridging	GO:0007169//transmembrane receptor protein tyrosine kinase signaling pathway	K09593//GRB2-associated-binding protein 1	gi|46370073|ref|NP_002030.2|//GRB2-associated-binding protein 1 isoform b [Homo sapiens];gi|46370071|ref|NP_997006.1|//GRB2-associated-binding protein 1 isoform a [Homo sapiens]
51365	1801	7.44717	2.84031	-1.39064	0.0107938	Down	0.00417327	PLA1A	NA	NA	GO:0006650//glycerophospholipid metabolic process	K13618//phospholipase A1 member A [EC:3.1.1.-]	gi|646227269|ref|NP_001280154.1|//phospholipase A1 member A isoform 4 [Homo sapiens];gi|7706661|ref|NP_056984.1|//phospholipase A1 member A isoform 1 precursor [Homo sapiens];gi|332688256|ref|NP_001193889.1|//phospholipase A1 member A isoform 2 precursor [Homo sapiens]
11067	2060	21.2016	9.29448	-1.18972	0.0071896	Down	0.00269221	C10orf10	GO:0043231//intracellular membrane-bounded organelle	NA	NA	NA	gi|5901938|ref|NP_008952.1|//protein DEPP [Homo sapiens]
140823	477	316.061	718.42	1.18462	6.93e-18	Up	1.99e-19	ROMO1	GO:0031224//intrinsic component of membrane;GO:0005740//mitochondrial envelope	NA	GO:0008283//cell proliferation;GO:0007569//cell aging;GO:0000302//response to reactive oxygen species	K04487//cysteine desulfurase [EC:2.8.1.7]	gi|355563176|gb|EHH19738.1|//hypothetical protein EGK_02455 [Macaca mulatta]
10360	904	641.578	1332.92	1.05489	2.4e-20	Up	4.25e-22	NPM3	GO:0043231//intracellular membrane-bounded organelle	GO:0005488//binding	NA	K11278//nucleophosmin 3	gi|635055806|ref|XP_007962117.1|//PREDICTED: nucleoplasmin-3 [Chlorocebus sabaeus]
90480	772	821.203	1819.47	1.1477	6.36e-19	Up	1.49e-20	GADD45GIP1	NA	GO:0005488//binding	NA	NA	gi|635036440|ref|XP_007993646.1|//PREDICTED: growth arrest and DNA damage-inducible proteins-interacting protein 1 [Chlorocebus sabaeus]
29100	823	323.345	655.108	1.01866	1.15e-15	Up	5.03e-17	TMEM208	GO:0031224//intrinsic component of membrane	NA	NA	NA	gi|795368607|ref|XP_011787456.1|//PREDICTED: transmembrane protein 208 [Colobus angolensis palliatus];gi|470626382|ref|XP_004320339.1|//PREDICTED: transmembrane protein 208, partial [Tursiops truncatus]
26040	9899	145.558	68.5758	-1.08582	6.2e-08	Down	1e-08	SETBP1	GO:0043231//intracellular membrane-bounded organelle	GO:0003676//nucleic acid binding	NA	K06101//histone-lysine N-methyltransferase ASH1L [EC:2.1.1.43]	gi|194294554|ref|NP_056374.2|//SET-binding protein isoform a [Homo sapiens];gi|194294556|ref|NP_001123582.1|//SET-binding protein isoform b [Homo sapiens]
10878	1484	17.174	8.15404	-1.07464	0.0235697	Down	0.00981571	CFHR3	GO:0044421//extracellular region part	GO:0022892//substrate-specific transporter activity	GO:0010876//lipid localization	K04004//complement factor H	gi|262231791|ref|NP_001160096.1|//complement factor H-related protein 3 isoform 2 precursor [Homo sapiens] ;gi|54792787|ref|NP_066303.2|//complement factor H-related protein 3 isoform 1 precursor [Homo sapiens]
2537	841	68.8717	1460.15	4.40606	4.31e-213	Up	5.12e-217	IFI6	GO:0043231//intracellular membrane-bounded organelle;GO:0031224//intrinsic component of membrane	GO:0005488//binding	GO:0010466//negative regulation of peptidase activity;GO:0002376//immune system process;GO:0032845//negative regulation of homeostatic process;GO:0008637//apoptotic mitochondrial changes;GO:0043066//negative regulation of apoptotic process;GO:0019221//cytokine-mediated signaling pathway	NA	gi|817339403|ref|XP_012295658.1|//PREDICTED: interferon alpha-inducible protein 6 isoform X1 [Aotus nancymaae];gi|817339409|ref|XP_012295660.1|//PREDICTED: interferon alpha-inducible protein 6 isoform X3 [Aotus nancymaae]
6234	401	2943.51	7099.75	1.27023	2.28e-26	Up	1.38e-28	RPS28	GO:0015935//small ribosomal subunit	GO:0005198//structural molecule activity;GO:0005488//binding	GO:0031016//pancreas development;GO:0019080//viral gene expression;GO:0042254//ribosome biogenesis;GO:0006412//translation	K02979//small subunit ribosomal protein S28e	gi|194374393|dbj|BAG57092.1|//unnamed protein product [Homo sapiens]
204962	3894	20.3514	9.24839	-1.13786	0.0105054	Down	0.00405488	SLC44A5	GO:0031224//intrinsic component of membrane	GO:0005275//amine transmembrane transporter activity	GO:0015697//quaternary ammonium group transport	K15377//solute carrier family 44 (choline transporter-like protein), member 2/4/5	gi|998429230|ref|NP_001307212.1|//choline transporter-like protein 5 isoform C [Homo sapiens];gi|194239631|ref|NP_689910.2|//choline transporter-like protein 5 isoform A [Homo sapiens];gi|194239633|ref|NP_001123530.1|//choline transporter-like protein 5 isoform B [Homo sapiens]
8287	10048	788.497	383.304	-1.04061	5.19e-19	Down	1.18e-20	USP9Y	GO:0044424//intracellular part	GO:0019783//ubiquitin-like protein-specific protease activity;GO:0016790//thiolester hydrolase activity;GO:0046332//SMAD binding	GO:0070646//protein modification by small protein removal;GO:0048232//male gamete generation;GO:0007178//transmembrane receptor protein serine/threonine kinase signaling pathway;GO:0019941//modification-dependent protein catabolic process	K11840//ubiquitin carboxyl-terminal hydrolase 9/24 [EC:3.4.19.12]	gi|74319833|ref|NP_004645.2|//probable ubiquitin carboxyl-terminal hydrolase FAF-Y [Homo sapiens]
4297	16599	1660.92	681.514	-1.28517	8.58e-28	Down	4.38e-30	KMT2A	GO:0035097//histone methyltransferase complex	GO:0042393//histone binding;GO:0042802//identical protein binding;GO:0043565//sequence-specific DNA binding;GO:0046914//transition metal ion binding;GO:0001071//nucleic acid binding transcription factor activity;GO:0018024//histone-lysine N-methyltransferase activity	GO:0006305//DNA alkylation;GO:0003002//regionalization;GO:0034968//histone lysine methylation;GO:0065003//macromolecular complex assembly;GO:0006357//regulation of transcription from RNA polymerase II promoter;GO:0043967//histone H4 acetylation;GO:0031060//regulation of histone methylation;GO:0008283//cell proliferation;GO:0012501//programmed cell death;GO:0030097//hemopoiesis	K09186//histone-lysine N-methyltransferase MLL1 [EC:2.1.1.43]	gi|308199413|ref|NP_001184033.1|//histone-lysine N-methyltransferase 2A isoform 1 precursor [Homo sapiens];gi|56550039|ref|NP_005924.2|//histone-lysine N-methyltransferase 2A isoform 2 precursor [Homo sapiens]
10499	8388	678.166	289.271	-1.22922	7.33e-16	Down	3.12e-17	NCOA2	GO:0031981//nuclear lumen;GO:0005783//endoplasmic reticulum;GO:0044297//cell body;GO:0015630//microtubule cytoskeleton;GO:0044430//cytoskeletal part;GO:0044456//synapse part;GO:0043005//neuron projection	GO:0010861//thyroid hormone receptor activator activity;GO:0019904//protein domain specific binding;GO:0060089//molecular transducer activity;GO:0051427//hormone receptor binding;GO:0003712//transcription cofactor activity;GO:0004468//lysine N-acetyltransferase activity, acting on acetyl phosphate as donor	GO:0006357//regulation of transcription from RNA polymerase II promoter;GO:0022037//metencephalon development;GO:0030518//intracellular steroid hormone receptor signaling pathway;GO:0006629//lipid metabolic process	K11255//nuclear receptor coactivator 2	gi|5729858|ref|NP_006531.1|//nuclear receptor coactivator 2 [Homo sapiens];gi|675797174|ref|XP_008954952.1|//PREDICTED: nuclear receptor coactivator 2 isoform X2 [Pan paniscus]
203260	1263	113.369	244.888	1.1111	1.12e-11	Up	9.92e-13	CCDC107	GO:0031224//intrinsic component of membrane	NA	NA	NA	gi|304571937|ref|NP_777583.2|//coiled-coil domain-containing protein 107 isoform A precursor [Homo sapiens];gi|304571939|ref|NP_001182129.1|//coiled-coil domain-containing protein 107 isoform B precursor [Homo sapiens]
398	942	83.0957	186.702	1.16789	7.09e-09	Up	9.95e-10	ARHGDIG	GO:0031410//cytoplasmic vesicle	GO:0005092//GDP-dissociation inhibitor activity;GO:0008047//enzyme activator activity	GO:0007155//cell adhesion;GO:0009966//regulation of signal transduction;GO:0007265//Ras protein signal transduction	K12462//Rho GDP-dissociation inhibitor	gi|83313661|ref|NP_001167.2|//rho GDP-dissociation inhibitor 3 [Homo sapiens]
27089	1585	687.283	1404.62	1.0312	1.33e-16	Up	5e-18	UQCRQ	GO:0043231//intracellular membrane-bounded organelle;GO:0044425//membrane part;GO:0019866//organelle inner membrane	GO:0015078//hydrogen ion transmembrane transporter activity	GO:0022900//electron transport chain;GO:0051234//establishment of localization	K00418//ubiquinol-cytochrome c reductase subunit 8	gi|119582712|gb|EAW62308.1|//ubiquinol-cytochrome c reductase, complex III subunit VII, 9.5kDa [Homo sapiens]
100873985	904	22.8223	7.95457	-1.52059	0.000568455	Down	0.000172985	MED14OS	NA	NA	NA	NA	gi|576795924|ref|NP_001276702.1|//uncharacterized protein LOC100873985 [Homo sapiens]
486	587	11.7552	24.0588	1.03327	0.0155977	Up	0.00624	FXYD2	GO:0005887//integral component of plasma membrane	GO:0008556//potassium-transporting ATPase activity	GO:0030001//metal ion transport	K01538//sodium/potassium-transporting ATPase subunit gamma (FXYD domain-containing ion transport regulator 2)	gi|791047|emb|CAA60152.1|//gamma subunit of sodium potassium ATPase like [Homo sapiens]
638	966	20.1322	44.2877	1.1374	0.000686383	Up	0.000212051	BIK	GO:0031224//intrinsic component of membrane;GO:0031967//organelle envelope	GO:0019904//protein domain specific binding;GO:0046983//protein dimerization activity	GO:0008406//gonad development;GO:0032461//positive regulation of protein oligomerization;GO:0012502//induction of programmed cell death;GO:0048232//male gamete generation;GO:0001836//release of cytochrome c from mitochondria	K18452//Bcl-2-interacting killer	gi|4502411|ref|NP_001188.1|//bcl-2-interacting killer [Homo sapiens]
8913	7895	223.609	110.65	-1.01497	1.77e-09	Down	2.23e-10	CACNA1G	GO:0034704//calcium channel complex	GO:0005245//voltage-gated calcium channel activity	GO:0006810//transport;GO:0006935//chemotaxis	K04854//voltage-dependent calcium channel T type alpha-1G	gi|373838798|ref|NP_001243258.1|//voltage-dependent T-type calcium channel subunit alpha-1G isoform 21 [Homo sapiens];gi|373838817|ref|NP_001243290.1|//voltage-dependent T-type calcium channel subunit alpha-1G isoform 29 [Homo sapiens];gi|38505288|ref|NP_938201.1|//voltage-dependent T-type calcium channel subunit alpha-1G isoform 12 [Homo sapiens];gi|20070163|ref|NP_061496.2|//voltage-dependent T…
54935	723	513.512	1079.43	1.0718	1.31e-19	Up	2.68e-21	DUSP23	GO:0043231//intracellular membrane-bounded organelle;GO:0044444//cytoplasmic part	GO:0004721//phosphoprotein phosphatase activity	GO:0006464//cellular protein modification process	K14165//atypical dual specificity phosphatase [EC:3.1.3.16 3.1.3.48]	gi|56786144|ref|NP_060293.2|//dual specificity protein phosphatase 23 [Homo sapiens]
83858	2488	62.8003	171.904	1.45276	4.74e-10	Up	5.44e-11	ATAD3B	NA	GO:0032559//adenyl ribonucleotide binding;GO:0016462//pyrophosphatase activity	NA	K17681//ATPase family AAA domain-containing protein 3A/B	gi|12803437|gb|AAH02542.1|//ATPase family, AAA domain containing 3B [Homo sapiens];gi|6382028|dbj|BAA86587.1|//KIAA1273 protein [Homo sapiens]
2081	4005	220.533	67.0831	-1.71697	1.42e-17	Down	4.36e-19	ERN1	GO:0019866//organelle inner membrane;GO:0031227//intrinsic component of endoplasmic reticulum membrane	GO:0004521//endoribonuclease activity;GO:0046872//metal ion binding;GO:0032559//adenyl ribonucleotide binding;GO:0004672//protein kinase activity	GO:0012502//induction of programmed cell death;GO:0006396//RNA processing;GO:0022402//cell cycle process;GO:0006468//protein phosphorylation;GO:0030968//endoplasmic reticulum unfolded protein response	K08852//serine/threonine-protein kinase/endoribonuclease IRE1 [EC:2.7.11.1 3.1.26.-]	gi|62089324|dbj|BAD93106.1|//endoplasmic reticulum to nucleus signalling 1 isoform 1 variant [Homo sapiens]
9223	7041	189.462	74.7135	-1.34247	4.83e-13	Down	3.42e-14	MAGI1	NA	NA	NA	K05631//atrophin-1 interacting protein 3 (BAI1-associated protein 1)	gi|74272282|ref|NP_056335.1|//membrane-associated guanylate kinase, WW and PDZ domain-containing protein 1 isoform a [Homo sapiens];gi|74272284|ref|NP_001028229.1|//membrane-associated guanylate kinase, WW and PDZ domain-containing protein 1 isoform c [Homo sapiens];gi|66346708|ref|NP_004733.2|//membrane-associated guanylate kinase, WW and PDZ domain-containing protein 1 isoform b [Homo sapiens]
56135	5475	7.89566	1.97242	-2.0011	0.000150159	Down	4.14e-05	PCDHAC1	GO:0016021//integral component of membrane	GO:0046872//metal ion binding	GO:0016337//single organismal cell-cell adhesion;GO:0048731//system development	K16493//protocadherin alpha	gi|5456892|gb|AAD43697.1|//protocadherin alpha C1 [Homo sapiens];gi|5456986|gb|AAD43734.1|AF152473_1//protocadherin alpha C1 short form protein [Homo sapiens]
56098	4623	4.49473	1.56289	-1.52402	0.00405838	Down	0.00144785	PCDHGC4	GO:0031224//intrinsic component of membrane	GO:0046872//metal ion binding	GO:0016337//single organismal cell-cell adhesion	K16497//protocadherin gamma subfamily C	gi|14277682|ref|NP_115782.1|//protocadherin gamma-C4 isoform 2 precursor [Homo sapiens];gi|11128025|ref|NP_061751.1|//protocadherin gamma-C4 isoform 1 precursor [Homo sapiens]
81892	420	598.566	1199.64	1.00302	1.91e-14	Up	1.06e-15	SLIRP	GO:0043231//intracellular membrane-bounded organelle	GO:0003676//nucleic acid binding	NA	K03102//squid;K13044//heterogeneous nuclear ribonucleoprotein A/B/D;K18159//NADH dehydrogenase [ubiquinone] 1 alpha subcomplex assembly factor 1	gi|392583865|ref|NP_001254792.1|//SRA stem-loop-interacting RNA-binding protein, mitochondrial isoform 2 precursor [Homo sapiens];gi|13654278|ref|NP_112487.1|//SRA stem-loop-interacting RNA-binding protein, mitochondrial isoform 1 precursor [Homo sapiens]
58508	16872	1106.74	531.236	-1.0589	1.66e-21	Down	2.21e-23	KMT2C	GO:0043231//intracellular membrane-bounded organelle;GO:0034708//methyltransferase complex	GO:0046914//transition metal ion binding;GO:0018024//histone-lysine N-methyltransferase activity;GO:0003676//nucleic acid binding	GO:0007165//signal transduction;GO:0006325//chromatin organization;GO:0006351//transcription, DNA-templated	K09188//histone-lysine N-methyltransferase MLL3 [EC:2.1.1.43]	gi|91718902|ref|NP_733751.2|//histone-lysine N-methyltransferase 2C [Homo sapiens]
134957	9244	650.062	302.709	-1.10265	1.95e-17	Down	6.17e-19	STXBP5	GO:0012506//vesicle membrane;GO:0005887//integral component of plasma membrane;GO:0030136//clathrin-coated vesicle	GO:0019905//syntaxin binding	GO:0016192//vesicle-mediated transport	K08518//syntaxin-binding protein 5	gi|119568206|gb|EAW47821.1|//syntaxin binding protein 5 (tomosyn), isoform CRA_c [Homo sapiens]
57214	7128	65.6271	24.1699	-1.44108	1.72e-06	Down	3.47e-07	CEMIP	GO:0044424//intracellular part	NA	NA	K19031//cell migration-inducing and hyaluronan-binding protein [EC:3.2.1.35]	gi|426380059|ref|XP_004056701.1|//PREDICTED: protein KIAA1199 homolog isoform 1 [Gorilla gorilla gorilla];gi|426380061|ref|XP_004056702.1|//PREDICTED: protein KIAA1199 homolog isoform 2 [Gorilla gorilla gorilla]
283869	1033	8.90248	23.2222	1.38322	0.00154468	Up	0.000507491	NPW	NA	GO:0005488//binding	GO:0007610//behavior;GO:0007166//cell surface receptor signaling pathway	NA	gi|119605973|gb|EAW85567.1|//hCG1817523, isoform CRA_a, partial [Homo sapiens]
6310	10587	409.897	179.618	-1.19033	1.45e-17	Down	4.46e-19	ATXN1	GO:0034399//nuclear periphery;GO:0043234//protein complex;GO:0016234//inclusion body	GO:0008187//poly-pyrimidine tract binding;GO:0005515//protein binding;GO:0070717//poly-purine tract binding	GO:0016310//phosphorylation;GO:0006357//regulation of transcription from RNA polymerase II promoter;GO:0007626//locomotory behavior;GO:0006913//nucleocytoplasmic transport;GO:0051899//membrane depolarization;GO:0009968//negative regulation of signal transduction;GO:0007632//visual behavior	K14718//solute carrier family 39 (zinc transporter), member 12	gi|426351699|ref|XP_004043367.1|//PREDICTED: ataxin-1 [Gorilla gorilla gorilla]
19	10515	264.471	46.7111	-2.50127	3.8e-37	Down	8.13e-40	ABCA1	GO:0030139//endocytic vesicle;GO:0016021//integral component of membrane	GO:0032934//sterol binding;GO:0015075//ion transmembrane transporter activity;GO:0015248//sterol transporter activity;GO:0030226//apolipoprotein receptor activity;GO:0032559//adenyl ribonucleotide binding;GO:0017111//nucleoside-triphosphatase activity;GO:0051020//GTPase binding;GO:0019905//syntaxin binding	GO:0010878//cholesterol storage;GO:0032496//response to lipopolysaccharide;GO:0007166//cell surface receptor signaling pathway;GO:0015914//phospholipid transport;GO:0016125//sterol metabolic process;GO:0006909//phagocytosis;GO:0010874//regulation of cholesterol efflux;GO:0034377//plasma lipoprotein particle assembly;GO:0033363//secretory granule organization;GO:0006811//ion transport;GO:0032526//…	K05641//ATP-binding cassette, subfamily A (ABC1), member 1	gi|21536376|ref|NP_005493.2|//ATP-binding cassette sub-family A member 1 [Homo sapiens]
63895	9730	8.52655	3.77696	-1.17473	0.0328724	Down	0.0141643	PIEZO2	GO:0031224//intrinsic component of membrane	GO:0015075//ion transmembrane transporter activity	GO:0006810//transport	NA	gi|257900451|ref|NP_071351.2|//piezo-type mechanosensitive ion channel component 2 [Homo sapiens]
23349	5850	1.33677	3.14525	1.23442	0.0180773	Up	0.00735117	PHF24	NA	GO:0046914//transition metal ion binding	NA	NA	gi|149944593|ref|NP_056112.1|//PHD finger protein 24 [Homo sapiens];gi|826270709|ref|XP_012511654.1|//PREDICTED: protein KIAA1045 homolog [Propithecus coquereli];gi|767954754|ref|XP_011516129.1|//PREDICTED: protein KIAA1045 isoform X1 [Homo sapiens]
28968	2945	123.549	61.334	-1.01032	6.87e-06	Down	1.53e-06	SLC6A16	GO:0016021//integral component of membrane	GO:0005326//neurotransmitter transporter activity;GO:0015291//secondary active transmembrane transporter activity	GO:0006810//transport	K05048//solute carrier family 6 (neurotransmitter transporter, amino acid/orphan) member 15/16/17/18/20	gi|768008594|ref|XP_011525162.1|//PREDICTED: orphan sodium- and chloride-dependent neurotransmitter transporter NTT5 isoform X3 [Homo sapiens]
57178	7555	2409.74	1103.1	-1.12732	1.12e-30	Down	3.65e-33	ZMIZ1	GO:0016604//nuclear body	GO:0046914//transition metal ion binding	GO:0030154//cell differentiation;GO:0043009//chordate embryonic development;GO:0007568//aging;GO:0006357//regulation of transcription from RNA polymerase II promoter;GO:0009887//animal organ morphogenesis;GO:0007028//cytoplasm organization;GO:0048514//blood vessel morphogenesis;GO:0040007//growth;GO:0008284//positive regulation of cell proliferation	K04706//E3 SUMO-protein ligase PIAS1;K16063//E3 SUMO-protein ligase PIAS2	gi|982268676|ref|XP_015311608.1|//PREDICTED: zinc finger MIZ domain-containing protein 1 isoform X2 [Macaca fascicularis]
6579	7695	84.8981	42.3512	-1.00333	0.00012271	Down	3.33e-05	SLCO1A2	GO:0031224//intrinsic component of membrane	GO:0008028//monocarboxylic acid transmembrane transporter activity;GO:0008509//anion transmembrane transporter activity	GO:0008202//steroid metabolic process;GO:0015711//organic anion transport;GO:0015718//monocarboxylic acid transport	K03460//solute carrier organic anion transporter family, member 1A	gi|10835099|ref|NP_066580.1|//solute carrier organic anion transporter family member 1A2 [Homo sapiens]
30817	6483	99.2063	40.9692	-1.27589	1.84e-07	Down	3.18e-08	ADGRE2	GO:0031224//intrinsic component of membrane	GO:0046872//metal ion binding;GO:0004888//transmembrane signaling receptor activity	GO:0007186//G-protein coupled receptor signaling pathway	K08443//egf-like module containing, mucin-like, hormone receptor-like 2	gi|23397681|ref|NP_038475.2|//adhesion G protein-coupled receptor E2 isoform a precursor [Homo sapiens];gi|402743849|ref|NP_001257981.1|//adhesion G protein-coupled receptor E2 isoform h precursor [Homo sapiens]
3008	785	2.99238	6.49495	1.11803	0.0489674	Up	0.0220884	HIST1H1E	GO:0043231//intracellular membrane-bounded organelle	GO:0005488//binding	NA	K11275//histone H1/5	gi|57110423|ref|XP_545391.1|//PREDICTED: histone H1.4 [Canis lupus familiaris]
93100	1721	215.578	450.002	1.06172	6.81e-15	Up	3.48e-16	NAPRT	GO:0043231//intracellular membrane-bounded organelle;GO:0044444//cytoplasmic part	GO:0016763//transferase activity, transferring pentosyl groups	GO:0019359//nicotinamide nucleotide biosynthetic process;GO:0019357//nicotinate nucleotide biosynthetic process;GO:0006950//response to stress;GO:0009820//alkaloid metabolic process	K00763//nicotinate phosphoribosyltransferase [EC:6.3.4.21]	gi|119602645|gb|EAW82239.1|//nicotinate phosphoribosyltransferase domain containing 1, isoform CRA_d, partial [Homo sapiens]
5980	10854	569.039	266.909	-1.09218	6.53e-15	Down	3.33e-16	REV3L	GO:0043231//intracellular membrane-bounded organelle;GO:0042575//DNA polymerase complex	GO:0034061//DNA polymerase activity;GO:0043169//cation binding;GO:0003676//nucleic acid binding	GO:0006260//DNA replication;GO:0006301//postreplication repair	K02350//DNA polymerase zeta [EC:2.7.7.7]	gi|153792012|ref|NP_002903.3|//DNA polymerase zeta catalytic subunit isoform a [Homo sapiens]
11224	475	7115.22	14517.7	1.02883	6.3e-20	Up	1.2e-21	RPL35	GO:0031981//nuclear lumen;GO:0015934//large ribosomal subunit	GO:0003723//RNA binding;GO:0005198//structural molecule activity	GO:0031016//pancreas development;GO:0019080//viral gene expression;GO:0006412//translation	K02918//large subunit ribosomal protein L35e	gi|119608008|gb|EAW87602.1|//ribosomal protein L35, isoform CRA_b [Homo sapiens]
3673	7878	416.226	130.146	-1.67724	1.49e-27	Down	7.81e-30	ITGA2	GO:0009986//cell surface;GO:0005887//integral component of plasma membrane	GO:0005515//protein binding;GO:0004871//signal transducer activity	GO:0009653//anatomical structure morphogenesis;GO:0031589//cell-substrate adhesion;GO:0007166//cell surface receptor signaling pathway;GO:0006935//chemotaxis;GO:0007599//hemostasis;GO:0051704//multi-organism process	K06481//integrin alpha 2	gi|116295258|ref|NP_002194.2|//integrin alpha-2 precursor [Homo sapiens]
57482	7013	25.7518	11.717	-1.13607	0.00591243	Down	0.00217989	KIAA1211	NA	NA	NA	K04574//neurofilament heavy polypeptide	gi|148806928|ref|NP_065773.1|//uncharacterized protein KIAA1211 [Homo sapiens]
100133220	1672	96.0275	34.1302	-1.4924	0.00432122	Down	0.00155112	GOLGA6L3	NA	NA	NA	K20358//golgin subfamily A member 2	gi|21757189|dbj|BAC05050.1|//unnamed protein product [Homo sapiens]
26057	9551	2695.96	1302.56	-1.04945	5.93e-18	Down	1.69e-19	ANKRD17	GO:0043231//intracellular membrane-bounded organelle	GO:0003676//nucleic acid binding	GO:0051704//multi-organism process	K16726//ankyrin repeat domain-containing protein 17	gi|557948112|ref|NP_001273700.1|//ankyrin repeat domain-containing protein 17 isoform c [Homo sapiens] ;gi|332819550|ref|XP_001157805.2|//PREDICTED: LOW QUALITY PROTEIN: ankyrin repeat domain-containing protein 17 [Pan troglodytes];gi|960139520|ref|NP_056389.1|//ankyrin repeat domain-containing protein 17 isoform d [Homo sapiens];gi|38683816|ref|NP_942592.1|//ankyrin repeat domain-containing prot…
23251	6742	50.1198	17.3367	-1.53155	4.03e-06	Down	8.61e-07	KIAA1024	GO:0031224//intrinsic component of membrane	NA	NA	NA	gi|54606888|ref|NP_056021.1|//UPF0258 protein KIAA1024 [Homo sapiens]
23236	7103	8.06624	3.22227	-1.32382	0.0155373	Down	0.00621122	PLCB1	GO:0000785//chromatin;GO:0016604//nuclear body;GO:0044444//cytoplasmic part	GO:0046872//metal ion binding;GO:0060089//molecular transducer activity;GO:0042802//identical protein binding;GO:0004629//phospholipase C activity;GO:0008047//enzyme activator activity;GO:0035091//phosphatidylinositol binding	GO:0021543//pallium development;GO:0009101//glycoprotein biosynthetic process;GO:0045836//positive regulation of meiotic nuclear division;GO:0001819//positive regulation of cytokine production;GO:0007340//acrosome reaction;GO:0007169//transmembrane receptor protein tyrosine kinase signaling pathway;GO:0007611//learning or memory;GO:0045927//positive regulation of growth;GO:0007186//G-protein coup…	K05858//phosphatidylinositol phospholipase C, beta [EC:3.1.4.11]	gi|33356544|ref|NP_877398.1|//1-phosphatidylinositol 4,5-bisphosphate phosphodiesterase beta-1 isoform b [Homo sapiens];gi|12083581|ref|NP_056007.1|//1-phosphatidylinositol 4,5-bisphosphate phosphodiesterase beta-1 isoform a [Homo sapiens]
55603	5617	129.956	54.7414	-1.24732	2.96e-08	Down	4.57e-09	FAM46A	NA	NA	NA	K05742//solute carrier family 9 (sodium/hydrogen exchanger), member 1	gi|119569076|gb|EAW48691.1|//family with sequence similarity 46, member A, isoform CRA_a [Homo sapiens]
7425	2586	27.5195	57.9791	1.07508	0.00144798	Up	0.000472627	VGF	NA	NA	NA	NA	gi|17136078|ref|NP_003369.2|//neurosecretory protein VGF precursor [Homo sapiens]
57458	5881	17.1658	6.10779	-1.49081	0.00166449	Down	0.000550017	TMCC3	GO:0031224//intrinsic component of membrane	NA	NA	K16288//receptor-interacting serine/threonine-protein kinase 5 [EC:2.7.11.1]	gi|795662336|ref|XP_011742971.1|//PREDICTED: transmembrane and coiled-coil domains protein 3 isoform X1 [Macaca nemestrina];gi|188497714|ref|NP_065749.2|//transmembrane and coiled-coil domains protein 3 isoform 1 [Homo sapiens]
4598	2034	602.778	1276.37	1.08235	4.24e-24	Up	3.57e-26	MVK	GO:0042579//microbody	GO:0005515//protein binding;GO:0032559//adenyl ribonucleotide binding;GO:0016301//kinase activity	GO:0008203//cholesterol metabolic process;GO:0006720//isoprenoid metabolic process	K00869//mevalonate kinase [EC:2.7.1.36]	gi|667751613|ref|NP_001288111.1|//mevalonate kinase isoform b [Homo sapiens];gi|4557769|ref|NP_000422.1|//mevalonate kinase isoform a [Homo sapiens];gi|450346|emb|CAA53059.1|//unnamed protein product [Homo sapiens]
3798	3897	5.13565	1.88443	-1.44642	0.00759743	Down	0.0028562	KIF5A	GO:0030424//axon;GO:0005875//microtubule associated complex;GO:0044444//cytoplasmic part	GO:0005515//protein binding;GO:0032559//adenyl ribonucleotide binding;GO:0003774//motor activity	GO:0007267//cell-cell signaling;GO:0007017//microtubule-based process;GO:0007599//hemostasis	K10396//kinesin family member 5	gi|45446749|ref|NP_004975.2|//kinesin heavy chain isoform 5A [Homo sapiens]
10998	2136	110.416	244.159	1.14488	1.08e-10	Up	1.14e-11	SLC27A5	GO:0043231//intracellular membrane-bounded organelle;GO:0032991//macromolecular complex;GO:0031224//intrinsic component of membrane;GO:0031090//organelle membrane	GO:0015645//fatty acid ligase activity;GO:0005515//protein binding;GO:0032559//adenyl ribonucleotide binding;GO:0016878//acid-thiol ligase activity	GO:0006694//steroid biosynthetic process;GO:0006631//fatty acid metabolic process;GO:0015718//monocarboxylic acid transport	K08748//solute carrier family 27 (fatty acid transporter), member 5 [EC:6.2.1.7]	gi|13325057|ref|NP_036386.1|//bile acyl-CoA synthetase precursor [Homo sapiens];gi|194391090|dbj|BAG60663.1|//unnamed protein product [Homo sapiens]
10084	1040	964.595	2027.3	1.07156	2.37e-20	Up	4.19e-22	PQBP1	GO:0031981//nuclear lumen	GO:0003712//transcription cofactor activity;GO:0003676//nucleic acid binding	GO:0006351//transcription, DNA-templated	K12865//polyglutamine-binding protein 1	gi|119571123|gb|EAW50738.1|//polyglutamine binding protein 1, isoform CRA_d [Homo sapiens];gi|675690738|ref|XP_008957541.1|//PREDICTED: polyglutamine-binding protein 1 isoform X1 [Pan paniscus];gi|269784739|ref|NP_001161464.1|//polyglutamine-binding protein 1 isoform 6 [Homo sapiens] ;gi|675690741|ref|XP_008957542.1|//PREDICTED: polyglutamine-binding protein 1 isoform X2 [Pan paniscus];gi|8210366…
122509	698	72.3057	145.182	1.00568	4.76e-06	Up	1.03e-06	IFI27L1	NA	NA	NA	NA	gi|119601959|gb|EAW81553.1|//family with sequence similarity 14, member B, isoform CRA_a, partial [Homo sapiens]
79739	3648	34.3136	15.2487	-1.1701	0.00161094	Down	0.000530984	TTLL7	GO:0005815//microtubule organizing center;GO:0043025//neuronal cell body;GO:0043005//neuron projection	GO:0016881//acid-amino acid ligase activity	GO:0043412//macromolecule modification;GO:0048731//system development;GO:0048869//cellular developmental process	K16583//tubulin polyglutamylase TTLL7 [EC:6.-.-.-]	gi|94536793|ref|NP_078962.4|//tubulin polyglutamylase TTLL7 [Homo sapiens]
54800	7331	153.003	49.7266	-1.62147	1.54e-14	Down	8.35e-16	KLHL24	GO:0044424//intracellular part;GO:0043005//neuron projection;GO:0043025//neuronal cell body	NA	NA	K10461//kelch-like protein 24/35	gi|26381170|dbj|BAB29759.2|//unnamed protein product [Mus musculus]
55016	5389	132.927	54.144	-1.29577	2.52e-08	Down	3.85e-09	2017-03-01	GO:0031224//intrinsic component of membrane;GO:0012506//vesicle membrane;GO:0005770//late endosome;GO:0005764//lysosome;GO:0005769//early endosome	GO:0019787//ubiquitin-like protein transferase activity;GO:0046914//transition metal ion binding	GO:0002504//antigen processing and presentation of peptide or polysaccharide antigen via MHC class II	K10656//E3 ubiquitin-protein ligase MARCH1/8 [EC:2.3.2.27]	gi|8923613|ref|NP_060393.1|//E3 ubiquitin-protein ligase MARCH1 isoform 2 [Homo sapiens];gi|261823980|ref|NP_001159845.1|//E3 ubiquitin-protein ligase MARCH1 isoform 1 [Homo sapiens]
473	6737	1889.26	909.316	-1.05497	6.25e-34	Down	1.6e-36	RERE	GO:0031981//nuclear lumen	GO:0005515//protein binding;GO:0005488//binding	GO:0006606//protein import into nucleus;GO:0009987//cellular process	K05628//arginine-glutamic acid dipeptide repeats protein	gi|635111867|ref|XP_007978862.1|//PREDICTED: arginine-glutamic acid dipeptide repeats protein isoform X7 [Chlorocebus sabaeus];gi|71891659|dbj|BAA32303.3|//KIAA0458 protein [Homo sapiens]
100861412	5418	151.969	67.7368	-1.16577	1.82e-06	Down	3.66e-07	FSBP	GO:0043231//intracellular membrane-bounded organelle	GO:0003677//DNA binding;GO:0032559//adenyl ribonucleotide binding;GO:0004386//helicase activity	GO:0000725//recombinational repair;GO:0009314//response to radiation;GO:0042221//response to chemical	K15289//solute carrier family 35, member F5;K10877//DNA repair and recombination protein RAD54B [EC:3.6.4.-]	gi|371502131|ref|NP_001243070.1|//fibrinogen silencer-binding protein [Homo sapiens]
65250	11217	294.91	145.754	-1.01673	7.94e-10	Down	9.44e-11	C5orf42	NA	NA	NA	NA	gi|242332527|ref|NP_075561.3|//uncharacterized protein C5orf42 [Homo sapiens]
706	930	1406.04	2914.33	1.05153	9.52e-17	Up	3.48e-18	TSPO	GO:0031224//intrinsic component of membrane;GO:0031966//mitochondrial membrane	GO:0032934//sterol binding;GO:0030594//neurotransmitter receptor activity	GO:0010939//regulation of necrotic cell death;GO:0016477//cell migration;GO:0032496//response to lipopolysaccharide;GO:0030301//cholesterol transport;GO:0006779//porphyrin-containing compound biosynthetic process;GO:0001818//negative regulation of cytokine production;GO:0006971//hypotonic response;GO:0008285//negative regulation of cell proliferation;GO:0007610//behavior;GO:0006694//steroid biosy…	K05770//benzodiazapine receptor	gi|74275350|ref|NP_000705.2|//translocator protein [Homo sapiens]
84159	7226	133.684	38.5573	-1.79375	2.16e-14	Down	1.21e-15	ARID5B	GO:0043231//intracellular membrane-bounded organelle	GO:0003676//nucleic acid binding	GO:0007169//transmembrane receptor protein tyrosine kinase signaling pathway;GO:0009887//animal organ morphogenesis;GO:0006355//regulation of transcription, DNA-templated;GO:0040007//growth;GO:0001667//ameboidal-type cell migration	K07874//Ras-related protein Rab-1A;K00844//hexokinase [EC:2.7.1.1];K19195//AT-rich interactive domain-containing protein 4B	gi|347582593|ref|NP_001231567.1|//AT-rich interactive domain-containing protein 5B isoform 2 [Homo sapiens];gi|74136549|ref|NP_115575.1|//AT-rich interactive domain-containing protein 5B isoform 1 [Homo sapiens]
11007	1277	814.745	2518.35	1.62806	4.97e-40	Up	8.86e-43	CCDC85B	GO:0043231//intracellular membrane-bounded organelle;GO:0005815//microtubule organizing center	GO:0005488//binding	GO:0016049//cell growth	K16758//coiled-coil domain-containing protein 85B	gi|942050138|ref|XP_005911948.2|//PREDICTED: LOW QUALITY PROTEIN: coiled-coil domain-containing protein 85B [Bos mutus]
6276	710	10.8104	28.9544	1.42137	0.000395361	Up	0.000116882	S100A5	GO:0043231//intracellular membrane-bounded organelle	GO:0042802//identical protein binding;GO:0046914//transition metal ion binding	NA	K21128//protein S100-A9	gi|694888857|ref|XP_009430460.1|//PREDICTED: protein S100-A5 isoform X2 [Pan troglodytes]
28956	693	406.891	842.714	1.0504	7.17e-15	Up	3.68e-16	LAMTOR2	GO:0031902//late endosome membrane;GO:0005764//lysosome	GO:0005488//binding	GO:0043200//response to amino acid;GO:0000165//MAPK cascade;GO:0009967//positive regulation of signal transduction;GO:0008104//protein localization;GO:0040007//growth	K20398//ragulator complex protein LAMTOR2	gi|795201310|ref|XP_011848119.1|//PREDICTED: ragulator complex protein LAMTOR2 isoform X1 [Mandrillus leucophaeus];gi|223671906|ref|NP_001138736.1|//ragulator complex protein LAMTOR2 isoform 2 [Homo sapiens]
493	8753	1240.6	575.52	-1.10809	4.21e-23	Down	4.17e-25	ATP2B4	GO:0016021//integral component of membrane	GO:0046873//metal ion transmembrane transporter activity;GO:0043169//cation binding;GO:0005515//protein binding;GO:0032559//adenyl ribonucleotide binding;GO:0019829//cation-transporting ATPase activity	GO:0001775//cell activation;GO:0009206//purine ribonucleoside triphosphate biosynthetic process;GO:0006816//calcium ion transport;GO:0048856//anatomical structure development;GO:0007599//hemostasis;GO:0006811//ion transport	K05850//Ca2+ transporting ATPase, plasma membrane [EC:3.6.3.8]	gi|48255959|ref|NP_001001396.1|//plasma membrane calcium-transporting ATPase 4 isoform 4a [Homo sapiens];gi|48255957|ref|NP_001675.3|//plasma membrane calcium-transporting ATPase 4 isoform 4b [Homo sapiens]
441869	1645	7.97669	20.0117	1.32698	0.00432302	Up	0.00155202	ANKRD65	NA	NA	NA	K08848//receptor-interacting serine/threonine-protein kinase 4 [EC:2.7.11.1];K10799//tankyrase [EC:2.4.2.30]	gi|343780881|ref|NP_001230464.1|//ankyrin repeat domain-containing protein 65 isoform 2 [Homo sapiens];gi|767904402|ref|XP_011539792.1|//PREDICTED: ankyrin repeat domain-containing protein 65 isoform X2 [Homo sapiens]
4854	8089	9482.29	4146.17	-1.19346	3.29e-42	Down	5.09e-45	NOTCH3	GO:0031981//nuclear lumen;GO:0031224//intrinsic component of membrane;GO:0044432//endoplasmic reticulum part;GO:0044431//Golgi apparatus part	GO:0046872//metal ion binding;GO:0004871//signal transducer activity	GO:0045165//cell fate commitment;GO:0044267//cellular protein metabolic process;GO:0009888//tissue development;GO:0045596//negative regulation of cell differentiation;GO:0007166//cell surface receptor signaling pathway;GO:0006351//transcription, DNA-templated;GO:0007420//brain development	K20995//Notch 3	gi|134244285|ref|NP_000426.2|//neurogenic locus notch homolog protein 3 precursor [Homo sapiens]
56204	4242	358.666	136.277	-1.3961	3.01e-21	Down	4.3e-23	FAM214A	NA	NA	NA	NA	gi|154350236|ref|NP_062546.2|//protein FAM214A isoform 1 [Homo sapiens];gi|557357717|ref|NP_001273424.1|//protein FAM214A isoform 2 [Homo sapiens]
153770	725	5.82604	15.9019	1.44861	0.00329708	Up	0.00115549	PLAC8L1	NA	NA	NA	K07188//hormone-sensitive lipase [EC:3.1.1.79]	gi|71274180|ref|NP_001025040.1|//PLAC8-like protein 1 [Homo sapiens]
7096	2867	33.811	14.2671	-1.2448	0.00104238	Down	0.000332683	TLR1	GO:0030666//endocytic vesicle membrane;GO:0043234//protein complex;GO:0016021//integral component of membrane	GO:0004872//receptor activity;GO:0046983//protein dimerization activity	GO:0071221//cellular response to bacterial lipopeptide;GO:0006952//defense response;GO:0023052//signaling;GO:0042108//positive regulation of cytokine biosynthetic process;GO:0070340//detection of bacterial lipopeptide;GO:0002274//myeloid leukocyte activation	K05398//toll-like receptor 1	gi|41350337|ref|NP_003254.2|//toll-like receptor 1 precursor [Homo sapiens]
23013	12227	2659.58	1295.74	-1.03742	4.58e-21	Down	6.89e-23	SPEN	GO:0031981//nuclear lumen	GO:0043566//structure-specific DNA binding;GO:0003712//transcription cofactor activity;GO:0001071//nucleic acid binding transcription factor activity	GO:0006355//regulation of transcription, DNA-templated;GO:0007166//cell surface receptor signaling pathway;GO:0051704//multi-organism process	K13190//RNA-binding protein 15	gi|14790190|ref|NP_055816.2|//msx2-interacting protein [Homo sapiens]
162394	7891	963.879	376.014	-1.35806	5.4e-36	Down	1.22e-38	SLFN5	GO:0043231//intracellular membrane-bounded organelle	GO:0032559//adenyl ribonucleotide binding	GO:0048869//cellular developmental process	K12581//CCR4-NOT transcription complex subunit 7/8;K15289//solute carrier family 35, member F5;K17985//activating molecule in BECN1-regulated autophagy protein 1;K04460//serine/threonine-protein phosphatase 5 [EC:3.1.3.16]	gi|119600565|gb|EAW80159.1|//likely ortholog of mouse schlafen 5 [Homo sapiens]
84264	1411	93.1673	193.806	1.05672	9.26e-09	Up	1.32e-09	HAGHL	NA	GO:0043169//cation binding;GO:0003824//catalytic activity	NA	K01069//hydroxyacylglutathione hydrolase [EC:3.1.2.6]	gi|635029700|ref|XP_007978855.1|//PREDICTED: hydroxyacylglutathione hydrolase-like protein [Chlorocebus sabaeus];gi|694961776|ref|XP_009428304.1|//PREDICTED: hydroxyacylglutathione hydrolase-like protein [Pan troglodytes]
84331	965	294.621	709.889	1.26874	9.08e-21	Up	1.46e-22	MCRIP2	NA	NA	NA	NA	gi|14572003|gb|AAK67346.1|AF386504_1//HTB [Homo sapiens];gi|33300670|ref|NP_612427.2|//protein FAM195A [Homo sapiens];gi|353731053|ref|NP_001238861.1|//protein FAM195A [Pan troglodytes]
4502	466	4894.72	9988.86	1.02909	3.74e-21	Up	5.5e-23	MT2A	NA	GO:0005488//binding	GO:0007165//signal transduction;GO:0042221//response to chemical	K14739//metallothionein 1/2	gi|635116499|ref|XP_007981228.1|//PREDICTED: metallothionein-2-like [Chlorocebus sabaeus]
10572	790	542.145	1119.76	1.04644	5.35e-17	Up	1.86e-18	SIVA1	GO:0031981//nuclear lumen	GO:0004872//receptor activity;GO:0046914//transition metal ion binding;GO:0032813//tumor necrosis factor receptor superfamily binding;GO:0016505//peptidase activator activity involved in apoptotic process	GO:0012502//induction of programmed cell death;GO:0043029//T cell homeostasis;GO:0043433//negative regulation of sequence-specific DNA binding transcription factor activity;GO:0006919//activation of cysteine-type endopeptidase activity involved in apoptotic process;GO:0051704//multi-organism process	NA	gi|694958115|ref|XP_003314582.2|//PREDICTED: apoptosis regulatory protein Siva isoform X2 [Pan troglodytes];gi|694958113|ref|XP_510197.4|//PREDICTED: apoptosis regulatory protein Siva isoform X1 [Pan troglodytes]
3039	627	1.97582	4.6465	1.23369	0.0220051	Up	0.00911443	HBA1	GO:0043234//protein complex;GO:0015935//small ribosomal subunit	GO:0016209//antioxidant activity;GO:0022892//substrate-specific transporter activity;GO:0005515//protein binding;GO:0005506//iron ion binding	GO:0015669//gas transport;GO:0042743//hydrogen peroxide metabolic process;GO:0008219//cell death;GO:0000302//response to reactive oxygen species;GO:0051259//protein oligomerization	K13822//hemoglobin subunit alpha	gi|635029536|ref|XP_007978034.1|//PREDICTED: hemoglobin subunit alpha [Chlorocebus sabaeus]
6857	4752	101.393	48.6934	-1.05816	5.57e-06	Down	1.22e-06	SYT1	GO:0030658//transport vesicle membrane;GO:0031224//intrinsic component of membrane;GO:0030667//secretory granule membrane;GO:0042995//cell projection;GO:0030139//endocytic vesicle;GO:0044459//plasma membrane part;GO:0008021//synaptic vesicle;GO:0030665//clathrin-coated vesicle membrane	GO:0043169//cation binding;GO:0046872//metal ion binding;GO:0070325//lipoprotein particle receptor binding;GO:0019905//syntaxin binding;GO:0035091//phosphatidylinositol binding	GO:0001505//regulation of neurotransmitter levels;GO:0009593//detection of chemical stimulus;GO:0023061//signal release;GO:0017156//calcium ion regulated exocytosis;GO:0051259//protein oligomerization	K15290//synaptotagmin-1	gi|537268972|gb|ERE91586.1|//synaptotagmin-1-like protein [Cricetulus griseus]
116071	2095	59.0683	125.411	1.08621	5.73e-07	Up	1.07e-07	BATF2	GO:0043231//intracellular membrane-bounded organelle	GO:0003677//DNA binding;GO:0005515//protein binding;GO:0001071//nucleic acid binding transcription factor activity	GO:0006351//transcription, DNA-templated	K09034//ATF-like basic leucine zipper transcriptional factor	gi|663854603|ref|NP_001287736.1|//basic leucine zipper transcriptional factor ATF-like 2 isoform 2 [Homo sapiens] ;gi|767967473|ref|XP_011543052.1|//PREDICTED: basic leucine zipper transcriptional factor ATF-like 2 isoform X1 [Homo sapiens];gi|45238854|ref|NP_612465.3|//basic leucine zipper transcriptional factor ATF-like 2 isoform 1 [Homo sapiens]
3785	1462	4.87581	11.4665	1.23371	0.0179227	Up	0.00728299	KCNQ2	GO:0005887//integral component of plasma membrane	GO:0005267//potassium channel activity	GO:0034220//ion transmembrane transport;GO:0007267//cell-cell signaling;GO:0006935//chemotaxis;GO:0030001//metal ion transport;GO:0048731//system development	K04927//potassium voltage-gated channel KQT-like subfamily member 2	gi|26051264|ref|NP_742105.1|//potassium voltage-gated channel subfamily KQT member 2 isoform a [Homo sapiens];gi|26051268|ref|NP_742107.1|//potassium voltage-gated channel subfamily KQT member 2 isoform e [Homo sapiens];gi|26051260|ref|NP_004509.2|//potassium voltage-gated channel subfamily KQT member 2 isoform c [Homo sapiens];gi|26051266|ref|NP_742106.1|//potassium voltage-gated channel subfami…
57634	12317	5234.85	2505.45	-1.06308	6.45e-34	Down	1.69e-36	EP400	NA	NA	NA	K11320//E1A-binding protein p400 [EC:3.6.4.-]	gi|331284125|ref|NP_056224.3|//E1A-binding protein p400 [Homo sapiens]
2117	1938	194.66	85.8042	-1.18183	5.41e-10	Down	6.25e-11	ETV3	GO:0043231//intracellular membrane-bounded organelle	GO:0003677//DNA binding;GO:0001071//nucleic acid binding transcription factor activity	GO:0006351//transcription, DNA-templated	K09433//ETS translocation variant 3	gi|291992|gb|AAA60949.1|//ETS oncogene, partial [Homo sapiens];gi|223718207|ref|NP_001138784.1|//ETS translocation variant 3 isoform 1 [Homo sapiens]
2201	10724	43.386	21.588	-1.007	0.00233249	Down	0.000794306	FBN2	GO:0043205//fibril	GO:0046872//metal ion binding;GO:0005198//structural molecule activity	GO:0030282//bone mineralization;GO:0030512//negative regulation of transforming growth factor beta receptor signaling pathway;GO:0035108//limb morphogenesis;GO:0045597//positive regulation of cell differentiation;GO:0060343//trabecula formation	K06825//fibrillin 1	gi|66346695|ref|NP_001990.2|//fibrillin-2 precursor [Homo sapiens]
23224	4290	1062.4	507.808	-1.06497	5.17e-24	Down	4.48e-26	SYNE2	GO:0031965//nuclear membrane;GO:0034992//microtubule organizing center attachment site;GO:0030027//lamellipodium;GO:0030175//filopodium;GO:0031224//intrinsic component of membrane;GO:0031981//nuclear lumen;GO:0031674//I band;GO:0005789//endoplasmic reticulum membrane;GO:0005924//cell-substrate adherens junction	GO:0008092//cytoskeletal protein binding	GO:0016477//cell migration;GO:0007010//cytoskeleton organization;GO:0007097//nuclear migration	K19346//nesprin-2	gi|118918407|ref|NP_878918.2|//nesprin-2 isoform 5 [Homo sapiens];gi|530403352|ref|XP_005267511.1|//PREDICTED: nesprin-2 isoform X3 [Homo sapiens];gi|118918403|ref|NP_055995.4|//nesprin-2 isoform 1 [Homo sapiens];gi|530403356|ref|XP_005267513.1|//PREDICTED: nesprin-2 isoform X5 [Homo sapiens]
790955	1959	414.271	966.792	1.22263	7.99e-22	Up	9.97e-24	UQCC3	NA	NA	NA	K04613//vomeronasal 2 receptor;K01064//wingless-type MMTV integration site family, member 9	gi|426368854|ref|XP_004051416.1|//PREDICTED: UPF0723 protein C11orf83 homolog [Gorilla gorilla gorilla]
79949	2067	7.25738	2.3601	-1.6206	0.00262126	Down	0.000903546	PLEKHS1	NA	NA	NA	K20231//protein daughter of sevenless;K04397//caspase 7 [EC:3.4.22.60]	gi|530394371|ref|XP_005270220.1|//PREDICTED: pleckstrin homology domain-containing family S member 1 isoform X4 [Homo sapiens];gi|767963812|ref|XP_011538473.1|//PREDICTED: pleckstrin homology domain-containing family S member 1 isoform X1 [Homo sapiens];gi|301172762|ref|NP_872407.1|//pleckstrin homology domain-containing family S member 1 isoform 1 [Homo sapiens]
1362	8578	3081.56	1533.08	-1.00723	1.03e-24	Down	8.16e-27	CPD	GO:0031224//intrinsic component of membrane;GO:0016020//membrane;GO:0043231//intracellular membrane-bounded organelle;GO:0044431//Golgi apparatus part	GO:0004180//carboxypeptidase activity;GO:0046872//metal ion binding;GO:0008237//metallopeptidase activity;GO:0046914//transition metal ion binding;GO:0008235//metalloexopeptidase activity	GO:0019538//protein metabolic process;GO:0070669//response to interleukin-2	K07752//carboxypeptidase D [EC:3.4.17.22]	gi|315138990|ref|NP_001186704.1|//carboxypeptidase D isoform 2 [Homo sapiens];gi|22202611|ref|NP_001295.2|//carboxypeptidase D isoform 1 precursor [Homo sapiens]
221981	10607	45.2829	20.127	-1.16984	0.000622912	Down	0.000190925	THSD7A	GO:0031224//intrinsic component of membrane	NA	NA	K08624//a disintegrin and metalloproteinase with thrombospondin motifs 9 [EC:3.4.24.-]	gi|150170672|ref|NP_056019.1|//thrombospondin type-1 domain-containing protein 7A precursor [Homo sapiens]
55584	2292	10.5083	5.03794	-1.06062	0.0486402	Down	0.0219177	CHRNA9	GO:0005887//integral component of plasma membrane	GO:0005231//excitatory extracellular ligand-gated ion channel activity;GO:0004871//signal transducer activity;GO:0005261//cation channel activity	GO:0042471//ear morphogenesis;GO:0007267//cell-cell signaling;GO:0050877//neurological system process;GO:0006811//ion transport	K04810//nicotinic acetylcholine receptor alpha-9	gi|70995130|ref|NP_060051.2|//neuronal acetylcholine receptor subunit alpha-9 precursor [Homo sapiens]
84269	614	359.031	767.354	1.09578	3.27e-17	Up	1.09e-18	CHCHD5	NA	NA	NA	NA	gi|675675841|ref|XP_008958774.1|//PREDICTED: coiled-coil-helix-coiled-coil-helix domain-containing protein 5 isoform X2 [Pan paniscus];gi|685583564|ref|XP_009183221.1|//PREDICTED: coiled-coil-helix-coiled-coil-helix domain-containing protein 5 isoform X1 [Papio anubis];gi|795238773|ref|XP_011808463.1|//PREDICTED: coiled-coil-helix-coiled-coil-helix domain-containing protein 5 isoform X1 [Colobus …
54885	5177	24.8657	7.70449	-1.69039	0.000105036	Down	2.82e-05	TBC1D8B	GO:0044464//cell part	GO:0046872//metal ion binding	NA	K19951//TBC1 domain family member 8/9	gi|38570101|ref|NP_060222.2|//TBC1 domain family member 8B isoform a [Homo sapiens];gi|38570103|ref|NP_942582.1|//TBC1 domain family member 8B isoform b [Homo sapiens]
3434	4404	161.84	1138.44	2.81441	5.48e-117	Up	2.28e-120	IFIT1	GO:0044424//intracellular part	GO:0005515//protein binding	GO:0051095//regulation of helicase activity;GO:0034340//response to type I interferon;GO:0043393//regulation of protein binding;GO:0045069//regulation of viral genome replication;GO:0043330//response to exogenous dsRNA;GO:0019221//cytokine-mediated signaling pathway;GO:0050687//negative regulation of defense response to virus	K14217//interferon-induced protein with tetratricopeptide repeats 1	gi|400286379|ref|NP_001257856.1|//interferon-induced protein with tetratricopeptide repeats 1 isoform 2 [Homo sapiens];gi|116534937|ref|NP_001539.3|//interferon-induced protein with tetratricopeptide repeats 1 isoform 1 [Homo sapiens]
6183	1043	1811.51	3662.81	1.01576	1.09e-20	Up	1.8e-22	MRPS12	GO:0043231//intracellular membrane-bounded organelle;GO:0000313//organellar ribosome	GO:0005198//structural molecule activity;GO:0005488//binding	GO:0010467//gene expression	K02950//small subunit ribosomal protein S12	gi|675761071|ref|XP_008986221.1|//PREDICTED: 28S ribosomal protein S12, mitochondrial [Callithrix jacchus]
64951	715	1594.85	3216.62	1.01213	7.86e-19	Up	1.88e-20	MRPS24	GO:0043231//intracellular membrane-bounded organelle;GO:0000314//organellar small ribosomal subunit;GO:0000315//organellar large ribosomal subunit	GO:0005198//structural molecule activity;GO:0005488//binding	GO:0010467//gene expression	K17403//small subunit ribosomal protein S24	gi|635113465|ref|XP_007979689.1|//PREDICTED: 28S ribosomal protein S24, mitochondrial [Chlorocebus sabaeus]
254065	12793	783.755	292.71	-1.42093	5.16e-26	Down	3.37e-28	BRWD3	NA	NA	NA	K11798//bromodomain and WD repeat domain containing protein 1/3	gi|296011086|ref|NP_694984.4|//bromodomain and WD repeat-containing protein 3 [Homo sapiens]
4052	5308	566.969	274.528	-1.04632	7.35e-17	Down	2.63e-18	LTBP1	GO:0031012//extracellular matrix	GO:0046872//metal ion binding;GO:0005515//protein binding;GO:0004675//transmembrane receptor protein serine/threonine kinase activity	GO:0030512//negative regulation of transforming growth factor beta receptor signaling pathway	K19559//latent transforming growth factor beta binding protein 1	gi|62087182|dbj|BAD92038.1|//latent transforming growth factor beta binding protein 1 isoform LTBP-1S variant [Homo sapiens];gi|261337173|ref|NP_001159738.1|//latent-transforming growth factor beta-binding protein 1 isoform 5 precursor [Homo sapiens];gi|261337167|ref|NP_000618.3|//latent-transforming growth factor beta-binding protein 1 isoform LTBP-1S precursor [Homo sapiens];gi|261337169|ref|NP…
388564	711	18.7387	41.3045	1.14027	0.00173259	Up	0.00057514	TMEM238	NA	NA	NA	NA	gi|826290519|ref|XP_012498638.1|//PREDICTED: transmembrane protein 238 [Propithecus coquereli]
306	1634	125.416	302.838	1.27182	1.55e-16	Up	5.91e-18	ANXA3	GO:0030141//secretory granule;GO:0044297//cell body;GO:0030666//endocytic vesicle membrane;GO:0043005//neuron projection	GO:0004859//phospholipase inhibitor activity;GO:0046872//metal ion binding;GO:0005543//phospholipid binding	GO:0021543//pallium development;GO:0002283//neutrophil activation involved in immune response;GO:0031960//response to corticosteroid;GO:0010604//positive regulation of macromolecule metabolic process;GO:0009887//animal organ morphogenesis;GO:0045765//regulation of angiogenesis;GO:0006952//defense response;GO:0006897//endocytosis;GO:0010594//regulation of endothelial cell migration;GO:0043388//pos…	K17089//annexin A3	gi|119626228|gb|EAX05823.1|//annexin A3, isoform CRA_b [Homo sapiens]
9997	1016	134.453	280.356	1.06016	7.38e-10	Up	8.71e-11	SCO2	GO:0043231//intracellular membrane-bounded organelle;GO:0019866//organelle inner membrane	GO:0046914//transition metal ion binding	GO:0000041//transition metal ion transport;GO:0008152//metabolic process;GO:0030003//cellular cation homeostasis;GO:0043623//cellular protein complex assembly	K07152//protein SCO1/2	gi|966970139|ref|XP_001116350.3|//PREDICTED: protein SCO2 homolog, mitochondrial [Macaca mulatta];gi|795389934|ref|XP_011753064.1|//PREDICTED: uncharacterized protein LOC105489744 isoform X1 [Macaca nemestrina];gi|153791313|ref|NP_005129.2|//protein SCO2 homolog, mitochondrial precursor [Homo sapiens]
94025	43816	920.387	234.027	-1.97557	1.72e-44	Down	2.45e-47	MUC16	GO:0044425//membrane part	GO:0005488//binding	GO:0009987//cellular process	K16145//null	gi|83367077|ref|NP_078966.2|//mucin-16 [Homo sapiens]
56413	1504	152.754	64.842	-1.23621	2.05e-08	Down	3.1e-09	LTB4R2	GO:0016021//integral component of membrane	GO:0004930//G-protein coupled receptor activity	GO:0042221//response to chemical;GO:0031280//negative regulation of cyclase activity	K04297//leukotriene B4 receptor 2	gi|23821812|sp|Q9NPC1.1|LT4R2_HUMAN//RecName: Full=Leukotriene B4 receptor 2; Short=LTB4-R 2; Short=LTB4-R2; AltName: Full=LTB4 receptor JULF2; AltName: Full=Leukotriene B4 receptor BLT2; AltName: Full=Seven transmembrane receptor BLTR2;gi|931591913|ref|XP_008959514.2|//PREDICTED: LOW QUALITY PROTEIN: leukotriene B4 receptor 2 [Pan paniscus]
10725	13181	3062.97	1367.75	-1.16313	3.18e-28	Down	1.55e-30	NFAT5	GO:0043231//intracellular membrane-bounded organelle	GO:0001071//nucleic acid binding transcription factor activity;GO:0003676//nucleic acid binding	GO:0003008//system process;GO:0023052//signaling;GO:0006351//transcription, DNA-templated	K17335//nuclear factor of activated T-cells 5	gi|5729945|ref|NP_006590.1|//nuclear factor of activated T-cells 5 isoform c [Homo sapiens];gi|164419744|ref|NP_619727.2|//nuclear factor of activated T-cells 5 isoform b [Homo sapiens];gi|164419746|ref|NP_001106649.1|//nuclear factor of activated T-cells 5 isoform d [Homo sapiens]
23025	9847	352.682	169.803	-1.05451	5.52e-14	Down	3.36e-15	UNC13A	GO:0044424//intracellular part;GO:0044459//plasma membrane part	GO:0008289//lipid binding;GO:0043169//cation binding	GO:0009100//glycoprotein metabolic process;GO:0016050//vesicle organization;GO:0007165//signal transduction;GO:0016192//vesicle-mediated transport	K15293//protein unc-13 A/B/C	gi|283837842|ref|NP_001073890.2|//protein unc-13 homolog A [Homo sapiens]
56655	710	236.6	477.765	1.01385	1.74e-12	Up	1.34e-13	POLE4	GO:0000123//histone acetyltransferase complex	GO:0034061//DNA polymerase activity;GO:0003677//DNA binding	GO:0016573//histone acetylation	K03506//DNA polymerase epsilon subunit 4 [EC:2.7.7.7]	gi|686706850|ref|XP_009235423.1|//PREDICTED: DNA polymerase epsilon subunit 4 isoform X1 [Pongo abelii]
7216	4704	17.9181	8.77934	-1.02924	0.0265344	Down	0.011196	TRO	GO:0016020//membrane;GO:0016021//integral component of membrane	NA	GO:0007155//cell adhesion;GO:0016337//single organismal cell-cell adhesion;GO:0007275//multicellular organism development	K12464//melanoma-associated antigen D1	gi|89276766|ref|NP_001034794.1|//trophinin isoform 5 [Homo sapiens];gi|686766258|ref|XP_009233164.1|//PREDICTED: trophinin isoform X3 [Pongo abelii];gi|724961846|ref|XP_010355113.1|//PREDICTED: trophinin isoform X4 [Rhinopithecus roxellana];gi|724961848|ref|XP_010355114.1|//PREDICTED: trophinin isoform X5 [Rhinopithecus roxellana];gi|403310651|ref|NP_001258113.1|//trophinin isoform 7 [Homo sapien…
84875	3539	74.1409	325.419	2.13396	2.63e-33	Up	7.49e-36	PARP10	GO:0031981//nuclear lumen	GO:0016763//transferase activity, transferring pentosyl groups;GO:0005488//binding	NA	K15261//poly [ADP-ribose] polymerase 10/14/15 [EC:2.4.2.30]	gi|961525471|ref|NP_001304824.1|//poly [ADP-ribose] polymerase 10 isoform 2 [Homo sapiens]
653659	1706	129.707	260.189	1.0043	4.21e-07	Up	7.72e-08	TMEM183B	GO:0031224//intrinsic component of membrane	NA	NA	K11824//AP-2 complex subunit alpha	gi|119369512|ref|NP_001073277.1|//transmembrane protein 183B [Homo sapiens]
387264	942	4.75798	12.5177	1.39555	0.00672105	Up	0.00250381	KRTAP5-1	NA	NA	NA	K03006//DNA-directed RNA polymerase II subunit RPB1 [EC:2.7.7.6]	gi|297714531|ref|XP_002833698.1|//PREDICTED: histidine-rich glycoprotein-like [Pongo abelii]
197370	1079	497.033	1008.53	1.02084	2.69e-16	Up	1.06e-17	NSMCE1	GO:0043231//intracellular membrane-bounded organelle	GO:0046914//transition metal ion binding	GO:0033554//cellular response to stress;GO:0007165//signal transduction;GO:0006259//DNA metabolic process	NA	gi|767988328|ref|XP_011544063.1|//PREDICTED: non-structural maintenance of chromosomes element 1 homolog isoform X2 [Homo sapiens]
375449	8766	653.285	280.554	-1.21943	1.91e-18	Down	4.99e-20	MAST4	NA	GO:0005488//binding	NA	K08789//microtubule-associated serine/threonine kinase [EC:2.7.11.1]	gi|589811548|ref|NP_001277156.1|//microtubule-associated serine/threonine-protein kinase 4 isoform e [Homo sapiens] ;gi|38488767|ref|NP_942123.1|//microtubule-associated serine/threonine-protein kinase 4 isoform b [Homo sapiens];gi|589811546|ref|NP_001277155.1|//microtubule-associated serine/threonine-protein kinase 4 isoform d [Homo sapiens];gi|257467648|ref|NP_001158136.1|//microtubule-associat…
1462	9455	16.8816	7.79688	-1.11448	0.0261156	Down	0.0110041	VCAN	GO:0031012//extracellular matrix	GO:0046872//metal ion binding;GO:0005539//glycosaminoglycan binding	GO:0016477//cell migration;GO:0009987//cellular process;GO:0032501//multicellular organismal process	K06793//versican core protein	gi|187607300|ref|NP_001119808.1|//versican core protein isoform 2 precursor [Homo sapiens];gi|255918079|ref|NP_001157570.1|//versican core protein isoform 4 precursor [Homo sapiens];gi|255918077|ref|NP_001157569.1|//versican core protein isoform 3 precursor [Homo sapiens];gi|62088562|dbj|BAD92728.1|//chondroitin sulfate proteoglycan 2 (versican) variant [Homo sapiens]
50614	2680	13.7211	6.42519	-1.09458	0.0290384	Down	0.0123708	GALNT9	GO:0043231//intracellular membrane-bounded organelle;GO:0031224//intrinsic component of membrane;GO:0012505//endomembrane system	GO:0030246//carbohydrate binding;GO:0008376//acetylgalactosaminyltransferase activity	NA	K00710//polypeptide N-acetylgalactosaminyltransferase [EC:2.4.1.41]	gi|795146556|ref|XP_011837610.1|//PREDICTED: polypeptide N-acetylgalactosaminyltransferase 9 isoform X1 [Mandrillus leucophaeus];gi|169790926|ref|NP_001116108.1|//polypeptide N-acetylgalactosaminyltransferase 9 isoform A [Homo sapiens]
9732	8343	482.13	211.624	-1.18792	2.72e-16	Down	1.07e-17	DOCK4	GO:0043232//intracellular non-membrane-bounded organelle;GO:0044444//cytoplasmic part;GO:0005902//microvillus	GO:0017048//Rho GTPase binding;GO:0019904//protein domain specific binding;GO:0032561//guanyl ribonucleotide binding;GO:0005102//receptor binding	GO:0006935//chemotaxis	K17697//dedicator of cytokinesis protein 4	gi|92091572|ref|NP_055520.3|//dedicator of cytokinesis protein 4 [Homo sapiens]
867	11241	762.376	340.421	-1.16318	1.88e-18	Down	4.87e-20	CBL	GO:0043231//intracellular membrane-bounded organelle;GO:0005901//caveola;GO:0044444//cytoplasmic part	GO:0019904//protein domain specific binding;GO:0060089//molecular transducer activity;GO:0019787//ubiquitin-like protein transferase activity;GO:0046914//transition metal ion binding;GO:0001071//nucleic acid binding transcription factor activity	GO:0010467//gene expression;GO:0007173//epidermal growth factor receptor signaling pathway;GO:0032446//protein modification by small protein conjugation;GO:0045807//positive regulation of endocytosis;GO:0006915//apoptotic process	K04707//E3 ubiquitin-protein ligase CBL [EC:2.3.2.27]	gi|29731|emb|CAA40393.1|//c-cbl [Homo sapiens]
728047	5189	140.462	47.8862	-1.55249	8.95e-12	Down	7.81e-13	GOLGA8O	NA	NA	NA	K20358//golgin subfamily A member 2	gi|472235303|ref|NP_001264237.1|//golgin subfamily A member 8O [Homo sapiens]
55352	957	701.364	1504.72	1.10126	9.17e-30	Up	3.43e-32	COPRS	GO:0043231//intracellular membrane-bounded organelle	GO:0005515//protein binding	GO:0034969//histone arginine methylation	NA	gi|530411078|ref|XP_005258057.1|//PREDICTED: coordinator of PRMT5 and differentiation stimulator isoform X1 [Homo sapiens];gi|217416381|ref|NP_060875.2|//coordinator of PRMT5 and differentiation stimulator [Homo sapiens]
56122	3973	13.9141	6.55062	-1.08684	0.0335567	Down	0.0144811	PCDHB14	GO:0031224//intrinsic component of membrane	GO:0046872//metal ion binding	GO:0007399//nervous system development;GO:0016337//single organismal cell-cell adhesion;GO:0007267//cell-cell signaling	K16494//protocadherin beta	gi|332234736|ref|XP_003266560.1|//PREDICTED: protocadherin beta-14 isoform X1 [Nomascus leucogenys]
55096	1679	23.1812	8.1907	-1.5009	0.000543468	Down	0.000164542	EBLN2	NA	GO:0005488//binding	NA	NA	gi|40538806|ref|NP_060499.3|//endogenous Bornavirus-like nucleoprotein 2 [Homo sapiens]
7940	647	3.39821	8.94762	1.39673	0.00933115	Up	0.00357061	LST1	GO:0012505//endomembrane system;GO:0043231//intracellular membrane-bounded organelle;GO:0031224//intrinsic component of membrane	GO:0005488//binding	GO:0032989//cellular component morphogenesis;GO:0032945//negative regulation of mononuclear cell proliferation;GO:0002376//immune system process;GO:0065008//regulation of biological quality;GO:0031175//neuron projection development	NA	gi|355561526|gb|EHH18158.1|//hypothetical protein EGK_14707, partial [Macaca mulatta];gi|2145064|gb|AAB86998.1|//cLST1/C splice variant [Homo sapiens];gi|70888311|gb|AAZ13758.1|//leukocyte specific transcript 1 [Homo sapiens];gi|694915538|ref|XP_009449179.1|//PREDICTED: leukocyte-specific transcript 1 protein isoform X3 [Pan troglodytes];gi|262118183|ref|NP_001160010.1|//leukocyte-specific transc…
4810	8365	382.382	143.948	-1.40947	2.63e-21	Down	3.7e-23	NHS	GO:0043231//intracellular membrane-bounded organelle	NA	GO:0043010//camera-type eye development;GO:0048869//cellular developmental process	NA	gi|630044881|ref|NP_001278796.1|//Nance-Horan syndrome protein isoform 3 [Homo sapiens];gi|38093637|ref|NP_938011.1|//Nance-Horan syndrome protein isoform 1 [Homo sapiens];gi|209862849|ref|NP_001129496.1|//Nance-Horan syndrome protein isoform 2 [Homo sapiens];gi|630044883|ref|NP_001278797.1|//Nance-Horan syndrome protein isoform 4 [Homo sapiens]
728489	746	155.92	371.441	1.25232	1.74e-13	Up	1.15e-14	DNLZ	GO:0043231//intracellular membrane-bounded organelle	GO:0043169//cation binding	NA	K17808//mitochondrial protein import protein ZIM17	gi|124249392|ref|NP_001074318.1|//DNL-type zinc finger protein [Homo sapiens]
120	4359	47.4788	19.295	-1.29906	0.000115176	Down	3.12e-05	ADD3	GO:0000228//nuclear chromosome;GO:0030054//cell junction;GO:0044444//cytoplasmic part	GO:0043169//cation binding;GO:0008092//cytoskeletal protein binding;GO:0005198//structural molecule activity;GO:0019901//protein kinase binding	GO:0042221//response to chemical	K18622//adducin	gi|62089206|dbj|BAD93047.1|//adducin 3 isoform a variant [Homo sapiens];gi|9951927|ref|NP_063968.1|//gamma-adducin isoform b [Homo sapiens]
7837	6863	23.981	11.8892	-1.01223	0.0158367	Down	0.00634693	PXDN	GO:0031012//extracellular matrix;GO:0043231//intracellular membrane-bounded organelle	GO:0016209//antioxidant activity;GO:0005506//iron ion binding;GO:0003824//catalytic activity;GO:0005198//structural molecule activity;GO:0005126//cytokine receptor binding	GO:0001959//regulation of cytokine-mediated signaling pathway;GO:0002376//immune system process;GO:0042743//hydrogen peroxide metabolic process;GO:0006950//response to stress;GO:0043062//extracellular structure organization	K19511//peroxidase [EC:1.11.1.7]	gi|6273399|gb|AAF06354.1|AF200348_1//melanoma-associated antigen MG50 [Homo sapiens]
6168	434	3972.89	8339.04	1.06969	1.91e-07	Up	3.31e-08	RPL37A	GO:0030529//intracellular ribonucleoprotein complex;GO:0044444//cytoplasmic part	GO:0043169//cation binding;GO:0005198//structural molecule activity	GO:0031016//pancreas development;GO:0019080//viral gene expression;GO:0006412//translation	K02921//large subunit ribosomal protein L37Ae	gi|296200978|ref|XP_002747844.1|//PREDICTED: putative 60S ribosomal protein L37a [Callithrix jacchus]
84316	848	698.922	1509.23	1.11061	1.93e-20	Up	3.34e-22	NAA38	GO:0043231//intracellular membrane-bounded organelle;GO:0044424//intracellular part	NA	NA	K20824//N-alpha-acetyltransferase 38, NatC auxiliary subunit	gi|918625193|ref|XP_013377519.1|//PREDICTED: LOW QUALITY PROTEIN: N(alpha)-acetyltransferase 38, NatC auxiliary subunit [Chinchilla lanigera];gi|675705888|ref|XP_008960675.1|//PREDICTED: N(alpha)-acetyltransferase 38, NatC auxiliary subunit isoform X2 [Pan paniscus];gi|74732854|sp|Q9BRA0.1|LSMD1_HUMAN//RecName: Full=N-alpha-acetyltransferase 38, NatC auxiliary subunit; AltName: Full=LSM domain-co…
8497	6461	78.6102	24.7934	-1.66476	3.96e-09	Down	5.3e-10	PPFIA4	NA	NA	NA	K19931//protein lin-7;K11446//histone demethylase JARID1 [EC:1.14.11.-];K18626//trichohyalin	gi|747811820|ref|NP_001291260.1|//liprin-alpha-4 isoform 1 [Homo sapiens];gi|747811797|ref|NP_001291261.1|//liprin-alpha-4 isoform 2 [Homo sapiens]
54658	2357	5.62323	1.70611	-1.72069	0.00118709	Down	0.000382323	UGT1A1	GO:0031224//intrinsic component of membrane;GO:0043231//intracellular membrane-bounded organelle;GO:0031090//organelle membrane	GO:0008194//UDP-glycosyltransferase activity;GO:0042802//identical protein binding;GO:0030234//enzyme regulator activity;GO:0046983//protein dimerization activity;GO:0005501//retinoid binding	GO:0018879//biphenyl metabolic process;GO:0006950//response to stress;GO:0006787//porphyrin-containing compound catabolic process;GO:0002237//response to molecule of bacterial origin;GO:0045471//response to ethanol;GO:0001523//retinoid metabolic process;GO:0009887//animal organ morphogenesis;GO:0019218//regulation of steroid metabolic process;GO:0031667//response to nutrient levels;GO:0009812//fl…	K00699//glucuronosyltransferase [EC:2.4.1.17]	gi|8850236|ref|NP_000454.1|//UDP-glucuronosyltransferase 1-1 precursor [Homo sapiens]
143686	9443	155.915	47.5078	-1.71452	4.02e-15	Down	1.97e-16	SESN3	GO:0043231//intracellular membrane-bounded organelle	NA	GO:0022402//cell cycle process	K10141//sestrin 1/3	gi|585186997|ref|XP_006744969.1|//PREDICTED: sestrin-3 isoform X2 [Leptonychotes weddellii];gi|31377591|ref|NP_653266.2|//sestrin-3 isoform 1 [Homo sapiens]
89796	11893	2294.33	1140.91	-1.00789	1.71e-22	Down	1.9e-24	NAV1	GO:0015630//microtubule cytoskeleton	GO:0016462//pyrophosphatase activity;GO:0005488//binding	GO:0048731//system development;GO:0048869//cellular developmental process	K16776//neuron navigator 1	gi|795227819|ref|XP_011892400.1|//PREDICTED: neuron navigator 1 isoform X1 [Cercocebus atys];gi|267844813|ref|NP_001161210.1|//neuron navigator 1 isoform 2 [Homo sapiens]
200576	9371	686.705	333.306	-1.04284	1.42e-14	Down	7.63e-16	PIKFYVE	GO:0012505//endomembrane system;GO:0031090//organelle membrane;GO:0044425//membrane part;GO:0005769//early endosome;GO:0031982//vesicle	GO:0016307//phosphatidylinositol phosphate kinase activity;GO:0032559//adenyl ribonucleotide binding;GO:0046914//transition metal ion binding	GO:0016197//endosomal transport;GO:0007165//signal transduction;GO:0019538//protein metabolic process;GO:0033365//protein localization to organelle;GO:0006897//endocytosis	K00921//1-phosphatidylinositol-3-phosphate 5-kinase [EC:2.7.1.150]	gi|472371902|ref|XP_004405444.1|//PREDICTED: 1-phosphatidylinositol 3-phosphate 5-kinase isoform X2 [Odobenus rosmarus divergens];gi|295789162|ref|NP_001171471.1|//1-phosphatidylinositol 3-phosphate 5-kinase isoform 4 [Homo sapiens];gi|121583483|ref|NP_055855.2|//1-phosphatidylinositol 3-phosphate 5-kinase isoform 2 [Homo sapiens]
55559	1378	432.627	874.697	1.01566	2.17e-17	Up	6.93e-19	HAUS7	GO:0031981//nuclear lumen;GO:0016020//membrane;GO:0005815//microtubule organizing center;GO:0005875//microtubule associated complex	GO:0019899//enzyme binding	GO:0007051//spindle organization;GO:0000087//mitotic M phase;GO:0031023//microtubule organizing center organization	K16590//HAUS augmin-like complex subunit 7	gi|66346717|ref|NP_059988.3|//HAUS augmin-like complex subunit 7 [Homo sapiens]
154810	8849	1040.04	505.845	-1.03987	3.45e-24	Down	2.87e-26	AMOTL1	GO:0044424//intracellular part;GO:0043296//apical junction complex	GO:0005515//protein binding	NA	K06104//angiomotin like	gi|666335625|ref|NP_001287936.1|//angiomotin-like protein 1 isoform 2 [Homo sapiens];gi|22027646|ref|NP_570899.1|//angiomotin-like protein 1 isoform 1 [Homo sapiens]
3426	2196	29.5964	7.78625	-1.92642	3.04e-06	Down	6.33e-07	CFI	GO:0044421//extracellular region part;GO:0044464//cell part	GO:0004175//endopeptidase activity;GO:0004888//transmembrane signaling receptor activity	GO:0006952//defense response;GO:0019538//protein metabolic process;GO:0002455//humoral immune response mediated by circulating immunoglobulin	K01333//complement factor I [EC:3.4.21.45]	gi|119626656|gb|EAX06251.1|//complement factor I, isoform CRA_b [Homo sapiens];gi|968121912|ref|NP_001304986.1|//complement factor I isoform 1 preproprotein [Homo sapiens];gi|119392081|ref|NP_000195.2|//complement factor I isoform 2 preproprotein [Homo sapiens]
126119	955	312.39	659.567	1.07817	4.86e-14	Up	2.91e-15	JOSD2	NA	GO:0019783//ubiquitin-like protein-specific protease activity	GO:0070646//protein modification by small protein removal	K15235//josephin [EC:3.4.19.12]	gi|30802198|gb|AAH51380.1|//JOSD2 protein, partial [Homo sapiens];gi|675763325|ref|XP_008986709.1|//PREDICTED: josephin-2 isoform X3 [Callithrix jacchus]
1956	5812	1993.74	799.282	-1.3187	1.15e-06	Down	2.25e-07	EGFR	GO:0031224//intrinsic component of membrane;GO:0044421//extracellular region part;GO:0044459//plasma membrane part;GO:0005635//nuclear envelope;GO:0030128//clathrin coat of endocytic vesicle	GO:0003779//actin binding;GO:0043566//structure-specific DNA binding;GO:0004709//MAP kinase kinase kinase activity;GO:0019902//phosphatase binding;GO:0032559//adenyl ribonucleotide binding;GO:0030234//enzyme regulator activity;GO:0046983//protein dimerization activity;GO:0004714//transmembrane receptor protein tyrosine kinase activity	GO:0016477//cell migration;GO:0035411//catenin import into nucleus;GO:0009411//response to UV;GO:0019722//calcium-mediated signaling;GO:0032768//regulation of monooxygenase activity;GO:0043405//regulation of MAP kinase activity;GO:0010863//positive regulation of phospholipase C activity;GO:0006915//apoptotic process;GO:0007155//cell adhesion;GO:0007173//epidermal growth factor receptor signaling …	K04361//epidermal growth factor receptor [EC:2.7.10.1]	gi|63101670|gb|AAH94761.1|//EGFR protein [Homo sapiens];gi|41327732|ref|NP_958439.1|//epidermal growth factor receptor isoform b precursor [Homo sapiens];gi|29725609|ref|NP_005219.2|//epidermal growth factor receptor isoform a precursor [Homo sapiens];gi|302371736|gb|ADL28125.1|//epidermal growth factor receptor variant A [Homo sapiens];gi|326467049|gb|ADZ75461.1|//epidermal growth factor recepto…
4121	5044	41.1474	9.41619	-2.12758	2.92e-08	Down	4.51e-09	MAN1A1	GO:0031224//intrinsic component of membrane;GO:0043231//intracellular membrane-bounded organelle;GO:0012505//endomembrane system;GO:0044444//cytoplasmic part	GO:0046872//metal ion binding;GO:0015924//mannosyl-oligosaccharide mannosidase activity	GO:0006487//protein N-linked glycosylation	K01230//mannosyl-oligosaccharide alpha-1,2-mannosidase [EC:3.2.1.113]	gi|530383710|ref|XP_005267043.1|//PREDICTED: mannosyl-oligosaccharide 1,2-alpha-mannosidase IA isoform X1 [Homo sapiens]
729220	2100	14.613	30.5981	1.06619	0.00554119	Up	0.00203248	FLJ45513	NA	NA	NA	K05241//tachykinin 4	gi|338753416|ref|NP_001229720.1|//uncharacterized protein LOC729220 [Homo sapiens]
157638	5503	145.62	71.9285	-1.01757	4.16e-07	Down	7.63e-08	FAM84B	GO:0016020//membrane;GO:0044424//intracellular part	GO:0005488//binding	NA	K12581//CCR4-NOT transcription complex subunit 7/8;K11447//histone demethylase [EC:1.14.11.-]	gi|28557798|ref|NP_777571.1|//protein FAM84B [Homo sapiens]
1952	10540	1323.38	499.268	-1.40634	6.51e-45	Down	8.51e-48	CELSR2	GO:0031224//intrinsic component of membrane;GO:0044424//intracellular part	GO:0046872//metal ion binding;GO:0004888//transmembrane signaling receptor activity	GO:0007186//G-protein coupled receptor signaling pathway;GO:0060897//neural plate regionalization;GO:0048812//neuron projection morphogenesis;GO:0016337//single organismal cell-cell adhesion;GO:0006355//regulation of transcription, DNA-templated;GO:0048232//male gamete generation	K04601//cadherin EGF LAG seven-pass G-type receptor 2	gi|13325064|ref|NP_001399.1|//cadherin EGF LAG seven-pass G-type receptor 2 precursor [Homo sapiens]
84300	1355	323.65	706.84	1.12695	2.84e-18	Up	7.63e-20	UQCC2	GO:0043231//intracellular membrane-bounded organelle	NA	NA	K17682//mitochondrial nucleoid factor 1	gi|795167456|ref|XP_011841876.1|//PREDICTED: ubiquinol-cytochrome-c reductase complex assembly factor 2 isoform X1 [Mandrillus leucophaeus]
146429	1860	10.7756	21.9855	1.02878	0.019079	Up	0.00780273	SLC22A31	NA	NA	NA	K08213//MFS transporter, OCT family, solute carrier family 22 (organic cation transporter), member 17	gi|189046203|sp|A6NKX4.3|S22AV_HUMAN//RecName: Full=Putative solute carrier family 22 member 31
84181	10826	607.199	244.589	-1.31181	6.81e-19	Down	1.61e-20	CHD6	GO:0043231//intracellular membrane-bounded organelle;GO:0044427//chromosomal part	GO:0032559//adenyl ribonucleotide binding;GO:0042623//ATPase activity, coupled;GO:0003676//nucleic acid binding	GO:0006351//transcription, DNA-templated;GO:0048731//system development	K14436//chromodomain-helicase-DNA-binding protein 6 [EC:3.6.4.12]	gi|768018477|ref|XP_011527382.1|//PREDICTED: chromodomain-helicase-DNA-binding protein 6 isoform X1 [Homo sapiens]
286257	828	476.658	1103.25	1.21074	9.18e-19	Up	2.22e-20	C9orf142	NA	NA	NA	NA	gi|749197041|pdb|3WTF|A//Chain A, Structure Of Paxx
84681	652	389.415	785.417	1.01215	2.39e-11	Up	2.24e-12	HINT2	GO:0043231//intracellular membrane-bounded organelle	GO:0003824//catalytic activity	GO:0008202//steroid metabolic process;GO:0012501//programmed cell death	K15214//TATA box-binding protein-associated factor RNA polymerase I subunit C;K02503//histidine triad (HIT) family protein	gi|817296625|ref|XP_012318771.1|//PREDICTED: histidine triad nucleotide-binding protein 2, mitochondrial [Aotus nancymaae]
9971	2492	11.3569	4.81892	-1.23678	0.0175087	Down	0.00709604	NR1H4	GO:0031981//nuclear lumen	GO:0003677//DNA binding;GO:0046914//transition metal ion binding;GO:0003712//transcription cofactor activity;GO:0004879//RNA polymerase II transcription factor activity, ligand-activated sequence-specific DNA binding;GO:0001071//nucleic acid binding transcription factor activity	GO:0008202//steroid metabolic process;GO:0023052//signaling	K08537//farnesoid X receptor	gi|332801067|ref|NP_001193922.1|//bile acid receptor isoform 3 [Homo sapiens];gi|332801015|ref|NP_001193906.1|//bile acid receptor isoform 1 [Homo sapiens];gi|4826980|ref|NP_005114.1|//bile acid receptor isoform 2 [Homo sapiens];gi|332801017|ref|NP_001193907.1|//bile acid receptor isoform 5 [Homo sapiens];gi|332801065|ref|NP_001193921.1|//bile acid receptor isoform 4 [Homo sapiens]
90353	2107	167.881	374.842	1.15884	5.2e-12	Up	4.36e-13	CTU1	GO:0005737//cytoplasm	GO:0005488//binding	GO:0006400//tRNA modification	K14168//cytoplasmic tRNA 2-thiolation protein 1 [EC:2.7.7.-]	gi|967499089|ref|XP_014979908.1|//PREDICTED: cytoplasmic tRNA 2-thiolation protein 1 isoform X1 [Macaca mulatta]
1543	2617	5.26474	13.4705	1.35537	0.00658358	Up	0.0024483	CYP1A1	GO:0043231//intracellular membrane-bounded organelle;GO:0031090//organelle membrane	GO:0005506//iron ion binding;GO:0016712//oxidoreductase activity, acting on paired donors, with incorporation or reduction of molecular oxygen, reduced flavin or flavoprotein as one donor, and incorporation of one atom of oxygen	GO:0006775//fat-soluble vitamin metabolic process;GO:0006807//nitrogen compound metabolic process;GO:0042743//hydrogen peroxide metabolic process;GO:0019748//secondary metabolic process;GO:0006629//lipid metabolic process	K07408//cytochrome P450 family 1 subfamily A polypeptide 1 [EC:1.14.14.1]	gi|984655756|ref|NP_001306145.1|//cytochrome P450 1A1 isoform 2 [Homo sapiens];gi|4503199|ref|NP_000490.1|//cytochrome P450 1A1 isoform 1 [Homo sapiens]
1841	1212	811.268	1703.63	1.07036	2.54e-25	Up	1.78e-27	DTYMK	GO:0044444//cytoplasmic part	GO:0032559//adenyl ribonucleotide binding;GO:0016776//phosphotransferase activity, phosphate group as acceptor	GO:0070848//response to growth factor;GO:0009197//pyrimidine deoxyribonucleoside diphosphate biosynthetic process;GO:0009123//nucleoside monophosphate metabolic process	K00943//dTMP kinase [EC:2.7.4.9]	gi|795354454|ref|XP_011784927.1|//PREDICTED: thymidylate kinase isoform X1 [Colobus angolensis palliatus];gi|795354460|ref|XP_011784928.1|//PREDICTED: thymidylate kinase isoform X2 [Colobus angolensis palliatus]
5920	779	32.8887	103.584	1.65514	1.31e-10	Up	1.39e-11	RARRES3	NA	NA	GO:0008283//cell proliferation	K16817//HRAS-like suppressor 3 [EC:3.1.1.32 3.1.1.4]	gi|149588791|ref|NP_004576.2|//retinoic acid receptor responder protein 3 [Homo sapiens]
4600	2961	6.02512	66.1404	3.45647	1.95e-19	Up	4.15e-21	MX2	GO:0043231//intracellular membrane-bounded organelle	GO:0032561//guanyl ribonucleotide binding;GO:0017111//nucleoside-triphosphatase activity	GO:0006950//response to stress;GO:0019221//cytokine-mediated signaling pathway;GO:0051707//response to other organism;GO:0009207//purine ribonucleoside triphosphate catabolic process	K14754//interferon-induced GTP-binding protein Mx1	gi|11342664|ref|NP_002454.1|//interferon-induced GTP-binding protein Mx2 [Homo sapiens]
374291	799	565.731	1135.53	1.00517	1.21e-17	Up	3.66e-19	NDUFS7	GO:0005746//mitochondrial respiratory chain	GO:0050136//NADH dehydrogenase (quinone) activity;GO:0043169//cation binding;GO:0048037//cofactor binding;GO:0051536//iron-sulfur cluster binding	GO:0022904//respiratory electron transport chain;GO:0010257//NADH dehydrogenase complex assembly;GO:0051234//establishment of localization	K03940//NADH dehydrogenase (ubiquinone) Fe-S protein 7 [EC:1.6.5.3 1.6.99.3]	gi|119589913|gb|EAW69507.1|//NADH dehydrogenase (ubiquinone) Fe-S protein 7, 20kDa (NADH-coenzyme Q reductase), isoform CRA_a [Homo sapiens]
4858	7673	43.2621	16.7896	-1.36554	8.35e-05	Down	2.2e-05	NOVA2	GO:0043231//intracellular membrane-bounded organelle	GO:0003676//nucleic acid binding	NA	K14944//RNA-binding protein Nova	gi|984120841|ref|XP_015352159.1|//PREDICTED: LOW QUALITY PROTEIN: RNA-binding protein Nova-2 [Marmota marmota marmota]
5793	6648	397.986	167.567	-1.24798	1.93e-14	Down	1.07e-15	PTPRG	GO:0044421//extracellular region part;GO:0016021//integral component of membrane	GO:0005515//protein binding;GO:0004725//protein tyrosine phosphatase activity	GO:0006464//cellular protein modification process;GO:0010975//regulation of neuron projection development;GO:0007167//enzyme linked receptor protein signaling pathway;GO:0007417//central nervous system development	K16667//receptor-type tyrosine-protein phosphatase gamma [EC:3.1.3.48]	gi|62089328|dbj|BAD93108.1|//protein tyrosine phosphatase, receptor type, G precursor variant [Homo sapiens]
8721	757	2011.01	4118.04	1.03404	1.86e-21	Up	2.53e-23	EDF1	GO:0005667//transcription factor complex	GO:0003677//DNA binding;GO:0016741//transferase activity, transferring one-carbon groups;GO:0005515//protein binding;GO:0003712//transcription cofactor activity;GO:0001071//nucleic acid binding transcription factor activity;GO:0004468//lysine N-acetyltransferase activity, acting on acetyl phosphate as donor	GO:0006351//transcription, DNA-templated;GO:0032501//multicellular organismal process;GO:0051099//positive regulation of binding;GO:0030855//epithelial cell differentiation;GO:0006629//lipid metabolic process	K03627//putative transcription factor	gi|526253090|ref|NP_001268228.1|//endothelial differentiation-related factor 1 isoform 5 [Homo sapiens] ;gi|820997326|ref|XP_012364470.1|//PREDICTED: endothelial differentiation-related factor 1 isoform X1 [Nomascus leucogenys];gi|823430370|ref|XP_004412872.2|//PREDICTED: LOW QUALITY PROTEIN: endothelial differentiation-related factor 1 [Odobenus rosmarus divergens];gi|526253088|ref|NP_001268227.…
116541	628	171.353	352.442	1.04041	4.59e-09	Up	6.23e-10	MRPL54	GO:0043231//intracellular membrane-bounded organelle;GO:0030529//intracellular ribonucleoprotein complex	NA	NA	K17435//large subunit ribosomal protein L54	gi|27436908|ref|NP_758455.1|//39S ribosomal protein L54, mitochondrial [Homo sapiens]
2353	2158	20.1295	44.6915	1.15069	0.000532642	Up	0.000160916	FOS	GO:0031981//nuclear lumen;GO:0043234//protein complex	GO:0043566//structure-specific DNA binding;GO:0043565//sequence-specific DNA binding;GO:0046332//SMAD binding;GO:0001071//nucleic acid binding transcription factor activity	GO:0000165//MAPK cascade;GO:0006305//DNA alkylation;GO:0009605//response to external stimulus;GO:0007154//cell communication;GO:0022414//reproductive process;GO:0007178//transmembrane receptor protein serine/threonine kinase signaling pathway;GO:0002237//response to molecule of bacterial origin;GO:0002224//toll-like receptor signaling pathway;GO:0048731//system development;GO:0000302//response to…	K04379//proto-oncogene protein c-fos	gi|634849582|ref|XP_007939546.1|//PREDICTED: proto-oncogene c-Fos isoform X1 [Orycteropus afer afer]
3433	3505	81.3511	169.542	1.05941	2.07e-08	Up	3.12e-09	IFIT2	NA	GO:0005488//binding	GO:0035455//response to interferon-alpha;GO:0043393//regulation of protein binding;GO:0051707//response to other organism;GO:0019221//cytokine-mediated signaling pathway	K14217//interferon-induced protein with tetratricopeptide repeats 1	gi|34192824|gb|AAH32839.2|//Interferon-induced protein with tetratricopeptide repeats 2 [Homo sapiens]
56111	4778	20.4696	9.16535	-1.15922	0.0128894	Down	0.00505317	PCDHGA4	GO:0031224//intrinsic component of membrane	GO:0046872//metal ion binding	GO:0016337//single organismal cell-cell adhesion	K16497//protocadherin gamma subfamily C;K16495//protocadherin gamma subfamily A	gi|523567548|ref|NP_061740.2|//protocadherin gamma-A4 isoform 1 precursor [Homo sapiens];gi|523567550|ref|NP_114442.2|//protocadherin gamma-A4 isoform 2 precursor [Homo sapiens]
641455	6666	180.197	70.9195	-1.34532	3.69e-09	Down	4.91e-10	POTEM	GO:0044444//cytoplasmic part	GO:0032559//adenyl ribonucleotide binding	NA	K17299//POTE ankyrin domain family protein	gi|767918223|ref|XP_011509518.1|//PREDICTED: POTE ankyrin domain family member E isoform X1 [Homo sapiens]
85455	5048	13.2712	5.91155	-1.16669	0.0223763	Down	0.00927881	DISP2	GO:0031224//intrinsic component of membrane	NA	GO:0007166//cell surface receptor signaling pathway	K10649//tripartite motif-containing protein 9/67	gi|25121980|ref|NP_277045.1|//protein dispatched homolog 2 [Homo sapiens]
357	4695	29.4958	9.97738	-1.56378	0.000100491	Down	2.69e-05	SHROOM2	GO:0005884//actin filament;GO:0044297//cell body;GO:0015630//microtubule cytoskeleton;GO:0043296//apical junction complex;GO:0044444//cytoplasmic part	GO:0003779//actin binding;GO:0005272//sodium channel activity	GO:0008105//asymmetric protein localization;GO:0048753//pigment granule organization;GO:0048592//eye morphogenesis;GO:0007417//central nervous system development;GO:0032400//melanosome localization;GO:0032989//cellular component morphogenesis;GO:0034331//cell junction maintenance;GO:0048870//cell motility;GO:0030042//actin filament depolymerization;GO:0002088//lens development in camera-type eye	K18625//protein Shroom	gi|1773381|gb|AAC32592.1|//APXL [Homo sapiens];gi|578837883|ref|XP_005274557.2|//PREDICTED: protein Shroom2 isoform X1 [Homo sapiens];gi|4502175|ref|NP_001640.1|//protein Shroom2 [Homo sapiens]
28951	4408	4.41537	1.98965	-1.15002	0.0397873	Down	0.0175173	TRIB2	GO:0031981//nuclear lumen;GO:0043232//intracellular non-membrane-bounded organelle	GO:0019887//protein kinase regulator activity;GO:0032559//adenyl ribonucleotide binding;GO:0016301//kinase activity;GO:0055103//ligase regulator activity;GO:0019899//enzyme binding	GO:0042036//negative regulation of cytokine biosynthetic process;GO:0006464//cellular protein modification process;GO:0045596//negative regulation of cell differentiation;GO:0009966//regulation of signal transduction;GO:0033673//negative regulation of kinase activity;GO:0031331//positive regulation of cellular catabolic process	K08814//tribbles homolog 1/2	gi|11056054|ref|NP_067675.1|//tribbles homolog 2 [Homo sapiens]
653784	708	772.482	1632.13	1.07919	6.93e-18	Up	1.99e-19	MZT2A	GO:0000931//gamma-tubulin large complex	GO:0005488//binding	NA	K16574//mitotic-spindle organizing protein 2A/2B	gi|145976946|ref|NP_001078834.1|//mitotic-spindle organizing protein 2A [Homo sapiens]
9619	2946	10.3844	3.75838	-1.46624	0.00581062	Down	0.0021389	ABCG1	GO:0012505//endomembrane system;GO:0005768//endosome;GO:0009986//cell surface;GO:0031090//organelle membrane;GO:0016021//integral component of membrane	GO:0015248//sterol transporter activity;GO:0032559//adenyl ribonucleotide binding;GO:0042802//identical protein binding;GO:0032934//sterol binding;GO:0008565//protein transporter activity;GO:0017111//nucleoside-triphosphatase activity;GO:0046983//protein dimerization activity	GO:0009593//detection of chemical stimulus;GO:0010878//cholesterol storage;GO:0006516//glycoprotein catabolic process;GO:0030301//cholesterol transport;GO:0055092//sterol homeostasis;GO:0034369//plasma lipoprotein particle remodeling;GO:0010893//positive regulation of steroid biosynthetic process;GO:0010742//macrophage derived foam cell differentiation;GO:0010033//response to organic substance;GO…	K05679//ATP-binding cassette, subfamily G (WHITE), member 1	gi|46592964|ref|NP_997510.1|//ATP-binding cassette sub-family G member 1 isoform 5 [Homo sapiens];gi|46592956|ref|NP_997057.1|//ATP-binding cassette sub-family G member 1 isoform 3 [Homo sapiens];gi|46592898|ref|NP_058198.2|//ATP-binding cassette sub-family G member 1 isoform 2 [Homo sapiens];gi|46592915|ref|NP_004906.3|//ATP-binding cassette sub-family G member 1 isoform 4 [Homo sapiens];gi|4659…
4913	1093	374.211	760.521	1.02313	8.56e-13	Up	6.33e-14	NTHL1	GO:0031981//nuclear lumen;GO:0005634//nucleus	GO:0003677//DNA binding;GO:0000702//oxidized base lesion DNA N-glycosylase activity;GO:0051536//iron-sulfur cluster binding;GO:0004518//nuclease activity;GO:0043169//cation binding;GO:0043566//structure-specific DNA binding;GO:0019104//DNA N-glycosylase activity;GO:0016835//carbon-oxygen lyase activity	GO:0006285//base-excision repair, AP site formation;GO:0033683//nucleotide-excision repair, DNA incision	K10773//endonuclease III [EC:4.2.99.18]	gi|970598253|ref|NP_001305122.1|//endonuclease III-like protein 1 isoform 2 [Homo sapiens];gi|743709491|ref|XP_010948189.1|//PREDICTED: endonuclease III-like protein 1 [Camelus bactrianus];gi|4505471|ref|NP_002519.1|//endonuclease III-like protein 1 isoform 1 [Homo sapiens]
58476	4013	238.726	79.5664	-1.58512	4.08e-19	Down	9.17e-21	TP53INP2	NA	NA	NA	K21247//tumor protein p53-inducible nuclear protein 2	gi|39930399|ref|NP_067025.1|//tumor protein p53-inducible nuclear protein 2 [Homo sapiens]
54906	8538	3254.86	1552.36	-1.06813	1.13e-18	Down	2.8e-20	FAM208B	NA	NA	NA	NA	gi|767960153|ref|XP_011517821.1|//PREDICTED: protein FAM208B isoform X7 [Homo sapiens];gi|767960157|ref|XP_011517823.1|//PREDICTED: protein FAM208B isoform X9 [Homo sapiens];gi|530392207|ref|XP_005252531.1|//PREDICTED: protein FAM208B isoform X5 [Homo sapiens]
64864	7203	1601.59	777.53	-1.04254	3.74e-18	Down	1.02e-19	RFX7	NA	NA	NA	K08061//regulatory factor X 5	gi|148613886|ref|NP_073752.5|//DNA-binding protein RFX7 [Homo sapiens]
10245	994	691.102	1401.1	1.01958	1.3e-21	Up	1.7e-23	TIMM17B	GO:0005856//cytoskeleton;GO:0031224//intrinsic component of membrane;GO:0044425//membrane part;GO:0005743//mitochondrial inner membrane;GO:0005739//mitochondrion	GO:0008320//protein transmembrane transporter activity;GO:0008565//protein transporter activity	GO:0006605//protein targeting	K17795//mitochondrial import inner membrane translocase subunit TIM17	gi|593764807|ref|XP_007120974.1|//PREDICTED: mitochondrial import inner membrane translocase subunit Tim17-B isoform X1 [Physeter catodon];gi|269784613|ref|NP_001161419.1|//mitochondrial import inner membrane translocase subunit Tim17-B isoform 1 [Homo sapiens]
51016	928	402.57	901.505	1.1631	2.79e-25	Up	1.99e-27	EMC9	NA	NA	NA	K06697//proteasome activator subunit 2 (PA28 beta)	gi|635126073|ref|XP_007984475.1|//PREDICTED: ER membrane protein complex subunit 9 isoform X1 [Chlorocebus sabaeus];gi|685553310|ref|XP_009209541.1|//PREDICTED: ER membrane protein complex subunit 9 isoform X1 [Papio anubis];gi|31542298|ref|NP_057133.2|//ER membrane protein complex subunit 9 [Homo sapiens]
6692	2484	32.0313	14.5031	-1.14312	0.00288898	Down	0.00100394	SPINT1	NA	GO:0004866//endopeptidase inhibitor activity;GO:0005488//binding	NA	K15619//Kunitz-type protease inhibitor 1	gi|4504329|ref|NP_003701.1|//kunitz-type protease inhibitor 1 isoform 2 precursor [Homo sapiens];gi|31323051|gb|AAP44001.1|//hepatocyte growth factor activator inhibitor 1B [Homo sapiens]
9235	952	319.782	770.556	1.26881	1.12e-20	Up	1.86e-22	IL32	GO:0044421//extracellular region part	GO:0005102//receptor binding	GO:0002376//immune system process;GO:0006950//response to stress;GO:0009987//cellular process	NA	gi|61658636|ref|NP_001012652.1|//interleukin-32 isoform C [Homo sapiens];gi|61658640|ref|NP_001012654.1|//interleukin-32 isoform D [Homo sapiens];gi|815890841|ref|NP_001295007.1|//interleukin-32 isoform E precursor [Homo sapiens];gi|61639466|ref|NP_001012649.1|//interleukin-32 isoform B [Homo sapiens];gi|61658634|ref|NP_001012651.1|//interleukin-32 isoform A [Homo sapiens]
56137	5404	39.3688	16.254	-1.27625	0.000768034	Down	0.000238964	PCDHA12	GO:0031224//intrinsic component of membrane	GO:0046872//metal ion binding	GO:0016337//single organismal cell-cell adhesion	K16493//protocadherin alpha	gi|119582415|gb|EAW62011.1|//hCG1982192, isoform CRA_z [Homo sapiens] ;gi|119582391|gb|EAW61987.1|//hCG1982192, isoform CRA_b [Homo sapiens]
23586	4759	212.009	443.994	1.06641	3.03e-17	Up	1.01e-18	DDX58	GO:0044444//cytoplasmic part	GO:0032559//adenyl ribonucleotide binding;GO:0046914//transition metal ion binding;GO:0042623//ATPase activity, coupled;GO:0003676//nucleic acid binding	GO:0032481//positive regulation of type I interferon production;GO:0001818//negative regulation of cytokine production;GO:0050691//regulation of defense response to virus by host	K12646//ATP-dependent RNA helicase DDX58 [EC:3.6.3.14]	gi|27881482|ref|NP_055129.2|//probable ATP-dependent RNA helicase DDX58 [Homo sapiens]
25803	1914	32.819	13.5681	-1.27431	0.000920056	Down	0.000290363	SPDEF	GO:0043231//intracellular membrane-bounded organelle	GO:0003677//DNA binding;GO:0001071//nucleic acid binding transcription factor activity	GO:0000122//negative regulation of transcription from RNA polymerase II promoter;GO:0032501//multicellular organismal process;GO:0006915//apoptotic process	K09442//SAM pointed domain-containing ETS transcription factor	gi|767939654|ref|XP_005249045.2|//PREDICTED: SAM pointed domain-containing Ets transcription factor isoform X1 [Homo sapiens]
55785	9288	3121.72	1251.17	-1.31906	5.06e-30	Down	1.77e-32	FGD6	GO:0031252//cell leading edge;GO:0043231//intracellular membrane-bounded organelle;GO:0043232//intracellular non-membrane-bounded organelle	GO:0043169//cation binding;GO:0005088//Ras guanyl-nucleotide exchange factor activity;GO:0051020//GTPase binding	GO:0030035//microspike assembly;GO:0065008//regulation of biological quality;GO:0007010//cytoskeleton organization	K05724//FYVE, RhoGEF and PH domain containing 5/6	gi|154240686|ref|NP_060821.3|//FYVE, RhoGEF and PH domain-containing protein 6 [Homo sapiens]
64975	632	503.894	1060.38	1.07339	3.57e-16	Up	1.43e-17	MRPL41	GO:0043231//intracellular membrane-bounded organelle;GO:0000315//organellar large ribosomal subunit	GO:0005198//structural molecule activity	GO:0010467//gene expression;GO:0012501//programmed cell death	K17422//large subunit ribosomal protein L41	gi|821033949|ref|XP_012353752.1|//PREDICTED: uncharacterized protein LOC100596150 [Nomascus leucogenys]
54739	3581	46.2513	97.6294	1.07782	7.99e-06	Up	1.79e-06	XAF1	GO:0043231//intracellular membrane-bounded organelle	GO:0046914//transition metal ion binding	GO:0012501//programmed cell death;GO:0019221//cytokine-mediated signaling pathway	K17985//activating molecule in BECN1-regulated autophagy protein 1;K01064//wingless-type MMTV integration site family, member 9	gi|1869901|emb|CAA68030.1|//XIAP associated factor-1 (ZAP-1) [Homo sapiens]
23522	7986	496.452	228.222	-1.12121	1.7e-18	Down	4.4e-20	KAT6B	GO:0070775//H3 histone acetyltransferase complex;GO:0000785//chromatin	GO:0005515//protein binding;GO:0046914//transition metal ion binding;GO:0004468//lysine N-acetyltransferase activity, acting on acetyl phosphate as donor;GO:0003676//nucleic acid binding	GO:0034728//nucleosome organization;GO:0016573//histone acetylation;GO:0006351//transcription, DNA-templated	K11306//histone acetyltransferase MYST4 [EC:2.3.1.48]	gi|374349205|ref|NP_001243397.1|//histone acetyltransferase KAT6B isoform 2 [Homo sapiens];gi|374349207|ref|NP_001243398.1|//histone acetyltransferase KAT6B isoform 3 [Homo sapiens];gi|100816397|ref|NP_036462.2|//histone acetyltransferase KAT6B isoform 1 [Homo sapiens]
5926	5792	396.199	183.046	-1.11401	3.55e-15	Down	1.73e-16	ARID4A	GO:0043231//intracellular membrane-bounded organelle;GO:0043234//protein complex;GO:0044446//intracellular organelle part	GO:0005488//binding;GO:0001071//nucleic acid binding transcription factor activity	GO:0006355//regulation of transcription, DNA-templated	K19194//AT-rich interactive domain-containing protein 4A	gi|115334679|ref|NP_075377.2|//AT-rich interactive domain-containing protein 4A isoform III [Homo sapiens];gi|115334673|ref|NP_075376.2|//AT-rich interactive domain-containing protein 4A isoform II [Homo sapiens];gi|115334677|ref|NP_002883.3|//AT-rich interactive domain-containing protein 4A isoform I [Homo sapiens]
6916	2385	26.9917	60.4549	1.16334	0.000145763	Up	4.01e-05	TBXAS1	GO:0031224//intrinsic component of membrane;GO:0031090//organelle membrane;GO:0044432//endoplasmic reticulum part	GO:0005506//iron ion binding;GO:0016860//intramolecular oxidoreductase activity;GO:0016491//oxidoreductase activity	GO:0030320//cellular monovalent inorganic anion homeostasis;GO:0019229//regulation of vasoconstriction;GO:0009058//biosynthetic process;GO:0006693//prostaglandin metabolic process	K01832//thromboxane-A synthase [EC:5.3.99.5]	gi|261278370|ref|NP_001159725.1|//thromboxane-A synthase isoform 3 [Homo sapiens] ;gi|930425327|ref|NP_001300957.1|//thromboxane-A synthase isoform 5 [Homo sapiens];gi|195972896|ref|NP_001124438.1|//thromboxane-A synthase isoform 1 [Homo sapiens];gi|403276225|ref|XP_003929807.1|//PREDICTED: thromboxane-A synthase [Saimiri boliviensis boliviensis]
440836	970	77.029	168.34	1.1279	1.32e-07	Up	2.23e-08	ODF3B	NA	NA	NA	NA	gi|116292180|ref|NP_001014440.2|//outer dense fiber protein 3B [Homo sapiens]
8568	1820	902.208	1864.87	1.04754	3.53e-21	Up	5.15e-23	RRP1	GO:0031981//nuclear lumen;GO:0030684//preribosome	NA	GO:0042254//ribosome biogenesis	K14849//ribosomal RNA-processing protein 1	gi|4503247|ref|NP_003674.1|//ribosomal RNA processing protein 1 homolog A [Homo sapiens]
246329	1601	19.8866	45.2645	1.18659	0.000432188	Up	0.000128463	STAC3	NA	GO:0043169//cation binding;GO:0005515//protein binding	GO:0007165//signal transduction	K08010//neutrophil cytosolic factor 2;K04705//signal transducing adaptor molecule;K20121//formin-binding protein 1;K07366//GRB2-related adaptor protein 2	gi|555943882|ref|NP_001273185.1|//SH3 and cysteine-rich domain-containing protein 3 isoform b [Homo sapiens];gi|21450838|ref|NP_659501.1|//SH3 and cysteine-rich domain-containing protein 3 isoform a [Homo sapiens]
